# Supplementary material for: Transcriptome analysis reveals differences in the mechanisms of fiber initiation and elongation between long- and short-fiber cotton (Gossypium hirsutum L.) lines
Source: BMC Genomics. 2019 Aug 5;20:633. doi: 10.1186/s12864-019-5986-5 (PMC6683361; doi:10.1186/s12864-019-5986-5)
Supplement: Supplementary file 2 — Primers used for qRT-PCR. (XLSX 11 kb) [file 12864_2019_5986_MOESM2_ESM.xlsx]

## Sheet: Sheet1
Additional file 2: Primers used for qRT-PCR.
Primer name	Arabidopsis ID	Gene name	Forward primer	Reverse primer	PCR amplification efficiency
GhActin7	AT5G09810	ACTIN 7	ATCCTCCGTCTTGACCTTG	TGTCCGTCAGGCAACTCAT	0.9537
Gh_D08G0936	AT2G18700	TPS11	ATGCCGACCCAGATTTCGGTTT	CTTTGCTCAGTCCCTGTGGCTT	1.0155
Gh_D11G0426	AT4G17500	ERF1	CTTCCGATTCAACGCTGCCAAC	TGAGTCGACCCGATGGAGTTCA	0.9691
Gh_A07G1077	AT5G12250	TUB6	CCAGTCTACAATTGGAGCGCGT	GCCCGGTTCTCACACTATCCAC	1.0502
Gh_A02G1663	AT5G42180	PER64	TCCTGGTGTAGTCTCGTGTGCT	GTGGCCTCCTGAAAGAGCTACG	1.0176
Gh_A05G3328	AT4G33440	unknown	CGGCATCAAAATGGCACGATCA	AGCTGCCGAATTCCAAACATGC	1.0864
Gh_A11G0965	AT1G02310	unknown	GACGCATTTCGAGAAGCCTCCA	CTTCTTTGCTCAGGTTCCGGCT	1.007
Gh_D11G0237	AT4G23820	unknown	GGTGGAACATGTGGAGACAGGG	GATCGATCCCATCGGTGTTCGG	0.9931
Gh_A05G3108	AT5G40390	RS5	CTTCAGCCCGGAACAGACAACA	GAACGGATCTTCGCCGATGTGA	1.0314
Gh_D12G2437	AT3G48950	unknown	CCTGTTGCGCTTTTGCCTTCAT	TGGTGCCGTTGTTACCTTGTGT	0.8872
Gh_D11G1910	AT2G23620	MES1	AAAACCACGGTTCGAGTCAGCA	GCCTTTTCTCCGGGAGCTAGTG	1.0905
Gh_D01G0939	AT1G75780	TUB1	CACAGCAATGTTCCGTCGCAAG	CGTCCTCCACACCATCGACATC	0.9412
Gh_D02G2420	AT1G50010	TUA2	GTCAGCTTTTCCACCCTGAGCA	CCAATAGTGTAGTGGCCACGGG	1.1295
