# Supplementary material for: Transcriptome analysis reveals differences in the mechanisms of fiber initiation and elongation between long- and short-fiber cotton (Gossypium hirsutum L.) lines
Source: BMC Genomics. 2019 Aug 5;20:633. doi: 10.1186/s12864-019-5986-5 (PMC6683361; doi:10.1186/s12864-019-5986-5)
Supplement: Supplementary file 3 — Data output quality list. (XLSX 18 kb) [file 12864_2019_5986_MOESM3_ESM.xlsx]

## Sheet: Sheet1
Additional file 3: Data Output Quality List.
Sample name	Raw reads	Clean reads	Total mapped	Multiple mapped	Uniquely mapped	Q30(%)	GC content(%)
SFG-0-1	45.56	43.94 (96.44%)	38.16 (86.84%)	3.17 (7.22%)	34.98 (79.62%)	92.53	43.01
SFG-0-2	53.95	51.95 (96.29%)	45.23 (87.06%)	4.05 (7.80%)	41.18 (79.27%)	92.54	43.27
SFG-5-1	47.21	45.20 (95.74%)	39.27 (86.88%)	3.66 (8.10%)	35.60 (78.78%)	92.25	43.49
SFG-5-2	50.57	48.59 (96.08%)	42.50 (87.47%)	3.92 (8.06%)	38.58 (79.40%)	92.64	43.44
SFG-F10-1	53.89	51.92 (96.34%)	45.03 (86.73%)	4.28 (8.24%)	40.75 (78.49%)	92.62	44.37
SFG-F10-2	56.17	54.00 (96.17%)	46.77 (86.60%)	4.54 (8.40%)	42.22 (78.19%)	92.63	44.52
SFG-O10-1	48.12	46.08 (95.76%)	39.75 (86.39%)	4.25 (9.24%)	35.50 (77.15%)	91.99	44.27
SFG-O10-2	57.74	55.38 (95.91%)	48.17 (86.99%)	5.18 (9.35%)	42.99 (77.63%)	92.62	43.96
LFG-0-1	51.13	48.88 (95.60%)	42.18 (86.28%)	3.90 (7.97%)	38.28 (78.31%)	92.87	43.34
LFG-0-2	56.12	53.28 (94.94%)	46.20 (86.71%)	4.55 (8.54%)	41.65 (78.17%)	93.14	43.71
LFG-5-1	50.88	48.78 (95.87%)	42.50 (87.12%)	3.98 (8.16%)	38.52 (78.97%)	92.88	43.39
LFG-5-2	51.21	49.31 (96.29%)	43.18 (87.56%)	4.07 (8.25%)	39.11 (79.31%)	92.94	43.85
LFG-F10-1	48.56	46.76 (96.29%)	40.38 (86.37%)	3.91 (8.36%)	36.47 (78.01%)	92.64	44.65
LFG-F10-2	50.06	47.66 (95.21%)	40.77 (85.54%)	4.55 (9.55%)	36.22 (76.00%)	91.83	45.03
LFG-O10-1	54.02	51.74 (95.78%)	44.66 (86.30%)	4.50 (8.69%)	40.16 (77.61%)	92.3	44.67
LFG-O10-2	54.06	51.52 (95.30%)	44.46 (86.30%)	4.45 (8.64%)	40.01 (77.66%)	92.5	44.33
(1) Sample name: The meaning of the character is the same as Additional file 1; Last number 1 and 2 represent two biological replicates. (2) Raw reads: raw sequencing data. (3) Clean reads: filtered sequencing data. Percentage: compared to raw data. (4) Total mapped: sequences that can be mapped to the genome. Percentage: compared to clean data. (5) Multiple mapped: sequences with multiple alignm…
