# Supplementary material for: Transcriptome analysis reveals differences in the mechanisms of fiber initiation and elongation between long- and short-fiber cotton (Gossypium hirsutum L.) lines
Source: BMC Genomics. 2019 Aug 5;20:633. doi: 10.1186/s12864-019-5986-5 (PMC6683361; doi:10.1186/s12864-019-5986-5)
Supplement: Supplementary file 7 — Identification of DEGs from different comparisons. (XLSX 7975 kb) [file 12864_2019_5986_MOESM7_ESM.xlsx]

## Sheet: LFG-0 vs SFG-0
Additional file 7: Identification of differentially expressed genes at different comparations.
Gene_id	readcount_LFG-0	readcount_SFG-0	FoldChange	log2FoldChange	pval	padj
Gh_A01G0233	700.616	1925.82	0.363796	-1.4588	6.1211e-11	3.8044e-08
Gh_A01G0531	221.349	101.98	2.17046	1.118	9.1504e-05	0.010268
Gh_A01G0744	67.246	147.27	0.456631	-1.1309	0.00045055	0.035822
Gh_A01G0871	449.737	83.119	5.41064	2.4358	3.2985e-19	5.5408e-16
Gh_A01G1270	175.577	86.2826	2.03496	1.025	0.00058682	0.043055
Gh_A01G1399	1187.74	572.199	2.0757	1.0536	2.3647e-06	0.00048834
Gh_A01G1519	659.992	328.129	2.0114	1.0082	1.9144e-05	0.002898
Gh_A01G1773	505.419	248.873	2.03087	1.0221	3.0642e-05	0.0042965
Gh_A01G2144	50.5419	116.319	0.434522	-1.2025	0.00055403	0.04148
Gh_A02G0029	40.8133	9.50877	4.29215	2.1017	0.00035893	0.030209
Gh_A02G0098	42.2599	120.607	0.350382	-1.513	0.00041411	0.033477
Gh_A02G0310	38.0014	3.549	10.7079	3.4206	9.268e-07	0.0002102
Gh_A02G0612	289.775	90.4992	3.20206	1.679	0.00048238	0.037367
Gh_A02G0760	20.9944	98.2784	0.213617	-2.2269	4.9066e-08	1.5547e-05
Gh_A02G1156	111.744	47.9383	2.33092	1.2209	0.00046281	0.036394
Gh_A02G1377	6.62741	47.4812	0.139583	-2.8408	1.8249e-06	0.00038676
Gh_A02G1419	90.6725	183.275	0.494725	-1.0153	0.00070244	0.049238
Gh_A03G0154	328.608	153.404	2.14206	1.099	2.2711e-05	0.0033497
Gh_A03G0235	168.023	42.1174	3.98948	1.9962	2.975e-09	1.2651e-06
Gh_A03G0279	1451.84	377.255	3.84851	1.9443	3.7479e-17	4.944e-14
Gh_A03G0532	54.5292	121.531	0.448693	-1.1562	0.0006659	0.047209
Gh_A03G0550	13.0966	64.312	0.203641	-2.2959	2.8278e-06	0.00055899
Gh_A03G0673	38.2546	8.90833	4.29423	2.1024	0.00039221	0.032173
Gh_A03G0885	222.154	491.105	0.452346	-1.1445	3.5705e-06	0.00068485
Gh_A03G1059	440.768	144.24	3.05569	1.6115	6.5393e-10	3.2267e-07
Gh_A03G1126	33.9327	93.9675	0.361107	-1.4695	0.00011184	0.012099
Gh_A03G1178	253.424	106.725	2.37463	1.2477	0.00010387	0.011457
Gh_A03G1300	887.332	285.255	3.11062	1.6372	5.0317e-12	3.9186e-09
Gh_A03G1487	75.5236	162.895	0.463647	-1.1089	0.00033382	0.028732
Gh_A03G1635	256.444	119.505	2.14593	1.1016	0.00061849	0.044519
Gh_A03G1639	117.978	43.9277	2.6857	1.4253	5.9111e-05	0.0072779
Gh_A03G1802	386.447	186.627	2.07067	1.0501	2.5661e-05	0.0036943
Gh_A03G1912	20.2167	64.312	0.314362	-1.6695	0.00024274	0.022642
Gh_A03G2110	74.2216	162.362	0.457137	-1.1293	0.00027111	0.024403
Gh_A04G0209	240.404	120.011	2.00319	1.0023	0.00036884	0.030843
Gh_A04G0737	362.817	157.307	2.30649	1.2057	3.6401e-06	0.00069613
Gh_A04G1209	23.9193	84.7053	0.282378	-1.8243	0.00016266	0.016366
Gh_A04G1399	1216.43	603.033	2.01712	1.0123	4.6985e-06	0.00088286
Gh_A05G0041	25.158	0	#DIV/0!	Inf	2.8548e-05	0.0040557
Gh_A05G0286	242.999	89.8226	2.70532	1.4358	0.00037581	0.03134
Gh_A05G0459	141.147	284.802	0.495583	-1.0128	0.00016226	0.016366
Gh_A05G0560	274.319	93.0669	2.94752	1.5595	4.2349e-08	1.3551e-05
Gh_A05G0823	98.4257	30.9461	3.1806	1.6693	1.7732e-05	0.0027161
Gh_A05G1008	6148.68	1955.47	3.14443	1.6528	2.1909e-05	0.0032631
Gh_A05G1161	34.3305	92.9862	0.369207	-1.4375	0.00019447	0.018932
Gh_A05G1175	665.526	309.901	2.14756	1.1027	2.5096e-06	0.00051172
Gh_A05G1204	0.492758	38.7252	0.0127249	-6.2962	5.6581e-10	2.8573e-07
Gh_A05G1261	23.9193	1.51012	15.8389	3.9854	2.5232e-05	0.0036488
Gh_A05G1597	140.197	293.195	0.478171	-1.0644	9.2916e-05	0.010391
Gh_A05G2185	15.4971	54.9511	0.282006	-1.8262	0.00024037	0.022551
Gh_A05G2705	57.9152	10.2661	5.64158	2.4961	1.6141e-06	0.00034597
Gh_A05G2973	70.04	23.0236	3.04217	1.6051	0.00046637	0.036476
Gh_A05G3026	473.299	143.286	3.30328	1.7239	0.00010452	0.011509
Gh_A05G3472	4.00537	39.9351	0.100293	-3.3177	1.519e-06	0.00032839
Gh_A06G0132	17.6264	71.2666	0.247328	-2.0155	7.7216e-05	0.0090748
Gh_A06G0259	19.724	84.6246	0.23308	-2.1011	1.1476e-06	0.00025667
Gh_A06G0496	139.289	40.7596	3.4174	1.7729	3.4615e-07	8.7743e-05
Gh_A06G0841	57.739	127.199	0.453917	-1.1395	0.00069389	0.048858
Gh_A06G0850	445.375	183.817	2.42284	1.2767	3.8837e-07	9.8062e-05
Gh_A06G0967	185.206	89.146	2.07757	1.0549	0.00040874	0.03315
Gh_A06G0995	37.4769	164.858	0.227336	-2.1371	4.2938e-10	2.2027e-07
Gh_A06G1084	420.041	208.584	2.01377	1.0099	4.7836e-05	0.0061841
Gh_A06G1157	2969.16	361.746	8.20783	3.037	1.1793e-16	1.5246e-13
Gh_A06G1255	128.715	0.98135	131.161	7.0352	4.0326e-08	1.2968e-05
Gh_A06G1256	283.862	1313.11	0.216179	-2.2097	5.9163e-21	1.3187e-17
Gh_A06G1257	227.163	899.162	0.25263	-1.9849	1.1625e-10	6.7695e-08
Gh_A06G1290	160.21	332.812	0.481397	-1.0547	7.1273e-05	0.0085315
Gh_A06G1312	48.9506	113.075	0.432898	-1.2079	0.0005341	0.040331
Gh_A06G1337	135.301	59.2484	2.28358	1.1913	0.00035716	0.0301
Gh_A06G1359	41.9118	661.587	0.0633505	-3.9805	5.5733e-07	0.00013493
Gh_A06G1440	332.501	164.186	2.02511	1.018	9.4671e-05	0.010551
Gh_A06G1492	23.6977	74.1972	0.319392	-1.6466	0.00011882	0.012653
Gh_A06G1552	31.1027	4.90675	6.33876	2.6642	0.0001555	0.015804
Gh_A06G1585	66.9115	23.7048	2.82275	1.4971	0.00051405	0.039045
Gh_A06G1980	9.15451	171.064	0.0535155	-4.2239	9.145e-19	1.3747e-15
Gh_A06G2072	0.524409	127.974	0.0040979	-7.9309	7.9249e-08	2.3724e-05
Gh_A06G2095	0.985517	56.17	0.017545	-5.8328	2.8985e-08	9.6577e-06
Gh_A07G0053	1.01717	17.2834	0.0588506	-4.0868	0.00034623	0.0294
Gh_A07G0540	73.9684	0.98135	75.3743	6.236	2.6389e-17	3.5537e-14
Gh_A07G0926	118.945	24.3814	4.87837	2.2864	2.9111e-09	1.2461e-06
Gh_A07G0928	39.8594	111.65	0.357001	-1.486	4.324e-05	0.0057392
Gh_A07G1035	32.7393	87.1878	0.375504	-1.4131	0.00030352	0.026693
Gh_A07G1077	2382.88	1182.06	2.01587	1.0114	2.7193e-06	0.0005425
Gh_A07G1168	633.781	1316.9	0.481264	-1.0551	2.3905e-06	0.00049211
Gh_A07G1653	741.791	335.411	2.21161	1.1451	0.00030094	0.026574
Gh_A07G1784	104.895	232.105	0.451939	-1.1458	4.9913e-05	0.0063511
Gh_A07G1834	126.002	57.1423	2.20503	1.1408	0.00066878	0.047319
Gh_A07G1912	169.532	396.385	0.427709	-1.2253	2.045e-06	0.00042778
Gh_A07G2227	1115.97	364.26	3.06375	1.6153	6.4871e-06	0.0011395
Gh_A07G2285	430.529	213.665	2.01503	1.0108	0.00019169	0.018717
Gh_A07G2349	1168.33	511.619	2.28358	1.1913	1.4507e-07	4.0769e-05
Gh_A08G0125	61.03	11.1713	5.46302	2.4497	1.4212e-06	0.00031037
Gh_A08G0460	1775.35	832.457	2.13273	1.0927	1.158e-06	0.0002581
Gh_A08G0694	150.586	20.2274	7.44463	2.8962	3.2726e-11	2.1154e-08
Gh_A08G0782	955.69	389.497	2.4536	1.2949	2.2548e-08	7.7011e-06
Gh_A08G0833	2293.65	854.02	2.6857	1.4253	2.6366e-05	0.0037872
Gh_A08G1125	19.4211	1.88652	10.2945	3.3638	0.00065878	0.046846
Gh_A08G1463	212.511	76.9217	2.76274	1.4661	7.8262e-07	0.00018067
Gh_A08G1469	203.705	98.8788	2.06008	1.0427	0.00038073	0.031551
Gh_A08G1578	430.271	202.1	2.12904	1.0902	0.00024454	0.022777
Gh_A08G1603	129.072	55.108	2.3421	1.2278	0.0002123	0.020391
Gh_A08G1637	27.1787	242.21	0.112212	-3.1557	4.9067e-19	7.7357e-16
Gh_A08G1794	212.615	515.294	0.412624	-1.2771	1.686e-06	0.0003585
Gh_A08G1819	57.757	189.925	0.304096	-1.7174	5.7993e-08	1.7851e-05
Gh_A08G2082	13.9058	54.3506	0.255855	-1.9666	8.6908e-05	0.0099427
Gh_A08G2197	68.8329	21.2133	3.24473	1.6981	0.00011206	0.012099
Gh_A08G2276	96.1065	321.914	0.298541	-1.744	0.00057678	0.04256
Gh_A08G2558	906.744	334.994	2.70682	1.4366	8.5839e-10	4.0207e-07
Gh_A09G0287	995.328	2243.83	0.44359	-1.1727	7.9278e-08	2.3724e-05
Gh_A09G0483	47.6803	110.731	0.430594	-1.2156	0.00055445	0.04148
Gh_A09G0509	27.8117	92.928	0.299287	-1.7404	1.0978e-05	0.0018242
Gh_A09G0689	211.272	54.6374	3.86669	1.9511	7.2493e-10	3.4969e-07
Gh_A09G1083	88.8417	180.64	0.491819	-1.0238	0.000631	0.045219
Gh_A09G1221	1643.08	547.364	3.00174	1.5858	2.7215e-12	2.199e-09
Gh_A09G1424	22.441	68.9992	0.325245	-1.6204	0.00024143	0.022618
Gh_A09G1448	140.496	539.765	0.260291	-1.9418	2.9563e-14	2.8954e-11
Gh_A09G1522	82.0244	25.5823	3.20628	1.6809	6.9081e-05	0.0083153
Gh_A09G1566	235.255	66.7273	3.52568	1.8179	1.3225e-09	5.9363e-07
Gh_A09G1593	19.6607	98.8071	0.198981	-2.3293	2.0846e-08	7.2057e-06
Gh_A09G2428	140.13	59.0915	2.37134	1.2457	0.00025206	0.023209
Gh_A09G2449	6.56411	33.2135	0.197634	-2.3391	0.00039881	0.032467
Gh_A10G0238	2704.72	1114.09	2.42772	1.2796	6.9682e-09	2.7133e-06
Gh_A10G0361	85.0759	11.5477	7.36763	2.8812	7.8849e-10	3.7476e-07
Gh_A10G0426	192.041	584.876	0.328349	-1.6067	1.248e-10	7.0986e-08
Gh_A10G0626	7197.15	3077.1	2.33901	1.2259	4.277e-09	1.7388e-06
Gh_A10G0791	96.8525	29.4405	3.2898	1.718	9.9232e-06	0.0016835
Gh_A10G1069	22.4093	65.9028	0.340046	-1.5562	0.0004827	0.037367
Gh_A10G2139	170.247	361.114	0.471458	-1.0848	2.5585e-05	0.0036915
Gh_A10G2176	48.4759	137.519	0.352501	-1.5043	1.3366e-05	0.0021439
Gh_A10G2205	984.876	403.626	2.44003	1.2869	2.1045e-08	7.2356e-06
Gh_A11G0142	74.4295	20.9893	3.54602	1.8262	1.8649e-05	0.0028297
Gh_A11G0192	87.9692	186.748	0.471066	-1.086	0.0002753	0.024681
Gh_A11G0239	19.7556	74.4257	0.265448	-1.9135	1.3862e-05	0.002207
Gh_A11G0366	96.1065	14.6441	6.56275	2.7143	4.8042e-10	2.4452e-07
Gh_A11G0495	79.7822	289.561	0.275534	-1.8597	7.7672e-11	4.7365e-08
Gh_A11G0714	194.713	82.5813	2.3579	1.2375	6.3296e-05	0.0077488
Gh_A11G1002	160.938	70.4196	2.28548	1.1925	0.0001628	0.016366
Gh_A11G1786	22.7438	2.49147	9.12864	3.1904	0.00025201	0.023209
Gh_A11G2007	1308.71	579.445	2.25855	1.1754	1.3142e-07	3.7097e-05
Gh_A11G2008	2241.67	956.077	2.34469	1.2294	1.7149e-08	6.1244e-06
Gh_A11G2085	50.8447	115.786	0.439124	-1.1873	0.00064235	0.04593
Gh_A11G2805	85.1889	24.3052	3.50496	1.8094	1.1486e-05	0.0018827
Gh_A11G2842	37.3323	6.94563	5.37476	2.4262	0.0001048	0.011521
Gh_A11G3108	544.831	1618.5	0.336622	-1.5708	3.2149e-05	0.0044786
Gh_A12G0008	31.1027	127.047	0.244821	-2.0302	3.4486e-08	1.1315e-05
Gh_A12G0090	21.3922	69.1471	0.309369	-1.6926	0.00013363	0.013931
Gh_A12G0118	81.7532	25.2911	3.23239	1.6926	0.00014435	0.014884
Gh_A12G0196	19.5794	60.9871	0.321034	-1.6392	0.00030273	0.02666
Gh_A12G0213	47.9335	14.1915	3.3776	1.756	0.00068697	0.048424
Gh_A12G0237	682.74	163.518	4.17536	2.0619	1.1493e-10	6.7535e-08
Gh_A12G0460	100.031	29.4405	3.3978	1.7646	5.0395e-06	0.00093029
Gh_A12G0672	0.492758	27.7063	0.0177849	-5.8132	3.0072e-07	7.7443e-05
Gh_A12G0683	20.5966	100.546	0.204844	-2.2874	1.9636e-08	6.8238e-06
Gh_A12G0700	1556.77	3347.68	0.465031	-1.1046	2.8337e-07	7.3563e-05
Gh_A12G0891	52.1151	2.03888	25.5615	4.6759	3.9332e-11	2.5172e-08
Gh_A12G1058	164.175	343.921	0.477377	-1.0668	4.4678e-05	0.0058575
Gh_A12G1407	914.822	456.56	2.00375	1.0027	1.5556e-05	0.0024113
Gh_A12G1550	1263.41	259.583	4.86723	2.2831	2.2155e-05	0.0032921
Gh_A12G1569	27.8297	83.7911	0.332125	-1.5902	0.00010007	0.011095
Gh_A12G1681	203.008	82.4199	2.46314	1.3005	1.4716e-05	0.0022976
Gh_A12G1802	308.884	143.035	2.1595	1.1107	3.7691e-05	0.0050969
Gh_A12G1924	234.667	99.1073	2.36789	1.2436	1.4144e-05	0.0022275
Gh_A12G1953	109.488	32.0798	3.4129	1.771	2.5836e-06	0.00052352
Gh_A12G2113	17.8796	70.8096	0.252508	-1.9856	1.2306e-05	0.0020037
Gh_A12G2168	2696.72	1293.93	2.08406	1.0594	7.4218e-07	0.00017195
Gh_A12G2229	335.873	135.583	2.47718	1.3087	6.8336e-07	0.00016121
Gh_A12G2300	195.233	63.5412	3.07247	1.6194	3.1489e-07	8.0771e-05
Gh_A13G0013	3058.44	1495.14	2.04557	1.0325	1.6315e-06	0.00034804
Gh_A13G0153	2195.27	852.321	2.57558	1.3649	4.0883e-05	0.0054827
Gh_A13G0294	55043.6	24290.5	2.26608	1.1802	1.3085e-08	4.7785e-06
Gh_A13G0351	26.0802	128.629	0.202754	-2.3022	9.0623e-10	4.2141e-07
Gh_A13G0590	279.373	113.361	2.46451	1.3013	3.5507e-06	0.00068485
Gh_A13G0604	5308.11	2354.53	2.25449	1.1728	0.00015744	0.015951
Gh_A13G0728	352.554	95.3343	3.69814	1.8868	3.2536e-05	0.0045186
Gh_A13G0746	7.58128	37.4392	0.202501	-2.304	0.00020151	0.019528
Gh_A13G0877	92.4673	189.616	0.487644	-1.0361	0.00047153	0.036677
Gh_A13G0995	157.806	18.4933	8.53328	3.0931	4.9557e-16	5.9321e-13
Gh_A13G1017	60.0582	163.437	0.36747	-1.4443	0.00010208	0.011298
Gh_A13G1186	0	18.4216	0	#NUM!	1.0198e-05	0.0017211
Gh_A13G1283	47.1242	125.604	0.375192	-1.4143	4.3895e-05	0.0057905
Gh_A13G1407	38.5574	106.515	0.361985	-1.466	7.4687e-05	0.0088744
Gh_A13G1565	105.247	27.5495	3.82034	1.9337	6.1761e-07	0.00014731
Gh_A13G1607	105.993	327.614	0.323536	-1.628	3.5241e-09	1.4602e-06
Gh_A13G1818	34.4391	157.469	0.218711	-2.1929	2.8144e-10	1.516e-07
Gh_A13G2121	115.464	44.9897	2.5665	1.3598	0.00011476	0.012343
Gh_A13G2133	252.533	96.4815	2.61734	1.3881	7.0906e-06	0.0012354
Gh_D01G0154	7.77118	37.1344	0.209265	-2.2566	0.00020366	0.019708
Gh_D01G0156	534.632	224.205	2.38452	1.2537	0.00029221	0.025946
Gh_D01G0169	140.211	37.363	3.75262	1.9079	5.7364e-08	1.7741e-05
Gh_D01G0317	35.2347	1.5863	22.2125	4.4733	6.4681e-08	1.9629e-05
Gh_D01G0320	73.0598	26.949	2.71095	1.4388	0.0006119	0.044292
Gh_D01G0333	83.9005	193.917	0.432658	-1.2087	5.1655e-05	0.0065214
Gh_D01G0335	4.52978	74.8738	0.0605009	-4.0469	7.9824e-13	6.8797e-10
Gh_D01G0349	3.44931	56.4612	0.0610908	-4.0329	3.3528e-10	1.762e-07
Gh_D01G0629	93.15	37.2913	2.49787	1.3207	0.00045718	0.036215
Gh_D01G0906	149.623	65.6743	2.27821	1.1879	0.00054317	0.040825
Gh_D01G0937	2231.31	787.226	2.83431	1.503	1.4286e-05	0.0022414
Gh_D01G1033	141.942	36.749	3.86241	1.9495	5.5083e-08	1.7201e-05
Gh_D01G1093	0.524409	36.9776	0.014182	-6.1398	0.00015073	0.015395
Gh_D01G1176	33.9327	130.296	0.260436	-1.941	9.5066e-08	2.7932e-05
Gh_D01G1455	1.54158	74.5109	0.0206889	-5.595	4.0618e-16	4.9538e-13
Gh_D01G1640	2400.45	1095.22	2.19178	1.1321	1.5058e-07	4.2137e-05
Gh_D01G2015	1137.88	397.267	2.86433	1.5182	4.679e-11	2.9652e-08
Gh_D01G2114	54.1811	126.146	0.429521	-1.2192	0.00039783	0.032428
Gh_D01G2163	38.797	170.813	0.227132	-2.1384	2.6791e-10	1.4552e-07
Gh_D01G2232	163.145	70.2718	2.32157	1.2151	0.00011828	0.012637
Gh_D01G2276	21.695	66.5704	0.3259	-1.6175	0.00025751	0.023577
Gh_D02G0221	112.91	289.148	0.390502	-1.3566	0.00056765	0.042116
Gh_D02G0322	16.243	90.1228	0.180229	-2.4721	1.2786e-08	4.6958e-06
Gh_D02G0359	133.52	50.5731	2.64011	1.4006	3.5997e-05	0.0049193
Gh_D02G0433	747.021	363.713	2.05381	1.0383	1.2487e-05	0.0020281
Gh_D02G0434	142.196	56.8376	2.50186	1.323	6.7148e-05	0.0081562
Gh_D02G0468	93.8506	188.468	0.497959	-1.0059	0.00059734	0.043727
Gh_D02G0804	54.276	270.534	0.200629	-2.3174	2.2139e-14	2.2016e-11
Gh_D02G1057	240.594	503.858	0.477509	-1.0664	1.439e-05	0.0022522
Gh_D02G1111	0	13.9674	0	#NUM!	0.00016798	0.016782
Gh_D02G1153	131.902	54.7271	2.41011	1.2691	0.00047032	0.036672
Gh_D02G1253	16.4826	56.3133	0.292701	-1.7725	0.00031884	0.027776
Gh_D02G1292	131.215	263.683	0.497614	-1.0069	0.00026602	0.024184
Gh_D02G1295	87.9555	31.4749	2.79452	1.4826	0.00016356	0.016391
Gh_D02G1414	655.377	254.904	2.57113	1.3624	1.738e-08	6.1727e-06
Gh_D02G1469	81.9158	21.0609	3.88954	1.9596	3.5634e-06	0.00068485
Gh_D02G1615	360.095	155.129	2.32125	1.2149	2.7964e-06	0.00055531
Gh_D02G1646	2.09764	30.3457	0.0691225	-3.8547	3.5252e-06	0.00068325
Gh_D02G1738	775.945	282.826	2.74347	1.456	5.505e-07	0.00013377
Gh_D02G1861	99.14	35.6333	2.78215	1.4762	0.00067013	0.047341
Gh_D02G1887	283.157	593.156	0.477377	-1.0668	9.3502e-06	0.0015989
Gh_D02G2235	979.514	404.316	2.42267	1.2766	2.2637e-08	7.7011e-06
Gh_D02G2331	553.217	257.019	2.15248	1.106	5.3895e-06	0.00097805
Gh_D03G0102	37.0158	94.9579	0.389825	-1.3591	0.00032351	0.028037
Gh_D03G0261	92.2774	193.917	0.475857	-1.0714	0.00029689	0.026289
Gh_D03G0317	222.358	550.685	0.403796	-1.3083	1.0129e-07	2.9626e-05
Gh_D03G0742	13.6526	0	#DIV/0!	Inf	0.00015266	0.015565
Gh_D03G0979	24.525	110.05	0.222859	-2.1658	3.6199e-08	1.1817e-05
Gh_D03G1285	1740.45	626.885	2.77637	1.4732	2.3446e-07	6.2367e-05
Gh_D03G1335	242.818	77.1277	3.14836	1.6546	3.1735e-08	1.0466e-05
Gh_D03G1371	395.226	140.853	2.80597	1.4885	2.4795e-05	0.0036016
Gh_D03G1615	80.772	169.76	0.475791	-1.0716	0.00049678	0.038263
Gh_D03G1709	184.519	79.9419	2.30809	1.2067	6.4957e-05	0.0079222
Gh_D04G0029	433.367	195.28	2.21914	1.15	4.6671e-06	0.00087953
Gh_D04G0134	54.0545	166.892	0.323895	-1.6264	5.4642e-07	0.00013328
Gh_D04G0910	331.769	157.616	2.10497	1.0738	4.3441e-05	0.0057423
Gh_D04G1077	38.797	95.4867	0.406295	-1.2994	0.0005776	0.042572
Gh_D04G1509	95.2656	31.9275	2.9839	1.5772	4.6544e-05	0.0060413
Gh_D04G1584	20.6779	1.88652	10.9609	3.4543	0.00032183	0.027961
Gh_D05G0137	26.5097	73.897	0.358737	-1.479	0.00039599	0.03238
Gh_D05G0407	878.051	383.005	2.29247	1.1969	4.8306e-06	0.00090244
Gh_D05G0654	109.411	37.5063	2.91723	1.5446	3.5496e-05	0.0048611
Gh_D05G0860	104.547	21.2088	4.92936	2.3014	1.4074e-08	5.1109e-06
Gh_D05G0943	172.887	72.9828	2.36887	1.2442	7.7051e-05	0.0090748
Gh_D05G1075	119.04	53.7502	2.21468	1.1471	0.00069951	0.049147
Gh_D05G1126	4940.99	1645.77	3.00216	1.586	8.1711e-13	6.9497e-10
Gh_D05G1181	10.1717	44.3086	0.229569	-2.123	0.00015076	0.015395
Gh_D05G1292	167.105	80.2467	2.08233	1.0582	0.00045576	0.036147
Gh_D05G1305	180.726	60.53	2.98576	1.5781	6.7275e-07	0.00015929
Gh_D05G1429	42.7527	11.7762	3.63033	1.8601	0.00070228	0.049238
Gh_D05G1605	482.893	187.725	2.57237	1.3631	2.3291e-05	0.0034216
Gh_D05G1729	1538.63	689.692	2.23086	1.1576	1.9945e-07	5.3942e-05
Gh_D05G1742	102.499	29.212	3.50885	1.811	0.00015794	0.015977
Gh_D05G1768	117.453	48.7538	2.40911	1.2685	0.0003356	0.028847
Gh_D05G2112	40.6867	8.67979	4.68744	2.2288	0.00016918	0.016876
Gh_D05G2178	150.97	352.659	0.428094	-1.224	3.0048e-06	0.00059036
Gh_D05G2361	78.5931	28.0782	2.79917	1.485	0.00030846	0.027054
Gh_D05G2435	45.8042	149.103	0.307189	-1.7028	0.00027078	0.024403
Gh_D05G2470	396.307	1377.45	0.287713	-1.7973	1.3747e-05	0.002194
Gh_D05G2502	138.1	21.8854	6.31026	2.6577	3.0593e-10	1.6343e-07
Gh_D05G2512	334.657	127.499	2.62479	1.3922	7.8474e-05	0.009206
Gh_D05G2552	299.694	601.42	0.498305	-1.0049	2.7582e-05	0.0039358
Gh_D05G2642	1451.1	545.67	2.65921	1.411	6.5383e-10	3.2267e-07
Gh_D05G2913	154.293	71.4682	2.15891	1.1103	0.00061053	0.044292
Gh_D05G3059	50.9217	118.367	0.430206	-1.2169	0.00046478	0.036416
Gh_D05G3492	259.55	93.8914	2.76427	1.4669	4.3259e-07	0.00010838
Gh_D05G3555	1.01717	26.4203	0.0384999	-4.699	2.6422e-06	0.00053205
Gh_D05G3592	252.85	78.7365	3.21139	1.6832	5.5667e-09	2.235e-06
Gh_D05G3616	21.2656	67.5608	0.314755	-1.6677	0.0001927	0.018787
Gh_D05G3804	565.337	278.161	2.03242	1.0232	2.2652e-05	0.0033497
Gh_D05G3873	115.243	47.6246	2.41982	1.2749	0.00032796	0.028341
Gh_D06G0113	10.0134	66.0507	0.151606	-2.7216	1.0747e-07	3.1291e-05
Gh_D06G0147	693.175	312.37	2.21914	1.15	9.9217e-07	0.00022268
Gh_D06G0154	163.538	343.481	0.476121	-1.0706	0.00022955	0.021788
Gh_D06G0212	172.539	75.9358	2.27222	1.1841	0.00012003	0.012698
Gh_D06G0237	391.175	56.9048	6.87424	2.7812	1.0356e-08	3.8692e-06
Gh_D06G0300	26.4147	117.291	0.225203	-2.1507	1.4686e-08	5.274e-06
Gh_D06G0344	34.0593	106.739	0.319082	-1.648	1.1295e-05	0.0018621
Gh_D06G0417	238.239	111.565	2.13539	1.0945	0.00010912	0.011874
Gh_D06G1526	142.688	311.532	0.458026	-1.1265	2.4442e-05	0.0035583
Gh_D06G1538	68.8825	25.4434	2.7072	1.4368	0.00060266	0.043968
Gh_D06G1571	126.35	27.0252	4.67543	2.2251	2.67e-09	1.1506e-06
Gh_D06G1573	58.1051	16.4589	3.53032	1.8198	0.00012429	0.013084
Gh_D06G1582	24.4437	69.4473	0.351964	-1.5065	0.00048772	0.037665
Gh_D06G1695	141.847	63.6219	2.22947	1.1567	0.00049786	0.038263
Gh_D06G1804	179.641	505.888	0.355101	-1.4937	2.647e-09	1.1483e-06
Gh_D06G1939	119.262	38.8014	3.07375	1.62	5.9507e-06	0.0010567
Gh_D06G2204	49.0456	13.9629	3.5125	1.8125	0.00051948	0.039365
Gh_D06G2308	357.324	79.337	4.50398	2.1712	1.0676e-14	1.0954e-11
Gh_D06G2309	352.989	74.0493	4.76706	2.2531	2.0518e-15	2.3268e-12
Gh_D07G0057	14.1454	67.1799	0.21056	-2.2477	2.5585e-06	0.00052006
Gh_D07G0161	1336.2	561.686	2.37891	1.2503	2.3221e-08	7.8176e-06
Gh_D07G0172	110.491	45.9666	2.40377	1.2653	0.00038848	0.031948
Gh_D07G0301	253.709	123.26	2.05837	1.0415	0.00017186	0.01709
Gh_D07G0591	324.702	140.857	2.30521	1.2049	5.4017e-06	0.00097805
Gh_D07G0761	148.877	362.79	0.410371	-1.285	1.2829e-06	0.00028399
Gh_D07G1260	49.0772	148.645	0.330174	-1.5987	4.9644e-05	0.006346
Gh_D07G1493	59.172	18.5695	3.18656	1.672	0.00032847	0.028347
Gh_D07G1903	84.0587	177.606	0.473291	-1.0792	0.00031729	0.027715
Gh_D07G1999	175.161	58.872	2.97523	1.573	8.8057e-07	0.00020184
Gh_D07G2135	105.37	229.927	0.45828	-1.1257	6.9411e-05	0.0083396
Gh_D07G2247	158.375	362.875	0.436454	-1.1961	5.0444e-06	0.00093029
Gh_D07G2295	9.61562	42.5028	0.226236	-2.1441	0.00021788	0.020864
Gh_D07G2323	622.656	281.8	2.20962	1.1438	0.00014457	0.014884
Gh_D08G0006	663.13	318.36	2.08291	1.0586	1.0968e-05	0.0018242
Gh_D08G0522	666.529	332.727	2.00319	1.0023	5.926e-05	0.0072824
Gh_D08G0641	67.9287	153.019	0.443929	-1.1716	0.00028021	0.024983
Gh_D08G0733	166.96	419.928	0.397603	-1.3306	2.3665e-07	6.254e-05
Gh_D08G0761	297.216	137.918	2.15502	1.1077	3.6139e-05	0.0049283
Gh_D08G0789	66.1022	11.0996	5.95541	2.5742	4.8224e-05	0.0062218
Gh_D08G0802	33.5665	92.1752	0.364149	-1.4574	0.00018499	0.018145
Gh_D08G0810	227.348	53.0511	4.28561	2.0995	2.9126e-05	0.0041197
Gh_D08G0811	363.771	32.8326	11.0793	3.4698	2.3704e-07	6.254e-05
Gh_D08G0838	117.566	31.3315	3.75236	1.9078	0.00058502	0.042972
Gh_D08G0839	46.1703	10.7948	4.277	2.0966	0.0001198	0.012694
Gh_D08G0884	91.2286	259.448	0.351623	-1.5079	1.5537e-07	4.3102e-05
Gh_D08G0896	124.334	249.469	0.498408	-1.0046	0.00027867	0.024914
Gh_D08G0922	116.387	34.4234	3.38112	1.7575	1.4485e-06	0.00031525
Gh_D08G0936	697.628	340.515	2.04869	1.0347	1.1505e-05	0.0018827
Gh_D08G1016	172.982	365.972	0.472668	-1.0811	3.2891e-05	0.0045526
Gh_D08G1023	70.6593	13.8868	5.08836	2.3472	0.00050292	0.038517
Gh_D08G1042	66.8618	0.905169	73.8691	6.2069	1.0457e-15	1.2289e-12
Gh_D08G1045	80.6907	31.5556	2.55708	1.3545	0.00061158	0.044292
Gh_D08G1050	5.51529	41.5931	0.132604	-2.9148	5.54e-06	0.0010003
Gh_D08G1051	26.6046	75.0397	0.354535	-1.496	0.00037911	0.031498
Gh_D08G1068	53.0826	150.066	0.353725	-1.4993	5.3617e-06	0.00097805
Gh_D08G1094	395.357	181.778	2.17498	1.121	1.0353e-05	0.0017343
Gh_D08G1099	32.0883	82.2765	0.390015	-1.3584	0.00060695	0.044082
Gh_D08G1102	17.9112	65.374	0.273972	-1.8679	5.2551e-05	0.0065998
Gh_D08G1106	52.1151	142.054	0.36686	-1.4467	1.4148e-05	0.0022275
Gh_D08G1117	184.243	514.021	0.358439	-1.4802	0.00012696	0.013344
Gh_D08G1163	65.5598	212.438	0.308598	-1.6962	1.0366e-05	0.0017343
Gh_D08G1165	126.766	288.732	0.439033	-1.1876	1.4132e-05	0.0022275
Gh_D08G1244	27.242	0	#DIV/0!	Inf	2.6874e-08	9.0006e-06
Gh_D08G1273	152.797	61.825	2.47135	1.3053	4.7379e-05	0.0061374
Gh_D08G1319	80.7857	28.8356	2.8017	1.4863	0.00024206	0.022642
Gh_D08G1385	51.7942	3.549	14.594	3.8673	8.4768e-05	0.0098021
Gh_D08G1413	494.782	42.4401	11.6584	3.5433	9.1007e-24	2.6739e-20
Gh_D08G1430	247.221	26.5726	9.30367	3.2178	9.8834e-22	2.4571e-18
Gh_D08G1497	123.697	43.2511	2.85997	1.516	1.6944e-05	0.002614
Gh_D08G1501	14.3986	68.1702	0.211217	-2.2432	3.2127e-06	0.00062738
Gh_D08G1522	65.2886	218.402	0.298934	-1.7421	1.4163e-05	0.0022275
Gh_D08G1642	1876.86	638.433	2.93976	1.5557	3.7539e-12	2.9957e-09
Gh_D08G1683	133.312	292.362	0.455998	-1.1329	2.9965e-05	0.0042291
Gh_D08G1736	54.7055	134.131	0.407847	-1.2939	0.00010982	0.011931
Gh_D08G1802	392.116	110.041	3.56327	1.8332	1.6048e-11	1.1154e-08
Gh_D08G1804	45.2798	123.431	0.366834	-1.4468	4.1403e-05	0.0055408
Gh_D08G1846	132.697	287.988	0.460764	-1.1179	4.9677e-05	0.006346
Gh_D08G1910	521.328	1122.54	0.464419	-1.1065	9.8377e-07	0.00022157
Gh_D08G2116	221.648	93.515	2.37019	1.245	2.2749e-05	0.0033497
Gh_D08G2273	314.273	156.33	2.01028	1.0074	0.00013553	0.014108
Gh_D08G2277	515.356	243.061	2.1202	1.0842	9.4602e-06	0.0016135
Gh_D08G2307	8.72505	36.9149	0.236351	-2.081	0.00060589	0.044054
Gh_D08G2680	62.9378	13.358	4.71154	2.2362	5.7498e-06	0.0010324
Gh_D08G2720	236.553	76.6887	3.08464	1.6251	4.3372e-08	1.381e-05
Gh_D08G2723	115.718	239.212	0.483739	-1.0477	0.00018069	0.017804
Gh_D09G0432	265.259	0	#DIV/0!	Inf	3.2039e-51	5.1774e-47
Gh_D09G0439	47.4724	119.958	0.395733	-1.3374	0.00019975	0.019387
Gh_D09G0646	48.3946	12.2288	3.95753	1.9846	0.00017709	0.017503
Gh_D09G0700	84.1853	26.7922	3.14225	1.6518	6.7643e-05	0.0081747
Gh_D09G0796	78.878	172.036	0.458502	-1.125	0.00025884	0.023598
Gh_D09G0822	199.65	92.099	2.16775	1.1162	0.00013155	0.01376
Gh_D09G1233	90.4013	14.1153	6.40456	2.6791	1.6978e-09	7.4656e-07
Gh_D09G1246	265.119	125.985	2.10439	1.0734	8.6582e-05	0.009923
Gh_D09G1300	39.9724	106.057	0.376886	-1.4078	0.00012937	0.013553
Gh_D09G1407	153.787	68.914	2.23163	1.1581	0.00025868	0.023598
Gh_D09G1463	650.616	1331.48	0.488659	-1.0331	3.3012e-06	0.00064272
Gh_D10G0005	320.525	139.724	2.29406	1.1979	6.2302e-06	0.0011003
Gh_D10G0217	4541.06	2048.83	2.21637	1.1482	1.1666e-07	3.3516e-05
Gh_D10G0234	255.725	115.875	2.20687	1.142	3.4294e-05	0.0047164
Gh_D10G0238	1386.94	427.869	3.24159	1.6967	8.3415e-14	7.7026e-11
Gh_D10G0336	461.039	184.852	2.49407	1.3185	1.8618e-07	5.0779e-05
Gh_D10G0369	114.497	18.8697	6.06791	2.6012	1.2519e-10	7.0986e-08
Gh_D10G0622	11.2838	43.5603	0.259032	-1.9488	0.00046236	0.036394
Gh_D10G0773	10017.8	4087.35	2.45088	1.2933	7.4704e-10	3.5769e-07
Gh_D10G0795	98.6652	215.521	0.457803	-1.1272	0.00011018	0.01195
Gh_D10G0847	26.5413	119.734	0.221672	-2.1735	5.5963e-06	0.0010076
Gh_D10G1141	30.0539	5.66406	5.30591	2.4076	0.00038264	0.031628
Gh_D10G1281	7.64458	82.9622	0.0921482	-3.4399	1.0052e-11	7.3008e-09
Gh_D10G1475	61.889	7.09349	8.72467	3.1251	1.4178e-08	5.1197e-06
Gh_D10G1485	7.58128	35.5481	0.213262	-2.2293	0.00035135	0.029688
Gh_D10G1569	25.063	0	#DIV/0!	Inf	1.1777e-07	3.3684e-05
Gh_D10G1816	4242.53	1737.6	2.44155	1.2878	2.9976e-09	1.2664e-06
Gh_D10G1900	11.2521	48.1578	0.233647	-2.0976	9.1653e-05	0.010268
Gh_D10G1933	5021.41	2037.79	2.46417	1.3011	9.0103e-08	2.6716e-05
Gh_D10G1945	14.8281	0	#DIV/0!	Inf	7.5597e-05	0.0089497
Gh_D10G2218	2.09764	31.7079	0.0661553	-3.918	2.0195e-06	0.00042383
Gh_D10G2220	465.238	230.832	2.01545	1.0111	0.00066608	0.047209
Gh_D10G2261	25.6824	296.251	0.0866894	-3.528	1.8653e-06	0.00039402
Gh_D10G2262	8.78835	173.533	0.0506428	-4.3035	1.7365e-24	6.2358e-21
Gh_D10G2263	1.04882	36.6818	0.0285929	-5.1282	8.6784e-09	3.2998e-06
Gh_D10G2269	5.54695	88.0258	0.0630133	-3.9882	7.2943e-11	4.4904e-08
Gh_D10G2273	23.9193	112.927	0.211818	-2.2391	1.0544e-08	3.9169e-06
Gh_D10G2274	0.524409	32.8416	0.0159677	-5.9687	5.7002e-07	0.00013748
Gh_D10G2289	16.7041	75.5504	0.221104	-2.1772	1.6164e-06	0.00034597
Gh_D10G2290	114.23	388.933	0.293697	-1.7676	5.4017e-06	0.00097805
Gh_D10G2503	45.3747	207.647	0.218514	-2.1942	6.6475e-12	4.9964e-09
Gh_D10G2506	63.191	169.684	0.372394	-1.4251	5.8327e-06	0.0010444
Gh_D10G2522	110.731	44.3803	2.4951	1.3191	0.00024511	0.022797
Gh_D11G0294	505.283	183.727	2.75013	1.4595	5.9952e-09	2.3629e-06
Gh_D11G0426	129.036	38.2726	3.37152	1.7534	7.2971e-07	0.00016967
Gh_D11G0479	31.9616	6.41687	4.98088	2.3164	0.00045794	0.036215
Gh_D11G0809	571.273	246.924	2.31354	1.2101	5.1771e-07	0.00012773
Gh_D11G0852	177.769	80.3183	2.2133	1.1462	0.00014339	0.014877
Gh_D11G0902	232.393	103.409	2.24731	1.1682	4.4208e-05	0.0058198
Gh_D11G1055	96.6309	37.9589	2.54559	1.348	0.00046668	0.036476
Gh_D11G1074	114.7	49.2154	2.3306	1.2207	0.00049893	0.038263
Gh_D11G1141	85.555	32.1605	2.66032	1.4116	0.00026738	0.024261
Gh_D11G1242	459.75	225.993	2.0344	1.0246	3.7174e-05	0.0050375
Gh_D11G1504	163.38	42.198	3.87179	1.953	3.2578e-07	8.3006e-05
Gh_D11G1607	66.7352	19.0266	3.5074	1.8104	4.9789e-05	0.0063477
Gh_D11G1932	141.798	669.303	0.211862	-2.2388	4.8017e-12	3.7851e-09
Gh_D11G1978	1581.37	775.123	2.04019	1.0287	2.3428e-06	0.00048693
Gh_D11G2121	4123.02	1896.42	2.17407	1.1204	2.1477e-07	5.7367e-05
Gh_D11G2142	70.7903	23.9243	2.95898	1.5651	0.00032171	0.027961
Gh_D11G2550	12.2377	44.461	0.275247	-1.8612	0.00059411	0.043541
Gh_D11G2591	2.06599	38.2726	0.0539812	-4.2114	7.0473e-08	2.1286e-05
Gh_D11G3009	110.858	48.6911	2.27679	1.187	0.00061662	0.044474
Gh_D11G3206	140.799	301.189	0.467488	-1.097	4.5266e-05	0.005911
Gh_D11G3344	729.657	364.39	2.00236	1.0017	1.5502e-05	0.0024088
Gh_D11G3401	30.1172	92.4619	0.325719	-1.6183	3.0861e-05	0.0043179
Gh_D12G0085	176.282	399.042	0.441749	-1.1787	0.00050522	0.038556
Gh_D12G0236	1065.24	402.515	2.64653	1.4041	8.3835e-10	3.9555e-07
Gh_D12G0291	3.44931	37.9007	0.091012	-3.4578	0.00039691	0.032394
Gh_D12G0334	19.8822	2.11506	9.40026	3.2327	0.00049799	0.038263
Gh_D12G0377	44.6108	0	#DIV/0!	Inf	2.7115e-07	7.0959e-05
Gh_D12G0425	11.6816	0	#DIV/0!	Inf	0.00056881	0.042116
Gh_D12G0580	78.0507	165.629	0.471229	-1.0855	0.00049299	0.038026
Gh_D12G0695	0	41.5976	0	#NUM!	1.0792e-11	7.7506e-09
Gh_D12G1072	541.879	256.442	2.11301	1.0793	7.433e-06	0.0012881
Gh_D12G1229	367.134	161.08	2.27916	1.1885	5.2091e-06	0.00095656
Gh_D12G1232	29.1001	1.88652	15.425	3.9472	5.0516e-06	0.00093029
Gh_D12G1369	30.3884	115.486	0.26314	-1.9261	2.6962e-07	7.0846e-05
Gh_D12G1396	190.513	83.9345	2.26985	1.1826	8.7179e-05	0.0099562
Gh_D12G1424	22.1381	65.3695	0.338658	-1.5621	0.00038818	0.031948
Gh_D12G1525	2084.02	965.177	2.1592	1.1105	4.0905e-07	0.00010288
Gh_D12G1527	63.0011	136.546	0.461403	-1.1159	0.00061305	0.044325
Gh_D12G1623	52.3366	14.9443	3.50205	1.8082	0.0003414	0.029161
Gh_D12G1628	114.605	22.7189	5.04446	2.3347	3.2372e-09	1.3588e-06
Gh_D12G1700	37.7618	137.613	0.274409	-1.8656	1.1414e-07	3.2936e-05
Gh_D12G1755	993.808	459.093	2.16475	1.1142	0.00024256	0.022642
Gh_D12G1971	439.525	128.328	3.42499	1.7761	1.1954e-11	8.4911e-09
Gh_D12G2133	94.1671	22.4142	4.2012	2.0708	5.953e-07	0.00014252
Gh_D12G2192	132.978	54.8077	2.4262	1.2787	0.00011541	0.012393
Gh_D12G2293	11.2205	49.5918	0.226252	-2.144	5.7867e-05	0.0071383
Gh_D12G2436	129.054	46.4102	2.7808	1.4755	3.023e-05	0.004253
Gh_D12G2495	59.823	161.089	0.371362	-1.4291	9.7097e-06	0.0016517
Gh_D12G2554	11.2521	42.9554	0.261957	-1.9326	0.0005425	0.040823
Gh_D12G2716	743.694	269.204	2.76255	1.466	5.8914e-10	2.952e-07
Gh_D12G2752	13.8109	70.7244	0.195278	-2.3564	5.2552e-07	0.00012914
Gh_D13G0012	202.226	40.7551	4.96193	2.3109	2.3359e-12	1.9112e-09
Gh_D13G0029	3878.83	1752.01	2.21392	1.1466	9.1313e-08	2.6952e-05
Gh_D13G0139	1604.18	694.199	2.31081	1.2084	1.9363e-05	0.0029175
Gh_D13G0395	14.0008	61.6682	0.227037	-2.139	8.6873e-06	0.0014934
Gh_D13G0405	226.087	75.0307	3.01321	1.5913	1.3898e-06	0.00030453
Gh_D13G0415	18.6752	0	#DIV/0!	Inf	5.8556e-06	0.0010456
Gh_D13G0474	5.73685	47.6336	0.120441	-3.0536	4.8936e-07	0.0001212
Gh_D13G0720	957.204	457.318	2.09304	1.0656	2.3255e-06	0.0004849
Gh_D13G0799	1.01717	47.1138	0.0215899	-5.5335	8.5326e-05	0.009849
Gh_D13G0852	337.328	110.498	3.05273	1.6101	0.00046388	0.036416
Gh_D13G1071	510.202	240.708	2.11961	1.0838	0.00060466	0.044031
Gh_D13G1287	54.7055	126.285	0.433198	-1.2069	0.00037475	0.031297
Gh_D13G1932	76.9882	167.56	0.459456	-1.122	0.00024565	0.022814
Gh_D13G2049	135.744	57.1468	2.37528	1.2481	0.00014452	0.014884
Gh_D13G2068	394.178	883.175	0.446304	-1.1639	0.00017248	0.017101
Gh_D13G2550	51899.7	22441.3	2.31274	1.2096	5.6707e-09	2.2627e-06
Gh_Sca004871G01	287.33	62.8109	4.57446	2.1936	3.5789e-09	1.4735e-06
Gh_Sca005165G01	662.144	244.32	2.7102	1.4384	7.4601e-09	2.8875e-06
Gh_Sca005423G01	21.8533	0	#DIV/0!	Inf	8.224e-07	0.00018918
Gh_Sca006201G01	460.768	169.984	2.71058	1.4386	0.00015594	0.015823
Gh_Sca006568G01	0.524409	71.5714	0.00732731	-7.0925	1.0775e-09	4.9049e-07
Gh_Sca011408G01	2847.87	1315.3	2.1652	1.1145	2.1153e-07	5.6972e-05
Gh_Sca013634G01	1166.05	494.318	2.35888	1.2381	6.2344e-08	1.9099e-05
Gh_Sca013939G01	77.0335	0	#DIV/0!	Inf	3.2176e-20	6.4995e-17
Gh_Sca027192G01	0	79.9239	0	#NUM!	8.7934e-11	5.2356e-08
Gh_Sca039726G01	2750.29	686.681	4.00527	2.0019	9.1378e-20	1.6876e-16
Gh_Sca042919G01	7.91579	70.357	0.112508	-3.1519	2.3853e-09	1.0418e-06
Gh_Sca045893G01	6.62741	58.9617	0.112399	-3.1533	4.6338e-07	0.0001152
Novel00032	16.894	63.6309	0.265503	-1.9132	3.8914e-05	0.0052512
Novel00039	100.654	215.507	0.467067	-1.0983	0.00015446	0.015723
Novel00045	72.3455	0	#DIV/0!	Inf	3.343e-19	5.5408e-16
Novel00082	4.10032	60.3239	0.0679727	-3.8789	3.3494e-05	0.0046162
Novel00083	3.01985	35.7857	0.0843891	-3.5668	1.3252e-05	0.0021309
Novel00109	156.468	73.0815	2.14102	1.0983	0.00035978	0.030242
Novel00110	229.609	0.528766	434.225	8.7623	7.5208e-45	8.1023e-41
Novel00130	66.1159	204.287	0.323649	-1.6275	8.984e-05	0.010152
Novel00142	63.3809	0.528766	119.868	6.9053	4.6879e-13	4.1509e-10
Novel00151	0	37.2196	0	#NUM!	1.0554e-09	4.8382e-07
Novel00155	312.248	733.826	0.42552	-1.2327	1.8795e-07	5.1046e-05
Novel00208	76.0164	159.642	0.476154	-1.0705	0.00050359	0.038523
Novel00234	83.7739	19.0221	4.40396	2.1388	6.6404e-07	0.0001578
Novel00266	62.7615	20.1603	3.1132	1.6384	0.00023913	0.022467
Novel00271	2.55874	23.7809	0.107596	-3.2163	0.00022845	0.021748
Novel00277	0.524409	71.4952	0.00733494	-7.091	1.7123e-10	9.5414e-08
Novel00298	137.191	319.315	0.42964	-1.2188	5.9863e-06	0.0010601
Novel00327	1.54158	100.77	0.0152981	-6.0305	2.1647e-21	4.9974e-18
Novel00355	304.716	619.555	0.491819	-1.0238	0.00033736	0.028959
Novel00381	223.397	111.058	2.01154	1.0083	0.00025866	0.023598
Novel00396	65.1304	0.528766	123.178	6.9446	2.4275e-16	3.0176e-13
Novel00420	2.59039	60.0192	0.0431588	-4.5342	1.7792e-08	6.2846e-06
Novel00453	15.3841	75.183	0.204617	-2.289	5.2744e-07	0.00012914
Novel00525	220.391	14.2632	15.4518	3.9497	1.4037e-25	5.3375e-22
Novel00529	79.2758	259.847	0.305089	-1.7127	7.6963e-06	0.0013266
Novel00548	7.73953	261.796	0.0295623	-5.0801	2.9079e-36	2.3496e-32
Novel00571	91.5451	6.18832	14.7936	3.8869	3.0119e-14	2.9058e-11
Novel00584	158.28	62.7257	2.52345	1.3354	3.203e-05	0.0044716
Novel00600	172.995	418.75	0.413111	-1.2754	1.8471e-05	0.0028094
Novel00650	255.305	65.2262	3.91415	1.9687	6.928e-07	0.00016167
Novel00656	8.6934	273.586	0.0317764	-4.9759	5.0072e-18	7.0361e-15
Novel00693	332.388	725.003	0.45847	-1.1251	2.0112e-06	0.00042346
Novel00707	15.3525	328.336	0.0467594	-4.4186	1.1712e-08	4.3262e-06
Novel00775	10.235	288.75	0.0354468	-4.8182	1.8172e-32	9.7887e-29
Novel00840	0	149.631	0	#NUM!	1.3241e-16	1.6782e-13
Novel00875	55.8176	127.961	0.436212	-1.1969	0.00066435	0.04719
Novel00888	28.0512	100.402	0.27938	-1.8397	2.7168e-06	0.0005425
Novel00916	235.852	951.905	0.247775	-2.0129	1.0227e-05	0.0017215
Novel00957	217.009	501.004	0.433138	-1.2071	1.2739e-06	0.00028296
Novel01028	819.602	261.348	3.13616	1.649	5.921e-07	0.00014228
Novel01099	24.5386	73.1487	0.335457	-1.5758	0.00022303	0.021312
Novel01108	0	158.253	0	#NUM!	3.8535e-08	1.2517e-05
Novel01115	136.956	285.707	0.479366	-1.0608	9.7225e-05	0.010817
Novel01117	0	75.7253	0	#NUM!	3.3119e-09	1.3811e-06
Novel01127	476.871	20.6755	23.0645	4.5276	1.2915e-26	5.2174e-23
Novel01164	0	42.6551	0	#NUM!	1.5174e-10	8.5292e-08
Novel01167	174.713	41.5214	4.2079	2.0731	3.7883e-10	1.959e-07
Novel01205	756.985	158.768	4.76772	2.2533	8.1173e-20	1.5432e-16
Novel01206	13.8109	113.76	0.121405	-3.0421	9.8671e-13	8.2831e-10
Novel01286	7.08852	844.244	0.00839648	-6.896	4.8609e-24	1.571e-20
Novel01287	4.06867	199.971	0.0203462	-5.6191	4.238e-33	2.7394e-29
Novel01288	41.6089	101.07	0.411681	-1.2804	0.00046184	0.036394
Novel01290	1.47828	36.3099	0.0407121	-4.6184	5.5668e-08	1.73e-05
Novel01381	2.00268	75.4878	0.0265306	-5.2362	1.2701e-15	1.466e-12
Novel01386	1.54158	31.9275	0.0482844	-4.3723	4.5748e-07	0.00011417
Novel01399	0	19.0175	0	#NUM!	6.7254e-05	0.0081562
Novel01446	21.8713	549.35	0.0398135	-4.6506	2.4244e-24	8.2478e-21
Novel01476	0	29.9648	0	#NUM!	6.967e-09	2.7133e-06
Novel01484	3.51261	90.831	0.0386711	-4.6926	0.00026772	0.024261
Novel01500	220.106	450.086	0.489032	-1.032	0.00068315	0.048208
Novel01509	27.7167	91.5613	0.302708	-1.724	1.2756e-05	0.0020613
Novel01523	3.48096	35.8484	0.097099	-3.3644	0.00010514	0.011539
Novel01537	712.054	1.43393	496.586	8.9559	8.1023e-11	4.8946e-08
Novel01565	286.046	0.452584	632.008	9.3038	4.6861e-52	1.0097e-47
Novel01605	7.54963	71.3338	0.105836	-3.2401	7.2155e-10	3.4969e-07
Novel01608	3.01985	77.7507	0.0388403	-4.6863	8.437e-15	8.7961e-12
Novel01620	49.9995	176.495	0.2833	-1.8196	2.3167e-08	7.8176e-06
Novel01624	29.8957	0.452584	66.0552	6.0456	5.3151e-08	1.6759e-05
Novel01633	90.8444	258.1	0.351964	-1.5065	1.5482e-07	4.3102e-05
Novel01646	97.7747	197.628	0.494725	-1.0153	0.00056086	0.041719
Novel01671	86.1067	10.3423	8.32586	3.0576	0.00018816	0.018428
Novel01694	2.06599	77.7642	0.0265674	-5.2342	8.8809e-07	0.00020285
Novel01699	26.0169	72.9201	0.356778	-1.4869	0.00043335	0.03471
Novel01770	184.722	485.638	0.380376	-1.3945	7.7179e-05	0.0090748
Novel01793	74.5561	172.27	0.432778	-1.2083	0.00011212	0.012099
Novel01814	186.273	419.113	0.444452	-1.1699	5.3272e-06	0.00097549
Novel01827	53.4804	120.939	0.442209	-1.1772	0.00066909	0.047319
Novel01829	31.3559	234.919	0.133471	-2.9054	2.0699e-18	2.9733e-15
Novel01866	17.4998	129.906	0.134707	-2.8921	6.0726e-13	5.3044e-10
Novel01921	17.1336	194.33	0.0881681	-3.5036	2.3634e-06	0.00048834
Novel01962	16.7041	0	#DIV/0!	Inf	2.1177e-05	0.0031687
Novel01963	8.6934	54.1221	0.160629	-2.6382	1.3627e-06	0.0002996
Novel01964	228.261	490.177	0.465677	-1.1026	7.5447e-06	0.001304
Novel01965	148.122	0	#DIV/0!	Inf	1.5027e-21	3.5976e-18
Novel02001	17.2285	0	#DIV/0!	Inf	1.5214e-05	0.0023697
Novel02002	29.8957	5.73574	5.21223	2.3819	0.00064396	0.045944
Novel02012	504.108	2.49147	202.335	7.6606	3.293e-68	2.1286e-63
Novel02106	15.8949	568.26	0.0279715	-5.1599	1.111e-53	3.5906e-49
Novel02129	0	70.3525	0	#NUM!	1.8183e-18	2.6712e-15
Novel02130	5.51529	149.089	0.0369931	-4.7566	6.5676e-24	2.0215e-20
Novel02194	340.598	51.0212	6.67561	2.7389	0.00012207	0.012872
Novel02201	5.94475	178.754	0.033257	-4.9102	1.2409e-27	5.7292e-24
Novel02279	37.7481	111.036	0.339975	-1.5565	2.3376e-05	0.0034263
Novel02362	22.8388	67.2561	0.339574	-1.5582	0.00039625	0.03238
Novel02369	12.6355	47.4812	0.266111	-1.9099	0.00034406	0.029263
Novel02372	41.2111	10.3423	3.98478	1.9945	0.00042557	0.034257
Novel02381	211.996	59.7772	3.54651	1.8264	1.8029e-05	0.002755
Novel02388	139.573	285.958	0.488084	-1.0348	0.00014461	0.014884
Novel02432	0	43.7127	0	#NUM!	1.5534e-09	6.8773e-07
Novel02450	17.8479	308.717	0.0578115	-4.1125	2.2209e-32	1.1043e-28
Novel02517	5.14914	234.87	0.0219232	-5.5114	8.8287e-11	5.2356e-08
Novel02527	8.53515	37.8201	0.225672	-2.1477	0.00044605	0.035595
Novel02568	136.585	49.296	2.7708	1.4703	1.2233e-05	0.0019968
Novel02662	59.2806	250.768	0.2364	-2.0807	5.9524e-12	4.5265e-09
Novel02682	129.913	55.7891	2.32866	1.2195	0.00022321	0.021312
Novel02692	152.86	51.3439	2.97708	1.5739	1.1321e-05	0.0018621
Novel02777	0	20.2319	0	#NUM!	3.1252e-06	0.00061215
Novel02783	7.08852	38.4205	0.184501	-2.4383	8.9656e-05	0.010149
Novel02810	0.985517	21.8899	0.0450228	-4.4732	3.0267e-05	0.004253
Novel02832	60.3157	162.227	0.3718	-1.4274	1.0384e-05	0.0017343
Novel02878	21.2339	128.118	0.165741	-2.593	4.6508e-05	0.0060413
Novel02891	190.59	93.2237	2.04443	1.0317	0.00050898	0.038706
Novel02894	23.1416	74.8066	0.309347	-1.6927	9.1111e-05	0.010268
Novel02906	10.0451	42.7268	0.235092	-2.0887	0.00027782	0.024873
Novel02936	73.426	3.77304	19.4608	4.2825	3.3841e-13	3.0381e-10
Novel02959	1.01717	26.4964	0.038388	-4.7032	2.5996e-06	0.00052512
Novel02967	19.4211	98.3635	0.197442	-2.3405	1.9453e-08	6.7967e-06
Novel03236	1.04882	27.2448	0.0384973	-4.6991	7.4022e-06	0.0012862
Novel03263	1.01717	59.5531	0.0170806	-5.8715	5.9677e-14	5.6727e-11
Novel03272	2.06599	139.952	0.0147617	-6.082	2.3485e-27	1.012e-23
Novel03274	0	36.1576	0	#NUM!	2.0415e-10	1.1279e-07
Novel03277	7.27843	134.01	0.0543114	-4.2026	3.5305e-06	0.00068325
Novel03282	14.2403	57.3709	0.248222	-2.0103	5.1839e-05	0.0065319
Novel03305	39.1135	0	#DIV/0!	Inf	2.3651e-11	1.5761e-08
Novel03359	0	13.5149	0	#NUM!	0.00023135	0.021895
Novel03364	0	223.43	0	#NUM!	1.1095e-05	0.0018389
Novel03393	8.16899	332.938	0.0245353	-5.349	1.4584e-11	1.0247e-08
Novel03427	197.873	0.528766	374.209	8.5477	2.0657e-40	1.9075e-36
Novel03470	1.01717	270.763	0.00375675	-8.0563	4.0549e-48	5.242e-44
Novel03512	0	153.942	0	#NUM!	5.0637e-11	3.1778e-08
Novel03519	16.6725	68.9185	0.24192	-2.0474	9.9493e-06	0.0016835
Novel03548	0	33.8902	0	#NUM!	6.899e-10	3.3783e-07
Novel03563	145.469	314.547	0.46246	-1.1126	2.7304e-05	0.0039047
Novel03585	1.01717	64.6929	0.0157228	-5.991	5.7702e-15	6.1144e-12
Novel03623	375.783	2464.05	0.152502	-2.7131	1.1029e-07	3.1967e-05
Novel03628	30.2122	82.7336	0.365185	-1.4533	0.00028017	0.024983
Novel03701	1.54158	29.0551	0.0530575	-4.2363	0.00014991	0.015356
Novel03723	67.5309	21.9661	3.07439	1.6203	0.00023621	0.022322
Novel03747	3.57591	40.6027	0.0880703	-3.5052	5.7358e-05	0.007089
Novel03765	44.136	127.1	0.347263	-1.5259	4.6466e-05	0.0060413
Novel03789	45.1215	8.2272	5.48427	2.4553	2.2353e-05	0.003314
Novel03794	7.15182	162.85	0.0439163	-4.5091	6.9035e-07	0.00016167
Novel03841	0	81.6806	0	#NUM!	7.7685e-21	1.6738e-17
Novel03858	0	22.2708	0	#NUM!	9.1099e-07	0.00020734
Novel03863	73.444	171.499	0.428243	-1.2235	8.0366e-05	0.0094109
Novel03901	0	86.8921	0	#NUM!	5.7745e-20	1.1311e-16
Novel03927	2.03433	178.216	0.0114152	-6.4529	1.8637e-33	1.3385e-29
Novel03934	23.5215	261.433	0.0899708	-3.4744	1.9756e-11	1.3442e-08
Novel03950	160.794	450.74	0.356729	-1.4871	8.1491e-09	3.1168e-06
Novel03986	11.7133	53.4455	0.219167	-2.1899	2.7851e-05	0.0039653
Novel04028	36.4598	91.037	0.400507	-1.3201	0.00060163	0.043942
Novel04037	26.0485	122.378	0.212849	-2.2321	2.4401e-05	0.0035583
Novel04038	291.032	133.374	2.18207	1.1257	0.00062387	0.044807
Novel04073	116.925	250.249	0.467228	-1.0978	8.8721e-05	0.010097
Novel04091	11.1572	255.026	0.0437492	-4.5146	1.1257e-09	5.0883e-07
Novel04136	25.0947	0	#DIV/0!	Inf	2.1369e-07	5.7313e-05
Novel04149	1.50993	40.083	0.037671	-4.7304	7.5897e-09	2.9202e-06
Novel04161	0	15.3207	0	#NUM!	5.7009e-05	0.0070634
Novel04228	188.89	83.2579	2.26875	1.1819	8.9318e-05	0.010142
Novel04259	0	73.2248	0	#NUM!	4.8501e-19	7.7357e-16
Novel04280	1.54158	141.287	0.0109108	-6.5181	3.9364e-15	4.3869e-12
Novel04287	96.4547	38.192	2.52555	1.3366	0.00042863	0.034461
Novel04317	14.2403	169.545	0.0839922	-3.5736	1.2182e-19	2.1873e-16
Novel04324	7.58128	112.837	0.0671858	-3.8957	5.4668e-15	5.8894e-12
Novel04338	5.5786	66.4361	0.083969	-3.574	1.7388e-07	4.7827e-05
Novel04344	58.3267	129.462	0.450532	-1.1503	0.00055797	0.041625
Novel04416	0.524409	42.5835	0.0123145	-6.3435	3.5063e-05	0.004812
Novel04438	0	25.3627	0	#NUM!	1.2234e-07	3.4836e-05
Novel04470	49.4117	0	#DIV/0!	Inf	6.9159e-14	6.4788e-11
Novel04474	75.9531	161.999	0.468851	-1.0928	0.00046462	0.036416
Novel04477	0.524409	20.3081	0.025823	-5.2752	2.0907e-05	0.0031355
Novel04503	0.524409	55.1886	0.00950235	-6.7175	1.0036e-08	3.7714e-06
Novel04584	8.78835	165.1	0.0532306	-4.2316	6.0564e-19	9.321e-16
Novel04586	40.9083	112.102	0.364907	-1.4544	5.7041e-05	0.0070634
Novel04587	44.3576	106.066	0.41821	-1.2577	0.00053662	0.040474
Novel04595	21.3922	0.98135	21.7992	4.4462	3.2576e-05	0.0045186
Novel04604	162.932	455.794	0.357471	-1.4841	5.7912e-09	2.2966e-06
Novel04614	22.0432	91.1222	0.241903	-2.0475	8.5674e-05	0.0098605
Novel04652	1.54158	61.2963	0.02515	-5.3133	1.9457e-13	1.7714e-10
Novel04716	94.0269	262.975	0.357546	-1.4838	1.7903e-07	4.9036e-05
Novel04718	19.5341	77.2309	0.252928	-1.9832	0.00047454	0.036867
Novel04723	127.178	38.6445	3.29094	1.7185	1.548e-06	0.00033354
Novel04734	705.209	274.258	2.5713	1.3625	9.7123e-09	3.6713e-06
Novel04759	61.5228	152.409	0.403656	-1.3088	5.3936e-05	0.0067175
Novel04769	19.9455	0	#DIV/0!	Inf	2.8755e-06	0.00056668
Novel04770	82.0424	193.026	0.425019	-1.2344	4.8456e-05	0.0062394
Novel04775	0.985517	35.5526	0.0277206	-5.1729	1.7956e-08	6.308e-06
Novel04776	163.461	346.802	0.471327	-1.0852	3.7156e-05	0.0050375
Novel04779	95.772	0.452584	211.615	7.7253	8.5312e-23	2.2977e-19
Novel04782	44.8683	113.904	0.393927	-1.344	0.00016348	0.016391
Novel04786	56.342	127.575	0.441627	-1.1791	0.00050768	0.038653
Novel04794	73.9187	154.291	0.4791	-1.0616	0.00070308	0.049238
Novel04799	36.0123	0	#DIV/0!	Inf	0.00011728	0.012551
Novel04804	2.03433	43.7037	0.0465492	-4.4251	4.1991e-09	1.7179e-06
Novel04806	15.2259	71.7057	0.212333	-2.2356	1.3202e-06	0.00029126
Novel04809	37.6488	100.622	0.374153	-1.4183	0.00026799	0.024261
Novel04810	444.299	899.311	0.49404	-1.0173	9.1389e-06	0.0015669
Novel04811	85.3788	361.921	0.235909	-2.0837	1.3497e-05	0.0021595
Novel04845	104.036	216.497	0.480531	-1.0573	0.00023819	0.022411
Novel04862	0.524409	25.5151	0.0205531	-5.6045	9.6844e-07	0.00021888
Novel04866	19.5161	107.72	0.181181	-2.4645	1.3572e-09	6.0501e-07
Novel04868	696.272	2208.62	0.315257	-1.6654	0.00069927	0.049147
Novel04869	67.9423	151.509	0.448444	-1.157	0.00029956	0.026489
Novel04870	12.0161	47.2527	0.254299	-1.9754	0.00025388	0.02331
Novel04871	142.91	388.01	0.368312	-1.441	3.9547e-08	1.2781e-05
Novel04877	22.4726	65.2889	0.344195	-1.5387	0.0004495	0.035782
Novel04879	15.3525	0	#DIV/0!	Inf	5.4153e-05	0.0067316
Novel04880	25.6191	85.0637	0.30118	-1.7313	1.8386e-05	0.0028029
Novel04884	113.954	309.273	0.368465	-1.4404	1.5637e-07	4.3194e-05
Novel04886	67.7524	179.668	0.377095	-1.407	6.9252e-06	0.0012131
Novel04887	46.853	139.652	0.335504	-1.5756	3.7765e-06	0.00072009
Novel04890	40.6234	162.38	0.250173	-1.999	4.5065e-09	1.8206e-06
Novel04891	139.017	339.099	0.409973	-1.2864	1.485e-06	0.0003221
Novel04895	48.6161	252.87	0.192256	-2.3789	1.3403e-14	1.3537e-11
Novel04896	88.7784	0	#DIV/0!	Inf	1.0127e-22	2.6185e-19
Novel04900	164.116	412.171	0.398182	-1.3285	3.2617e-07	8.3006e-05
Novel04901	70.8989	167.192	0.424048	-1.2377	6.3937e-05	0.0078125
Novel04913	34.552	101.079	0.341842	-1.5486	4.4766e-05	0.0058575
Novel04914	44.3259	595.227	0.0744698	-3.7472	2.4666e-06	0.00050454
Novel04917	11.7133	44.6088	0.262575	-1.9292	0.00038041	0.031551
Novel04923	56.7218	192.13	0.295228	-1.7601	1.1273e-05	0.0018621
Novel04935	58.6929	17.8928	3.28024	1.7138	0.0002475	0.02292
Novel04943	288.808	107.42	2.68868	1.4269	2.441e-06	0.00050091
Novel04955	80.6591	209.108	0.38574	-1.3743	4.9479e-06	0.00091905
Novel04966	4.52978	74.6363	0.0606899	-4.0424	0.00025141	0.023209
Novel04983	89.3841	0	#DIV/0!	Inf	6.6893e-23	1.88e-19
Novel04984	78.4168	0	#DIV/0!	Inf	1.5392e-20	3.2094e-17
Novel05012	1.04882	33.1464	0.0316423	-4.982	0.00064847	0.046214
Novel05052	54.1631	1.88652	28.7104	4.8435	2.8574e-11	1.8847e-08
Novel05056	117.133	15.7016	7.46013	2.8992	2.3114e-12	1.9112e-09
Novel05076	124.994	0	#DIV/0!	Inf	2.8006e-06	0.00055531
Novel05078	19.8822	70.4287	0.2823	-1.8247	4.1892e-05	0.0055832
Novel05131	257.104	124.237	2.06953	1.0493	0.00017962	0.017726
Novel05175	0	25.1342	0	#NUM!	1.2992e-07	3.6832e-05
Novel05187	220.947	559.36	0.394993	-1.3401	5.3681e-08	1.6844e-05
Novel05198	40.9716	108.392	0.377985	-1.4036	9.137e-05	0.010268
Novel05227	0	28.9027	0	#NUM!	0.00010364	0.011452
Novel05251	1.04882	63.4158	0.0165388	-5.918	3.1636e-11	2.0656e-08
Novel05259	42.0384	100.922	0.416532	-1.2635	0.00058167	0.042823
Novel05280	0.524409	46.7284	0.0112222	-6.4775	7.5636e-12	5.6196e-09
Novel05307	3.01985	93.2954	0.0323677	-4.9493	9.0183e-18	1.2403e-14
Novel05405	61.5681	287.316	0.214285	-2.2224	2.045e-11	1.3769e-08
Novel05416	0	15.4014	0	#NUM!	6.6514e-05	0.0080967
Novel05576	141.355	387.158	0.365109	-1.4536	2.9162e-08	9.6668e-06
Novel05581	41.2744	99.6361	0.414258	-1.2714	0.00050505	0.038556
Novel05616	110.663	40.3115	2.74518	1.4569	5.3069e-05	0.0066351
Novel05665	34.7419	125.913	0.275916	-1.8577	2.8049e-07	7.3107e-05
Novel05747	186.472	0.98135	190.019	7.57	1.2739e-19	2.2254e-16
Novel05749	7.12017	48.01	0.148311	-2.7533	2.7021e-06	0.00054244
Novel05761	8.10569	37.1344	0.218272	-2.1958	0.00031542	0.027589
Novel05769	4.56143	70.6527	0.0645607	-3.9532	5.5684e-12	4.2849e-09
Novel05779	94.2484	260.044	0.362436	-1.4642	2.903e-07	7.5059e-05
Novel05897	145.025	57.3754	2.52766	1.3378	3.6475e-05	0.0049636
Novel06043	1.04882	34.8805	0.0300686	-5.0556	5.9129e-06	0.0010529
Novel06134	65.9576	5.8881	11.2021	3.4857	3.127e-10	1.6568e-07
Novel06155	84.5515	11.8524	7.13394	2.8347	9.1273e-10	4.2141e-07
Novel06169	15.5424	166.556	0.0933181	-3.4217	0.00052214	0.039521
Novel06192	84.5968	177.167	0.477509	-1.0664	0.00038684	0.031935
Novel06203	40.4335	111.426	0.362864	-1.4625	6.8353e-05	0.0082431
Novel06268	2.55874	57.4381	0.0445479	-4.4885	1.786e-11	1.2281e-08
Novel06286	51.4461	130.676	0.393681	-1.3449	8.5884e-05	0.0098605
Novel06326	827.748	95.4195	8.67462	3.1168	8.1381e-33	4.7821e-29
Novel06354	233.153	552.603	0.421908	-1.245	8.185e-05	0.00955
Novel06371	52.4949	14.9443	3.51275	1.8126	0.00033892	0.029055
Novel06378	0	13.3625	0	#NUM!	0.0002371	0.022374
Novel06428	6.65906	42.1264	0.158077	-2.6613	1.6435e-05	0.0025415
Novel06429	26.478	82.2139	0.32206	-1.6346	0.00040451	0.032848
Novel06444	94.9311	228.197	0.416013	-1.2653	1.3094e-05	0.0021107
Novel06450	461.017	0	#DIV/0!	Inf	5.181e-15	5.6762e-12
Novel06522	12.7304	102.885	0.123733	-3.0147	8.0039e-12	5.8791e-09
Novel06542	13.2232	105.69	0.125113	-2.9987	3.7202e-10	1.9393e-07
Novel06572	20.4383	68.2374	0.299515	-1.7393	9.1198e-05	0.010268
Novel06574	39.1451	98.6457	0.396832	-1.3334	0.00032358	0.028037
Novel06599	738.319	302.61	2.43986	1.2868	6.3591e-08	1.9389e-05
Novel06648	27.3053	79.2608	0.344506	-1.5374	0.00020898	0.020102
Novel06655	6.59576	41.5931	0.158582	-2.6567	1.7536e-05	0.0026925
Novel06666	43.1188	9.809	4.39572	2.1361	0.00023088	0.021883
Novel06682	0	25.8915	0	#NUM!	8.9985e-08	2.6716e-05
Novel06752	107.616	23.5479	4.57002	2.1922	4.7485e-06	0.00088968
Novel06755	26.5097	98.8206	0.268259	-1.8983	4.8935e-06	0.00091155
Novel06763	1.01717	88.6442	0.0114747	-6.4454	0.00014599	0.014979
Novel06766	28.6073	2.03888	14.0306	3.8105	6.3608e-06	0.0011203
Novel06792	194.003	15.1773	12.7825	3.6761	6.886e-07	0.00016167
Novel06796	13.8742	181.653	0.0763779	-3.7107	5.2583e-05	0.0065998
Novel06887	60.7588	15.0205	4.04517	2.0162	3.349e-05	0.0046162
Novel06928	0	37.0628	0	#NUM!	1.1799e-10	6.8098e-08
Novel07034	64.6196	149.533	0.432149	-1.2104	0.00013849	0.014392
Novel07062	0.985517	108.338	0.00909696	-6.7804	2.2362e-10	1.225e-07
Novel07139	11.6816	50.2012	0.232693	-2.1035	8.0708e-05	0.0094338

## Sheet: LFG-5 vs SFG-5
Gene_id	readcount_LFG-5	readcount_SFG-5	FoldChange	log2FoldChange	pval	padj
Gh_A01G0015	24.8354	2.57423	9.6478	3.2702	3.8429e-05	0.0013484
Gh_A01G0045	91.3232	185.485	0.492331	-1.0223	1.4294e-05	0.00056356
Gh_A01G0125	21.3929	2.00443	10.673	3.4159	0.00010788	0.0032938
Gh_A01G0233	212.143	882.419	0.240415	-2.0564	1.4596e-34	1.2212e-31
Gh_A01G0280	32.5971	2.53498	12.8589	3.6847	4.9443e-07	2.7674e-05
Gh_A01G0328	156.817	9.98291	15.7088	3.9735	1.6544e-12	2.2629e-10
Gh_A01G0329	609.477	190.712	3.19585	1.6762	2.6878e-21	8.9718e-19
Gh_A01G0335	11.6854	0	#DIV/0!	Inf	0.00033451	0.008679
Gh_A01G0372	194.76	77.9943	2.49718	1.3203	4.5808e-08	3.1783e-06
Gh_A01G0388	655.769	72.7686	9.0117	3.1718	1.0079e-08	7.9285e-07
Gh_A01G0389	1277.54	252.458	5.06057	2.3393	3.5505e-08	2.5471e-06
Gh_A01G0420	617.56	301.583	2.04769	1.034	2.9359e-07	1.7289e-05
Gh_A01G0483	69.0216	29.1421	2.36838	1.2439	0.00066328	0.01551
Gh_A01G0486	436.089	61.4283	7.09892	2.8276	4.6282e-39	4.809e-36
Gh_A01G0487	1429.01	462.68	3.08849	1.6269	2.5569e-27	1.3178e-24
Gh_A01G0504	3.39976	45.0395	0.0754832	-3.7277	2.0106e-09	1.8015e-07
Gh_A01G0531	194.086	73.6904	2.63372	1.3971	8.7297e-09	6.9517e-07
Gh_A01G0537	152.562	46.3957	3.2882	1.7173	0.00013183	0.0038994
Gh_A01G0552	22.3658	4.53941	4.92697	2.3007	0.0018672	0.036026
Gh_A01G0565	69.4492	2.45648	28.272	4.8213	2.2696e-16	4.6565e-14
Gh_A01G0607	0	12.7926	0	#NUM!	0.00012439	0.0037101
Gh_A01G0622	529.049	203.387	2.60124	1.3792	1.1523e-14	1.9902e-12
Gh_A01G0630	52.4932	109.75	0.478304	-1.064	0.00027284	0.0072513
Gh_A01G0749	133.371	61.3308	2.17468	1.1208	4.4475e-05	0.0015298
Gh_A01G0777	67.5356	28.0418	2.40844	1.2681	0.00063343	0.014937
Gh_A01G0871	9461.79	1237.98	7.64279	2.9341	5.0172e-50	1.0427e-46
Gh_A01G0875	59.4105	25.9981	2.28517	1.1923	0.0022879	0.042558
Gh_A01G0898	324.368	45.4916	7.13048	2.834	1.5571e-16	3.2255e-14
Gh_A01G0930	37.4723	11.8886	3.15207	1.6563	0.0012476	0.026257
Gh_A01G0934	366.886	172.928	2.12167	1.0852	1.5742e-08	1.1973e-06
Gh_A01G0984	33.1103	7.64419	4.3313	2.1148	0.00031635	0.0082512
Gh_A01G1007	47.693	7.56569	6.3037	2.6562	5.2437e-07	2.9198e-05
Gh_A01G1150	202.618	88.9002	2.27916	1.1885	6.3058e-06	0.00027654
Gh_A01G1153	50.6116	106.469	0.475362	-1.0729	0.0010934	0.023536
Gh_A01G1184	71.5769	24.2887	2.9469	1.5592	3.8496e-05	0.0013493
Gh_A01G1205	160.58	53.332	3.01091	1.5902	2.5008e-09	2.2039e-07
Gh_A01G1218	40.84	14.4628	2.82373	1.4976	0.001832	0.035538
Gh_A01G1220	108.483	24.2102	4.48094	2.1638	2.0173e-10	2.141e-08
Gh_A01G1270	83.1981	33.289	2.49926	1.3215	0.00012534	0.0037314
Gh_A01G1272	434.4	170.001	2.55531	1.3535	1.8314e-09	1.6571e-07
Gh_A01G1400	142.512	15.5834	9.14511	3.193	1.6656e-20	5.0615e-18
Gh_A01G1443	11.6426	0.491295	23.6981	4.5667	0.0016663	0.03297
Gh_A01G1487	28.1389	6.58309	4.27434	2.0957	0.00099221	0.021757
Gh_A01G1510	70.0159	31.1858	2.24513	1.1668	0.0011701	0.024894
Gh_A01G1529	131.222	60.937	2.15338	1.1066	4.6949e-05	0.0016029
Gh_A01G1546	57.4219	7.07439	8.11674	3.0209	2.6328e-09	2.3108e-07
Gh_A01G1576	385.692	91.4162	4.219	2.0769	2.2576e-23	9.0903e-21
Gh_A01G1578	79.146	38.4564	2.05808	1.0413	0.0018573	0.035866
Gh_A01G1606	37.5472	11.7316	3.20051	1.6783	0.0023798	0.044016
Gh_A01G1607	19.415	3.10478	6.25322	2.6446	0.0013663	0.028175
Gh_A01G1715	282.522	100.2	2.81962	1.4955	0.00017481	0.0049963
Gh_A01G1725	327.158	109.712	2.98204	1.5763	1.3521e-13	2.0592e-11
Gh_A01G1726	65.4828	13.6967	4.78096	2.2573	0.00059059	0.014071
Gh_A01G1759	313.228	141.231	2.21791	1.1492	1.2135e-08	9.3965e-07
Gh_A01G1773	313.131	130.579	2.39795	1.2618	5.1226e-10	5.1165e-08
Gh_A01G1844	139.989	372.028	0.376286	-1.4101	3.1539e-08	2.2702e-06
Gh_A01G1899	358.462	87.3479	4.10391	2.037	0.00072858	0.016817
Gh_A01G1909	1214.63	331.707	3.66167	1.8725	7.4472e-21	2.3454e-18
Gh_A01G1922	640.129	287.276	2.22823	1.1559	4.7105e-12	6.1931e-10
Gh_A01G1972	40.8079	13.2839	3.07205	1.6192	0.0010219	0.022294
Gh_A01G2064	70.6254	11.6138	6.08096	2.6043	2.3918e-09	2.1248e-07
Gh_A01G2141	210.743	41.208	5.11417	2.3545	5.6322e-19	1.5375e-16
Gh_A02G0019	182.86	56.6736	3.22657	1.69	7.0853e-11	8.1656e-09
Gh_A02G0044	85.6464	28.081	3.04998	1.6088	4.0354e-06	0.00018623
Gh_A02G0057	895.026	421.353	2.12417	1.0869	2.9532e-12	3.9636e-10
Gh_A02G0058	13.118	60.9572	0.215193	-2.2163	4.2858e-07	2.4305e-05
Gh_A02G0137	6.29703	48.8129	0.129005	-2.9545	4.0406e-08	2.848e-06
Gh_A02G0165	344.274	774.656	0.444421	-1.17	3.2977e-13	4.8192e-11
Gh_A02G0166	20.4949	50.8958	0.402678	-1.3123	0.0018797	0.036257
Gh_A02G0179	848.05	315.711	2.68608	1.4255	1.2008e-06	6.2235e-05
Gh_A02G0217	1.46468	177.939	0.00823167	-6.9246	1.0659e-45	1.597e-42
Gh_A02G0220	145.014	58.2842	2.48802	1.315	1.025e-06	5.3992e-05
Gh_A02G0259	16.5177	2.04368	8.08249	3.0148	0.0015821	0.031648
Gh_A02G0283	25.7976	5.71826	4.51148	2.1736	0.0010837	0.023366
Gh_A02G0292	104.858	44.5685	2.35267	1.2343	0.0023987	0.044316
Gh_A02G0320	43.7265	6.54384	6.68209	2.7403	9.222e-07	4.8938e-05
Gh_A02G0339	438.944	181.418	2.41949	1.2747	2.9038e-11	3.5164e-09
Gh_A02G0340	96.8506	26.4501	3.66167	1.8725	4.7902e-08	3.3041e-06
Gh_A02G0406	424.318	91.9874	4.61266	2.2056	3.1095e-16	6.2995e-14
Gh_A02G0445	142.298	57.4397	2.47735	1.3088	1.4947e-05	0.0005868
Gh_A02G0455	75.7891	7.03514	10.7726	3.4293	2.845e-13	4.1846e-11
Gh_A02G0549	96.3802	16.2317	5.93768	2.5699	8.4672e-12	1.0845e-09
Gh_A02G0558	50.633	129.95	0.389636	-1.3598	0.00046192	0.011397
Gh_A02G0615	99.2347	49.4219	2.00792	1.0057	0.00092195	0.020446
Gh_A02G0626	537.248	182.675	2.94099	1.5563	4.0318e-08	2.8449e-06
Gh_A02G0657	153.727	872.966	0.176092	-2.5056	1.7481e-33	1.2945e-30
Gh_A02G0714	641.765	297.259	2.15891	1.1103	2.6127e-11	3.1712e-09
Gh_A02G0744	1411.13	653.907	2.15801	1.1097	0.001066	0.023045
Gh_A02G0754	20.9225	4.08737	5.11878	2.3558	0.0021474	0.040382
Gh_A02G0755	167.668	46.0817	3.63839	1.8633	9.1101e-12	1.153e-09
Gh_A02G0769	14.1015	1.47389	9.56788	3.2582	0.0027922	0.049968
Gh_A02G0836	31.0897	5.14846	6.03854	2.5942	5.5334e-05	0.0018547
Gh_A02G0967	27.1553	4.53941	5.9823	2.5807	0.001393	0.028571
Gh_A02G0978	18.4849	0.98259	18.8122	4.2336	7.6357e-05	0.0024559
Gh_A02G1002	32.0197	77.8955	0.411054	-1.2826	0.00025429	0.0068315
Gh_A02G1106	202.949	97.7828	2.07556	1.0535	0.0011944	0.025311
Gh_A02G1273	537.249	216.709	2.47907	1.3098	1.026e-13	1.5889e-11
Gh_A02G1280	214.025	81.2763	2.63335	1.3969	3.2227e-09	2.7609e-07
Gh_A02G1341	117.784	26.7844	4.39755	2.1367	6.4671e-11	7.5614e-09
Gh_A02G1377	0	29.3776	0	#NUM!	2.133e-07	1.2915e-05
Gh_A02G1381	92.4566	30.1842	3.06312	1.615	2.2764e-06	0.0001111
Gh_A02G1402	276.119	750.526	0.367904	-1.4426	2.1782e-18	5.439e-16
Gh_A02G1407	675.089	153.651	4.39359	2.1354	1.9846e-32	1.405e-29
Gh_A02G1488	70.5933	18.3932	3.83812	1.9404	1.072e-06	5.6192e-05
Gh_A02G1563	683.652	242.336	2.82118	1.4963	1.5555e-18	3.9745e-16
Gh_A02G1644	30.0098	172.476	0.173993	-2.5229	3.343e-18	8.2201e-16
Gh_A02G1663	57.7853	121.993	0.473685	-1.078	0.00011149	0.0033816
Gh_A02G1711	205.418	95.1111	2.1598	1.1109	0.0018907	0.036415
Gh_A02G1716	16.0687	1.06109	15.1432	3.9206	0.00033526	0.0086881
Gh_A02G1760	29.6892	7.56569	3.9242	1.9724	0.001272	0.026657
Gh_A02G1791	111.775	48.4394	2.30745	1.2063	4.4426e-05	0.0015289
Gh_A02G1802	37.483	105.604	0.354928	-1.4944	1.5665e-06	7.8903e-05
Gh_A02G1815	59.7738	25.3105	2.36166	1.2398	0.0016596	0.032887
Gh_A02G1824	41.3424	13.3232	3.10308	1.6337	0.00086199	0.019342
Gh_A03G0010	423.698	156.815	2.70195	1.434	1.1354e-07	7.2929e-06
Gh_A03G0051	3.37836	48.7141	0.0693529	-3.8499	2.5917e-10	2.7017e-08
Gh_A03G0083	134.718	23.9152	5.63338	2.494	9.0739e-15	1.5885e-12
Gh_A03G0087	6.79953	27.5112	0.247157	-2.0165	0.0014189	0.028982
Gh_A03G0164	128.304	57.8132	2.21929	1.1501	3.7538e-05	0.00132
Gh_A03G0197	17.4799	51.8784	0.336948	-1.5694	0.00030555	0.0080083
Gh_A03G0210	369.131	65.5752	5.62908	2.4929	4.7605e-13	6.861e-11
Gh_A03G0235	146.821	7.97848	18.4021	4.2018	1.1011e-27	5.7206e-25
Gh_A03G0236	74.0359	18.3147	4.04237	2.0152	3.1832e-07	1.8592e-05
Gh_A03G0279	432.476	151.626	2.85225	1.5121	1.9781e-08	1.4716e-06
Gh_A03G0347	155.096	70.2526	2.20763	1.1425	1.0975e-05	0.00044692
Gh_A03G0365	154.54	69.4852	2.22407	1.1532	7.2699e-06	0.00031223
Gh_A03G0379	0.962189	17.8234	0.0539849	-4.2113	8.5975e-05	0.0027298
Gh_A03G0405	2859.27	1392.75	2.05295	1.0377	1.808e-14	3.0254e-12
Gh_A03G0503	37.0982	3.55682	10.4302	3.3827	0.0011148	0.023892
Gh_A03G0524	163.681	37.6904	4.34272	2.1186	3.906e-09	3.2979e-07
Gh_A03G0673	119.12	32.8167	3.62983	1.8599	2.3491e-09	2.0902e-07
Gh_A03G0829	47.2226	16.2317	2.90936	1.5407	0.00076937	0.017558
Gh_A03G0840	48.0243	6.62235	7.2516	2.8583	5.7363e-05	0.0019138
Gh_A03G0876	105.639	23.4631	4.50242	2.1707	2.3539e-10	2.4658e-08
Gh_A03G0887	227.892	14.9744	15.219	3.9278	4.4554e-05	0.0015308
Gh_A03G0889	89.9334	37.9259	2.37134	1.2457	0.00012139	0.0036306
Gh_A03G0958	747.905	90.5135	8.2632	3.0467	2.2298e-31	1.4658e-28
Gh_A03G0960	155.064	36.8851	4.20382	2.0717	8.0129e-13	1.1345e-10
Gh_A03G0978	919.476	452.817	2.03059	1.0219	0.00010074	0.0031157
Gh_A03G1036	72.3786	16.0152	4.5193	2.1761	6.5396e-08	4.3977e-06
Gh_A03G1059	178.616	86.4451	2.06623	1.047	6.0801e-05	0.0020142
Gh_A03G1177	54.5139	19.3365	2.81923	1.4953	0.00042113	0.010487
Gh_A03G1218	69.0323	18.0196	3.83094	1.9377	1.2272e-06	6.3247e-05
Gh_A03G1233	594.916	256.661	2.31787	1.2128	1.4526e-12	1.9996e-10
Gh_A03G1281	50.5902	18.6882	2.70701	1.4367	0.0010523	0.022817
Gh_A03G1288	71.8868	34.6641	2.07383	1.0523	0.002685	0.048479
Gh_A03G1300	249.905	110.791	2.25558	1.1735	0.00019733	0.0055345
Gh_A03G1333	97.3103	41.8955	2.3227	1.2158	0.00010476	0.0032153
Gh_A03G1349	35.024	6.95664	5.03468	2.3319	8.8081e-05	0.0027843
Gh_A03G1409	57.3042	21.2232	2.70008	1.433	0.00051109	0.012434
Gh_A03G1429	1256.73	348.689	3.60425	1.8497	4.3056e-14	7.0045e-12
Gh_A03G1487	30.074	166.934	0.180154	-2.4727	2.7832e-17	6.2474e-15
Gh_A03G1574	42.2725	5.6005	7.54803	2.9161	4.725e-07	2.6632e-05
Gh_A03G1611	127.107	12.0658	10.5341	3.397	1.5711e-18	3.9849e-16
Gh_A03G1620	23.3814	2.53498	9.22341	3.2053	8.5943e-05	0.0027298
Gh_A03G1635	301.285	135.511	2.2233	1.1527	1.9134e-07	1.1684e-05
Gh_A03G1704	0	22.4413	0	#NUM!	1.1308e-07	7.2705e-06
Gh_A03G1706	21.8633	4.04812	5.4009	2.4332	0.0013772	0.028338
Gh_A03G1753	81.156	30.4197	2.66789	1.4157	5.3001e-05	0.0017868
Gh_A03G1802	567.441	76.7965	7.38911	2.8854	9.4201e-15	1.6402e-12
Gh_A03G1806	73.9289	28.4938	2.59458	1.3755	0.0001475	0.0042996
Gh_A03G1840	0	22.7756	0	#NUM!	8.2315e-08	5.4445e-06
Gh_A03G1849	21.425	4.12662	5.19203	2.3763	0.0017017	0.033454
Gh_A03G1894	45.2233	5.06996	8.91973	3.157	5.0538e-08	3.4708e-06
Gh_A03G1896	27.7755	4.00886	6.92829	2.7925	8.1356e-05	0.0026024
Gh_A03G1930	162.269	76.875	2.11081	1.0778	0.00036675	0.0093598
Gh_A03G1990	39.4609	6.05255	6.51967	2.7048	3.7929e-06	0.0001763
Gh_A03G2005	523.051	260.197	2.01015	1.0073	6.1186e-09	5.0086e-07
Gh_A03G2061	96.9469	39.6163	2.44715	1.2911	9.7722e-05	0.0030384
Gh_A03G2069	1146.05	498.364	2.29963	1.2014	1.446e-15	2.7725e-13
Gh_A04G0096	27.6899	73.4359	0.377069	-1.4071	0.00096803	0.021306
Gh_A04G0206	66.9796	10.6312	6.30021	2.6554	1.5232e-06	7.7026e-05
Gh_A04G0209	170.224	72.8851	2.33545	1.2237	1.0642e-06	5.5961e-05
Gh_A04G0242	29.1118	4.57866	6.35812	2.6686	7.6685e-05	0.0024652
Gh_A04G0263	155.994	37.9259	4.11303	2.0402	8.3256e-13	1.1762e-10
Gh_A04G0305	140.385	63.924	2.19619	1.135	1.9653e-05	0.00074609
Gh_A04G0428	233.942	88.5673	2.64139	1.4013	1.0312e-09	9.784e-08
Gh_A04G0455	182.444	36.4723	5.00233	2.3226	8.8503e-17	1.8817e-14
Gh_A04G0460	223.187	102.971	2.16745	1.116	6.6455e-07	3.6436e-05
Gh_A04G0708	2797.35	704.269	3.97209	1.9899	5.7421e-40	6.3479e-37
Gh_A04G0736	17.5334	2.61348	6.70901	2.7461	0.0018923	0.036433
Gh_A04G0737	402.049	124.528	3.22858	1.6909	1.4368e-17	3.3297e-15
Gh_A04G0759	58.3306	12.6356	4.6165	2.2068	1.0758e-06	5.6299e-05
Gh_A04G0767	163.873	74.6337	2.19573	1.1347	6.0901e-06	0.00026799
Gh_A04G0829	348.562	22.8541	15.2517	3.9309	4.3639e-46	7.1062e-43
Gh_A04G0830	0	29.8892	0	#NUM!	5.1387e-10	5.1246e-08
Gh_A04G0868	1295.73	262.99	4.92697	2.3007	8.3109e-47	1.5297e-43
Gh_A04G0869	22.7934	0.98259	23.1975	4.5359	2.7098e-05	0.00098741
Gh_A04G0888	39.4288	8.70528	4.52934	2.1793	5.7189e-05	0.0019097
Gh_A04G0891	231.184	48.9307	4.72463	2.2402	6.0828e-19	1.6535e-16
Gh_A04G0897	72.5498	17.7449	4.08858	2.0316	3.647e-07	2.1034e-05
Gh_A04G0970	27.166	2.04368	13.293	3.7326	9.5741e-06	0.00039793
Gh_A04G0975	2717.19	1156.99	2.34844	1.2317	4.1823e-19	1.1465e-16
Gh_A04G1065	32.1802	7.64419	4.20965	2.0737	0.00047033	0.011565
Gh_A04G1283	45.7579	15.8582	2.88546	1.5288	0.00091312	0.020292
Gh_A04G1303	119.815	12.2229	9.80284	3.2932	6.357e-17	1.3606e-14
Gh_A04G1395	2097.59	946.255	2.21668	1.1484	4.1054e-05	0.0014273
Gh_A05G0041	27.6792	0	#DIV/0!	Inf	4.1566e-09	3.4913e-07
Gh_A05G0085	182.572	71.0972	2.56792	1.3606	8.9281e-05	0.0028126
Gh_A05G0164	98.7108	34.2121	2.88526	1.5287	2.4371e-06	0.00011854
Gh_A05G0167	513.835	156.775	3.27751	1.7126	2.4097e-20	7.2542e-18
Gh_A05G0193	41.8877	127.2	0.329306	-1.6025	4.7585e-08	3.2857e-06
Gh_A05G0249	34.6285	251.434	0.137729	-2.8601	1.8841e-17	4.289e-15
Gh_A05G0286	88.0304	18.7274	4.70045	2.2328	2.7408e-09	2.3958e-07
Gh_A05G0346	1440.85	574.75	2.50689	1.3259	1.7198e-05	0.00066464
Gh_A05G0348	81.0704	254.123	0.319016	-1.6483	7.0825e-09	5.7321e-07
Gh_A05G0356	25.8083	3.96961	6.50162	2.7008	0.00021419	0.0059376
Gh_A05G0390	861.392	173.676	4.95986	2.3103	3.9448e-32	2.7326e-29
Gh_A05G0449	698.321	342.535	2.03863	1.0276	2.9238e-10	3.009e-08
Gh_A05G0459	231.666	556.728	0.416128	-1.2649	4.2776e-09	3.5743e-07
Gh_A05G0463	68.6368	28.9459	2.37117	1.2456	0.00075371	0.017274
Gh_A05G0483	153.406	20.3583	7.53548	2.9137	4.1975e-09	3.5164e-07
Gh_A05G0525	97.5881	27.7278	3.51957	1.8154	5.0558e-05	0.0017133
Gh_A05G0560	180.872	34.6249	5.2238	2.3851	2.3427e-17	5.3142e-15
Gh_A05G0561	64.6704	27.1377	2.38303	1.2528	0.00087497	0.019586
Gh_A05G0585	64.6704	14.7971	4.37051	2.1278	5.404e-07	3.0064e-05
Gh_A05G0586	29.1225	6.54384	4.45029	2.1539	0.00066156	0.015487
Gh_A05G0691	24.8675	5.71826	4.34875	2.1206	0.0016442	0.032663
Gh_A05G0709	32.6506	94.7755	0.344506	-1.5374	3.2997e-06	0.00015551
Gh_A05G0742	236.241	108.001	2.18737	1.1292	3.3872e-05	0.0012043
Gh_A05G0801	26.1931	1.51314	17.3108	4.1136	1.0006e-05	0.00041402
Gh_A05G0823	872.458	272.537	3.20117	1.6786	1.6544e-07	1.0248e-05
Gh_A05G0864	533.047	106.449	5.00753	2.3241	7.2535e-24	3.0343e-21
Gh_A05G0889	271.756	57.1839	4.75221	2.2486	1.9596e-05	0.00074482
Gh_A05G0892	172.255	83.182	2.07082	1.0502	1.7392e-05	0.00067011
Gh_A05G0920	162.462	351.967	0.461595	-1.1153	7.7555e-09	6.2376e-07
Gh_A05G0966	17.5441	0.530547	33.0688	5.0474	3.5509e-05	0.0012548
Gh_A05G0989	318.84	152.845	2.08609	1.0608	9.5438e-08	6.2294e-06
Gh_A05G1008	1411.64	303.783	4.647	2.2163	3.5356e-17	7.8005e-15
Gh_A05G1040	44.7422	14.6793	3.04808	1.6079	0.00070412	0.016311
Gh_A05G1041	86.5444	32.9155	2.62934	1.3947	4.1156e-05	0.0014278
Gh_A05G1059	465.875	121.07	3.84798	1.9441	3.2118e-11	3.8603e-09
Gh_A05G1089	151.867	23.4239	6.48362	2.6968	1.1043e-05	0.00044898
Gh_A05G1090	163.456	44.352	3.68535	1.8818	8.5942e-12	1.0942e-09
Gh_A05G1113	49.0828	14.2273	3.45001	1.7866	0.00011456	0.0034535
Gh_A05G1142	462.4	223.783	2.06623	1.047	3.0035e-05	0.0010822
Gh_A05G1175	460.252	201.774	2.28105	1.1897	7.0827e-06	0.00030603
Gh_A05G1238	57.8495	13.0484	4.43336	2.1484	2.0584e-06	0.00010115
Gh_A05G1254	109.209	23.6796	4.61202	2.2054	2.4066e-05	0.00089309
Gh_A05G1282	299.661	725.154	0.413225	-1.275	8.3989e-15	1.4888e-12
Gh_A05G1315	39.3967	10.1399	3.88523	1.958	0.00021094	0.0058671
Gh_A05G1332	38.8086	2.98702	12.9924	3.6996	8.6292e-06	0.00036382
Gh_A05G1352	3497.04	1554.62	2.24949	1.1696	8.8157e-07	4.6937e-05
Gh_A05G1393	473.701	171.454	2.76293	1.4662	2.3599e-15	4.3814e-13
Gh_A05G1397	265.834	60.7217	4.37778	2.1302	7.2785e-16	1.4296e-13
Gh_A05G1419	122.894	42.4463	2.89527	1.5337	4.6388e-06	0.0002112
Gh_A05G1420	38.0069	3.51757	10.8048	3.4336	1.7644e-07	1.0846e-05
Gh_A05G1426	32.5329	9.27508	3.50764	1.8105	0.001299	0.027108
Gh_A05G1492	4100	468.503	8.75132	3.1295	1.5886e-75	8.5288e-72
Gh_A05G1539	74.859	36.9433	2.02637	1.0189	0.0027455	0.049293
Gh_A05G1616	54.8666	21.5372	2.54753	1.3491	0.0010141	0.02216
Gh_A05G1684	67.6854	20.4761	3.30557	1.7249	1.176e-05	0.0004741
Gh_A05G1721	91.3232	25.4283	3.59128	1.8445	1.3879e-07	8.7317e-06
Gh_A05G1735	278.962	130.226	2.14221	1.0991	1.1683e-07	7.4669e-06
Gh_A05G1745	18.0573	1.51314	11.934	3.577	0.00093249	0.02063
Gh_A05G1776	800.013	363.838	2.19878	1.1367	4.1824e-05	0.0014463
Gh_A05G1797	42.8499	11.6923	3.66471	1.8737	0.00018428	0.0052207
Gh_A05G1800	66.6376	27.1972	2.4502	1.2929	0.00066425	0.015522
Gh_A05G1804	281.411	136.888	2.0558	1.0397	4.2217e-07	2.4005e-05
Gh_A05G1808	129.063	39.6163	3.2578	1.7039	0.0011571	0.024651
Gh_A05G1815	176.649	12.2229	14.452	3.8532	3.1639e-09	2.7177e-07
Gh_A05G1855	373.857	48.0861	7.77477	2.9588	8.7557e-36	7.727e-33
Gh_A05G1879	232.296	45.0598	5.15546	2.3661	9.6127e-14	1.4958e-11
Gh_A05G1908	76.5377	17.7841	4.30377	2.1056	8.1832e-05	0.0026163
Gh_A05G1929	96.8078	16.3495	5.92124	2.5659	6.902e-12	8.9647e-10
Gh_A05G1962	1021.83	402.214	2.54048	1.3451	4.6553e-18	1.1191e-15
Gh_A05G2062	212.774	63.905	3.32949	1.7353	1.1848e-09	1.1014e-07
Gh_A05G2069	19.9389	1.47389	13.5282	3.7579	9.6262e-05	0.0030032
Gh_A05G2088	167.797	80.1557	2.09333	1.0658	1.5982e-05	0.00062286
Gh_A05G2112	389.829	19.5138	19.9774	4.3203	6.0429e-14	9.6601e-12
Gh_A05G2113	304.279	22.8148	13.3373	3.7374	4.2908e-09	3.5806e-07
Gh_A05G2117	45.6188	2.57423	17.7211	4.1474	1.7207e-08	1.2965e-06
Gh_A05G2137	370.221	167.034	2.21637	1.1482	3.8542e-05	0.0013502
Gh_A05G2140	576.965	1472.49	0.39183	-1.3517	6.8628e-19	1.827e-16
Gh_A05G2203	157.726	39.0465	4.03957	2.0142	1.606e-12	2.2014e-10
Gh_A05G2211	140.941	65.4967	2.15188	1.1056	3.4561e-05	0.0012274
Gh_A05G2241	109.37	227.124	0.481531	-1.0543	2.0599e-06	0.00010115
Gh_A05G2242	451.613	172.829	2.61299	1.3857	8.9293e-14	1.3962e-11
Gh_A05G2255	207.642	36.9243	5.62362	2.4915	3.7241e-20	1.1107e-17
Gh_A05G2342	165.851	81.7676	2.02834	1.0203	4.0321e-05	0.0014049
Gh_A05G2394	22.7934	4.65717	4.89429	2.2911	0.0024512	0.04508
Gh_A05G2473	120.553	34.3894	3.50545	1.8096	5.7485e-09	4.7237e-07
Gh_A05G2474	146.885	27.61	5.3199	2.4114	6.1647e-15	1.1063e-12
Gh_A05G2566	63.6761	155.398	0.409774	-1.2871	8.5662e-07	4.5798e-05
Gh_A05G2623	42.7536	13.2447	3.22791	1.6906	0.00052769	0.012787
Gh_A05G2687	84.6842	35.3909	2.3928	1.2587	0.0001607	0.0046383
Gh_A05G2741	33.5593	72.8255	0.460828	-1.1177	0.0015681	0.031425
Gh_A05G2762	288.681	128.184	2.25215	1.1713	1.8252e-07	1.1198e-05
Gh_A05G2769	50.5688	16.4672	3.07098	1.6187	0.00025335	0.0068135
Gh_A05G2801	158.046	77.6803	2.03454	1.0247	5.2073e-05	0.0017573
Gh_A05G2921	92.9805	31.9329	2.91178	1.5419	4.4071e-06	0.00020179
Gh_A05G2973	38.4987	4.08737	9.41917	3.2356	3.2554e-07	1.8997e-05
Gh_A05G3026	261.782	82.1006	3.18855	1.6729	1.0403e-13	1.6071e-11
Gh_A05G3167	157.555	33.3283	4.72725	2.241	2.243e-14	3.7147e-12
Gh_A05G3310	74.9553	10.8667	6.89763	2.7861	9.6939e-11	1.0786e-08
Gh_A05G3402	92.9163	45.0788	2.06122	1.0435	0.00080869	0.018344
Gh_A05G3537	2366.58	4741.16	0.499169	-1.0024	2.3555e-14	3.891e-12
Gh_A05G3620	158.517	55.2187	2.87069	1.5214	1.1091e-08	8.682e-07
Gh_A05G3718	61.741	17.9019	3.44881	1.7861	1.5853e-05	0.00061858
Gh_A05G3762	92.5315	21.0066	4.40487	2.1391	3.0735e-09	2.6506e-07
Gh_A05G3794	62.639	24.4065	2.5665	1.3598	0.00048302	0.01181
Gh_A05G3795	127.459	45.9829	2.77195	1.4709	3.6249e-07	2.0944e-05
Gh_A05G3812	45.2875	13.2054	3.4295	1.778	0.00022463	0.0061711
Gh_A05G3827	324.368	105.191	3.08357	1.6246	1.0298e-14	1.7882e-12
Gh_A05G3831	56.4169	14.6793	3.84318	1.9423	1.2076e-05	0.00048472
Gh_A05G3856	17.9289	48.0266	0.373324	-1.4215	0.0014076	0.028815
Gh_A05G3874	118.618	38.2209	3.10351	1.6339	8.011e-08	5.3096e-06
Gh_A05G3929	79.7876	35.4505	2.25074	1.1704	0.00064712	0.015204
Gh_A05G3949	24.2901	190.555	0.127467	-2.9718	4.7602e-22	1.7132e-19
Gh_A06G0022	76.8155	296.648	0.258942	-1.9493	2.2269e-18	5.5392e-16
Gh_A06G0122	20.8904	2.04368	10.222	3.3536	0.00014125	0.0041439
Gh_A06G0136	14.1015	0.491295	28.7024	4.8431	0.00033954	0.008767
Gh_A06G0144	61.9015	16.6445	3.71896	1.8949	0.00023659	0.0064482
Gh_A06G0219	60.8644	129.264	0.47087	-1.0866	6.6282e-05	0.0021753
Gh_A06G0225	523.21	105.92	4.93962	2.3044	9.4725e-06	0.00039396
Gh_A06G0226	16.0473	1.02184	15.7044	3.9731	0.00033969	0.008767
Gh_A06G0238	951.912	203.721	4.67252	2.2242	8.3189e-11	9.4188e-09
Gh_A06G0266	107.52	44.9421	2.39247	1.2585	3.8623e-05	0.0013523
Gh_A06G0372	13.1073	39.9696	0.327939	-1.6085	0.0012756	0.026724
Gh_A06G0385	197.828	59.3466	3.33341	1.737	8.2794e-09	6.6424e-07
Gh_A06G0422	97.2354	22.7363	4.27671	2.0965	2.9819e-09	2.582e-07
Gh_A06G0434	99.5446	44.647	2.22962	1.1568	0.00065697	0.015402
Gh_A06G0436	3.89156	20.4368	0.190412	-2.3928	0.002082	0.039381
Gh_A06G0439	58.5125	0.98259	59.5488	5.896	3.1157e-09	2.6799e-07
Gh_A06G0525	232.382	61.0737	3.80501	1.9279	4.9734e-06	0.00022426
Gh_A06G0526	115.239	23.4631	4.91162	2.2962	7.1427e-12	9.2587e-10
Gh_A06G0592	3281.11	922.178	3.55808	1.8311	1.8176e-39	1.9196e-36
Gh_A06G0593	22.4086	2.49573	8.97866	3.1665	0.00014671	0.0042787
Gh_A06G0669	255.87	95.5618	2.67752	1.4209	1.308e-10	1.4306e-08
Gh_A06G0675	49.1791	11.044	4.45307	2.1548	1.0894e-05	0.00044474
Gh_A06G0682	157.17	72.8458	2.15756	1.1094	1.4008e-05	0.00055468
Gh_A06G0709	14.1122	1.55239	9.09075	3.1844	0.002748	0.049313
Gh_A06G0824	100.122	35.4897	2.82118	1.4963	3.5675e-06	0.00016679
Gh_A06G0850	479.955	161.373	2.9742	1.5725	2.4509e-17	5.5401e-15
Gh_A06G0851	64.1358	128.477	0.499204	-1.0023	0.00022513	0.0061823
Gh_A06G0873	1160.44	567.753	2.04387	1.0313	2.8448e-10	2.9465e-08
Gh_A06G0906	298.976	123.702	2.41697	1.2732	8.4314e-10	8.095e-08
Gh_A06G0917	531.957	139.875	3.80316	1.9272	6.4799e-25	2.9193e-22
Gh_A06G0978	243.629	75.4998	3.22679	1.6901	8.4764e-11	9.5634e-09
Gh_A06G0995	14.1336	73.2194	0.19303	-2.3731	7.5045e-09	6.0432e-07
Gh_A06G1116	68.6047	254.244	0.269844	-1.8898	4.04e-16	8.0828e-14
Gh_A06G1139	5286.13	2062.8	2.56259	1.3576	2.6138e-11	3.1712e-09
Gh_A06G1146	164.782	428.487	0.384565	-1.3787	1.9929e-13	2.9997e-11
Gh_A06G1150	2.88657	28.4938	0.101307	-3.3032	7.9735e-06	0.00033928
Gh_A06G1157	22574.8	4728.12	4.77467	2.2554	5.6407e-66	2.0189e-62
Gh_A06G1171	116.747	44.2938	2.63573	1.3982	3.4427e-06	0.00016177
Gh_A06G1255	68.6154	0	#DIV/0!	Inf	5.4633e-21	1.7957e-18
Gh_A06G1256	355.126	1012.06	0.350892	-1.5109	5.9421e-22	2.1066e-19
Gh_A06G1257	490.454	1066.32	0.459934	-1.1205	8.0187e-07	4.3193e-05
Gh_A06G1270	290.862	113.031	2.57326	1.3636	7.5916e-11	8.6715e-09
Gh_A06G1294	0	101.084	0	#NUM!	1.734e-30	1.0741e-27
Gh_A06G1341	2181.12	465.109	4.68939	2.2294	7.4221e-11	8.5233e-09
Gh_A06G1359	39.8671	175.875	0.226675	-2.1413	7.5307e-15	1.3402e-12
Gh_A06G1407	648.937	270.515	2.39894	1.2624	0.0018292	0.035505
Gh_A06G1427	194.503	67.7366	2.87149	1.5218	7.4022e-10	7.1926e-08
Gh_A06G1433	648.094	321.095	2.01838	1.0132	8.303e-10	7.9836e-08
Gh_A06G1440	296.507	90.4919	3.2766	1.7122	3.1123e-15	5.7287e-13
Gh_A06G1492	58.801	127.967	0.459488	-1.1219	4.3766e-05	0.0015086
Gh_A06G1523	684.774	5313.53	0.128871	-2.956	6.5733e-72	2.8232e-68
Gh_A06G1538	149.28	324.515	0.459998	-1.1203	1.4506e-08	1.1099e-06
Gh_A06G1552	15.5983	1.47389	10.5832	3.4037	0.0012138	0.025638
Gh_A06G1557	81.6054	239.093	0.341321	-1.5508	0.00030608	0.0080188
Gh_A06G1558	308.138	730.366	0.421908	-1.245	3.3741e-09	2.8829e-07
Gh_A06G1585	96.5724	5.26621	18.3385	4.1968	4.3216e-09	3.6017e-07
Gh_A06G1665	170.277	387.928	0.438941	-1.1879	5.5687e-08	3.7963e-06
Gh_A06G1853	312.864	132.29	2.36493	1.2418	1.194e-09	1.1084e-07
Gh_A06G1879	124.444	60.1709	2.06823	1.0484	0.00015596	0.0045238
Gh_A06G1910	264.037	53.3726	4.94716	2.3066	1.2047e-05	0.00048416
Gh_A06G1923	126.069	28.0418	4.49587	2.1686	8.5623e-12	1.0923e-09
Gh_A06G1944	1931.82	596.762	3.2371	1.6947	3.0523e-31	1.9862e-28
Gh_A06G1962	114.031	22.8541	4.98952	2.3189	4.1156e-05	0.0014278
Gh_A06G1980	6.82093	88.6255	0.0769625	-3.6997	1.2761e-16	2.6606e-14
Gh_A06G2045	374.241	172.693	2.16715	1.1158	5.6037e-09	4.6224e-07
Gh_A06G2067	200.704	98.7059	2.03341	1.0239	0.00037035	0.0094269
Gh_A06G2072	0.491795	44.8433	0.0109669	-6.5107	2.5467e-13	3.7716e-11
Gh_A06G2095	0	25.5853	0	#NUM!	1.2387e-08	9.5681e-07
Gh_A07G0052	39.8457	6.05255	6.58325	2.7188	3.0527e-06	0.00014553
Gh_A07G0123	146.992	62.7262	2.34339	1.2286	4.5423e-06	0.00020695
Gh_A07G0166	75.9282	31.5201	2.40894	1.2684	0.00033694	0.0087218
Gh_A07G0188	90.5108	21.9107	4.13103	2.0465	1.4312e-08	1.0976e-06
Gh_A07G0202	1897.51	888.081	2.13658	1.0953	7.0042e-15	1.2534e-12
Gh_A07G0354	251.347	62.7844	4.00333	2.0012	3.5915e-17	7.8968e-15
Gh_A07G0378	1122.73	195.586	5.7402	2.5211	1.3283e-51	2.8524e-48
Gh_A07G0397	65.6219	27.767	2.3633	1.2408	0.0010554	0.022846
Gh_A07G0414	39.3967	0.98259	40.0936	5.3253	1.378e-10	1.5022e-08
Gh_A07G0470	1736.27	328.548	5.28462	2.4018	8.6536e-18	2.0496e-15
Gh_A07G0521	88.458	40.0684	2.20763	1.1425	0.00045366	0.011219
Gh_A07G0540	231.611	21.3409	10.8528	3.44	3.8811e-13	5.644e-11
Gh_A07G0655	91.9327	41.208	2.23101	1.1577	0.00030002	0.0078922
Gh_A07G0665	63.1843	21.3409	2.96062	1.5659	8.8201e-05	0.0027867
Gh_A07G0688	22.3765	57.1839	0.391314	-1.3536	0.00082039	0.018569
Gh_A07G0699	123.151	275.778	0.446552	-1.1631	8.8831e-06	0.00037282
Gh_A07G0712	404.765	198.159	2.04259	1.0304	2.4581e-08	1.8016e-06
Gh_A07G0741	899.056	310.092	2.89929	1.5357	1.6004e-21	5.4551e-19
Gh_A07G0750	583.541	89.6879	6.50613	2.7018	1.3078e-42	1.685e-39
Gh_A07G0837	66.5627	3.47832	19.1371	4.2583	2.0887e-14	3.477e-12
Gh_A07G0858	76.7834	19.1795	4.00333	2.0012	2.5222e-07	1.5004e-05
Gh_A07G0923	43.3738	9.15733	4.73643	2.2438	1.8165e-05	0.00069697
Gh_A07G0924	478.897	135.944	3.52274	1.8167	1.9048e-07	1.1643e-05
Gh_A07G0926	174.393	82.8869	2.10395	1.0731	0.00019933	0.0055858
Gh_A07G0951	246.879	62.6666	3.93947	1.978	1.2873e-14	2.2174e-12
Gh_A07G0973	77.8525	5.97405	13.0321	3.704	1.5081e-14	2.55e-12
Gh_A07G0999	33.0675	8.17473	4.04517	2.0162	0.00048984	0.011953
Gh_A07G1049	75.8961	22.5983	3.35846	1.7478	2.8915e-06	0.00013865
Gh_A07G1077	953.644	402.981	2.36641	1.2427	3.68e-08	2.6225e-06
Gh_A07G1275	287.73	74.9883	3.83706	1.94	1.246e-15	2.3961e-13
Gh_A07G1285	102.613	48.1646	2.13051	1.0912	0.0003347	0.0086806
Gh_A07G1287	17.0202	44.509	0.382412	-1.3868	0.0025109	0.045863
Gh_A07G1324	112.759	17.7056	6.3687	2.671	5.9458e-14	9.5285e-12
Gh_A07G1385	105.981	6.1703	17.1757	4.1023	6.3124e-21	2.0333e-18
Gh_A07G1429	44.7315	94.4222	0.473751	-1.0778	0.00054728	0.0132
Gh_A07G1488	30.6621	70.0943	0.437453	-1.1928	0.0009705	0.021331
Gh_A07G1589	27.6792	3.02627	9.14637	3.1932	1.8704e-05	0.00071454
Gh_A07G1599	785.709	230.093	3.4148	1.7718	3.7435e-07	2.1555e-05
Gh_A07G1604	96.9362	33.6626	2.87966	1.5259	0.00060846	0.014459
Gh_A07G1632	36.9591	6.62235	5.58091	2.4805	2.1375e-05	0.00080576
Gh_A07G1653	456.2	213.271	2.13909	1.097	1.3067e-09	1.2095e-07
Gh_A07G1705	6845.44	1882.8	3.63587	1.8623	9.6564e-44	1.3524e-40
Gh_A07G1706	331.296	98.2564	3.37176	1.7535	6.6808e-08	4.4833e-06
Gh_A07G1713	105.051	32.3457	3.24766	1.6994	1.7468e-07	1.0759e-05
Gh_A07G1738	57.3363	8.66603	6.61619	2.726	2.1127e-08	1.5644e-06
Gh_A07G1774	312.361	128.399	2.43277	1.2826	6.8512e-08	4.5881e-06
Gh_A07G1784	163.039	548.023	0.297508	-1.749	7.0552e-22	2.4702e-19
Gh_A07G1831	557.947	117.906	4.73216	2.2425	5.8907e-32	4.0372e-29
Gh_A07G1873	6.30773	44.804	0.140788	-2.8284	3.0015e-07	1.7659e-05
Gh_A07G1906	66.1137	29.3776	2.25043	1.1702	0.0013737	0.028302
Gh_A07G1928	21.9489	57.0269	0.384885	-1.3775	0.00065203	0.015297
Gh_A07G1937	127.662	42.5641	2.99925	1.5846	0.0003016	0.0079272
Gh_A07G1948	80.2473	28.1595	2.84968	1.5108	1.9365e-05	0.00073688
Gh_A07G2016	36.4673	5.48275	6.65113	2.7336	8.2004e-06	0.00034756
Gh_A07G2056	164.846	44.4115	3.71175	1.8921	8.0438e-12	1.0343e-09
Gh_A07G2064	179.29	54.6299	3.28183	1.7145	1.0926e-05	0.00044548
Gh_A07G2094	69.5027	29.2802	2.37364	1.2471	0.00073256	0.016885
Gh_A07G2132	194.824	61.1143	3.18789	1.6726	1.1932e-08	9.2836e-07
Gh_A07G2172	55.8181	19.71	2.83196	1.5018	0.0015683	0.031425
Gh_A07G2205	146.436	45.2561	3.23575	1.6941	1.8788e-09	1.6976e-07
Gh_A07G2227	180.22	33.76	5.33837	2.4164	3.7406e-12	4.9789e-10
Gh_A07G2264	331.146	158.247	2.0926	1.0653	5.0589e-08	3.4708e-06
Gh_A07G2294	157.127	58.697	2.67697	1.4206	7.8093e-08	5.1866e-06
Gh_A07G2349	931.954	277.589	3.3573	1.7473	3.8171e-07	2.1917e-05
Gh_A07G2350	225.326	98.0778	2.2974	1.2	1.2252e-07	7.7885e-06
Gh_A08G0020	58.5339	14.4235	4.05809	2.0208	0.0025117	0.045864
Gh_A08G0068	85.2081	38.0639	2.23861	1.1626	0.000472	0.01159
Gh_A08G0125	38.488	5.56125	6.92061	2.7909	3.1434e-06	0.00014923
Gh_A08G0195	1511.43	214.825	7.03573	2.8147	1.0291e-38	1.0524e-35
Gh_A08G0349	413.425	115.802	3.57019	1.836	3.2989e-13	4.8192e-11
Gh_A08G0593	244.783	83.339	2.93712	1.5544	8.9812e-12	1.139e-09
Gh_A08G0633	706.809	299.597	2.3592	1.2383	6.2347e-14	9.9421e-12
Gh_A08G0646	42.326	99.1972	0.426672	-1.2288	8.0608e-05	0.0025823
Gh_A08G0658	106.43	38.1424	2.79026	1.4804	2.2481e-06	0.0001098
Gh_A08G0682	530.888	249.174	2.13066	1.0913	3.9077e-10	3.9335e-08
Gh_A08G0693	219.798	24.918	8.82074	3.1409	8.3277e-28	4.3617e-25
Gh_A08G0694	792.574	54.0209	14.6721	3.875	2.8126e-80	1.6472e-76
Gh_A08G0714	158.121	11.358	13.9211	3.7992	4.7132e-27	2.3722e-24
Gh_A08G0730	45.6509	15.2491	2.99364	1.5819	0.00069081	0.016072
Gh_A08G0778	195.871	55.8873	3.50472	1.8093	1.347e-12	1.8702e-10
Gh_A08G0780	331.563	143.511	2.31033	1.2081	3.8385e-07	2.2001e-05
Gh_A08G0782	735.696	129.756	5.66981	2.5033	8.0774e-22	2.8128e-19
Gh_A08G0792	1829.41	604.799	3.02472	1.5968	6.8563e-28	3.6205e-25
Gh_A08G0833	942.922	454.603	2.07412	1.0525	8.5119e-12	1.088e-09
Gh_A08G0839	10.7018	43.3694	0.246763	-2.0188	6.1607e-05	0.0020395
Gh_A08G0907	411.586	41.3852	9.9452	3.314	8.5832e-46	1.3166e-42
Gh_A08G0909	357.949	27.9443	12.8091	3.6791	6.5276e-21	2.0922e-18
Gh_A08G0911	29.625	5.06996	5.84337	2.5468	0.0001116	0.0033817
Gh_A08G0924	302.975	147.008	2.06094	1.0433	2.4627e-07	1.4676e-05
Gh_A08G0937	268.165	92.9091	2.88626	1.5292	4.1057e-12	5.4537e-10
Gh_A08G0955	76.4307	30.5768	2.4996	1.3217	0.00019185	0.0054019
Gh_A08G0956	86.7049	23.5809	3.67693	1.8785	1.6612e-07	1.028e-05
Gh_A08G0960	94.1991	22.245	4.23452	2.0822	6.2441e-07	3.4381e-05
Gh_A08G0965	110.749	27.0984	4.08688	2.031	6.4913e-10	6.3555e-08
Gh_A08G0999	346.541	81.8867	4.23188	2.0813	8.8821e-13	1.2521e-10
Gh_A08G1001	30.1703	5.71826	5.2762	2.3995	0.00015336	0.0044585
Gh_A08G1014	362.439	164.438	2.20412	1.1402	3.236e-09	2.7686e-07
Gh_A08G1024	67.0331	9.00032	7.44773	2.8968	4.75e-10	4.7665e-08
Gh_A08G1026	23.9053	1.02184	23.3945	4.5481	3.0992e-05	0.0011105
Gh_A08G1031	3589.9	1643.86	2.18389	1.1269	7.2168e-05	0.0023422
Gh_A08G1040	381.255	182.85	2.08508	1.0601	1.5938e-08	1.2108e-06
Gh_A08G1045	17.4585	0.491295	35.5358	5.1512	3.6645e-05	0.0012915
Gh_A08G1048	178.092	384.211	0.463519	-1.1093	4.8557e-07	2.7288e-05
Gh_A08G1276	84.6307	16.723	5.06057	2.3393	1.5287e-09	1.4009e-07
Gh_A08G1296	42.3581	15.2884	2.7706	1.4702	0.0020298	0.038528
Gh_A08G1311	439.874	134.334	3.27456	1.7113	8.5495e-19	2.2573e-16
Gh_A08G1424	40.8721	5.67901	7.19702	2.8474	9.5006e-07	5.021e-05
Gh_A08G1442	39.4609	13.3232	2.96185	1.5665	0.0016487	0.032721
Gh_A08G1477	244.741	63.9456	3.82723	1.9363	9.597e-08	6.2578e-06
Gh_A08G1502	12.1665	0	#DIV/0!	Inf	0.00023662	0.0064482
Gh_A08G1503	49.1898	2.04368	24.0689	4.5891	8.3578e-12	1.0726e-09
Gh_A08G1514	1907.42	714.779	2.66863	1.4161	3.4734e-23	1.3728e-20
Gh_A08G1537	558.93	158.584	3.52445	1.8174	2.6595e-14	4.3707e-12
Gh_A08G1540	18.4742	1.02184	18.0797	4.1763	7.587e-05	0.0024427
Gh_A08G1555	24.8247	5.03071	4.93449	2.3029	0.0010378	0.022587
Gh_A08G1565	13.1073	0.491295	26.6784	4.7376	0.00064448	0.015148
Gh_A08G1603	488.818	75.8911	6.44107	2.6873	5.6731e-26	2.7274e-23
Gh_A08G1608	24.3757	62.5881	0.389474	-1.3604	0.0004242	0.010551
Gh_A08G1623	1320.8	283.445	4.6599	2.2203	1.2352e-44	1.8085e-41
Gh_A08G1624	34.4787	0	#DIV/0!	Inf	3.7982e-11	4.5229e-09
Gh_A08G1633	197.625	398.755	0.495618	-1.0127	4.712e-08	3.2606e-06
Gh_A08G1637	4.90725	105.604	0.0464686	-4.4276	6.7663e-20	1.9996e-17
Gh_A08G1691	57.8174	13.1662	4.39146	2.1347	2.0422e-06	0.00010051
Gh_A08G1792	51.5417	4.65717	11.0671	3.4682	7.5233e-10	7.2774e-08
Gh_A08G1808	3319.75	1230.19	2.69858	1.4322	2.0593e-08	1.5267e-06
Gh_A08G1817	38.9049	13.8145	2.8163	1.4938	0.0025966	0.047095
Gh_A08G2028	109.134	7.86072	13.8835	3.7953	7.2278e-06	0.00031063
Gh_A08G2112	276.771	126.532	2.18737	1.1292	7.6887e-08	5.1223e-06
Gh_A08G2187	2819.95	1340.6	2.10351	1.0728	6.5495e-11	7.6162e-09
Gh_A08G2192	62.8637	12.0658	5.21006	2.3813	3.701e-06	0.00017252
Gh_A08G2220	55.4975	21.6157	2.56739	1.3603	0.00087379	0.019566
Gh_A08G2235	66.5734	15.5631	4.2776	2.0968	3.8956e-07	2.2308e-05
Gh_A08G2244	28.2887	72.59	0.389717	-1.3595	0.00017634	0.0050335
Gh_A08G2283	336.202	56.6939	5.93028	2.5681	9.6198e-05	0.0030026
Gh_A08G2328	105.542	51.9962	2.02975	1.0213	0.00056093	0.013452
Gh_A08G2362	26.3001	4.99146	5.26889	2.3975	0.00053905	0.013021
Gh_A08G2364	405.492	109.947	3.68816	1.8829	1.0049e-20	3.1124e-18
Gh_A08G2395	1.47538	73.0813	0.0201888	-5.6303	2.7053e-19	7.5775e-17
Gh_A08G2407	40.7437	7.19214	5.66509	2.5021	0.0003671	0.0093626
Gh_A08G2417	52.8566	6.0133	8.79022	3.1359	0.00022268	0.0061254
Gh_A08G2463	307.016	114.368	2.6844	1.4246	6.308e-09	5.144e-07
Gh_A08G2558	661.095	76.3444	8.6596	3.1143	4.018e-36	3.6979e-33
Gh_A09G0281	0.983589	15.4061	0.0638442	-3.9693	0.00041614	0.010391
Gh_A09G0319	34.9491	4.08737	8.55045	3.096	1.9878e-06	9.8056e-05
Gh_A09G0337	63.7938	21.3017	2.99468	1.5824	7.557e-05	0.0024354
Gh_A09G0362	68.5406	29.7322	2.30521	1.2049	0.0011464	0.024455
Gh_A09G0373	31.635	6.62235	4.77698	2.2561	0.00022968	0.0062884
Gh_A09G0478	34.0939	6.54384	5.21006	2.3813	7.9466e-05	0.0025495
Gh_A09G0491	128.518	52.409	2.45224	1.2941	4.8891e-06	0.00022103
Gh_A09G0596	188.067	78.5438	2.39446	1.2597	1.6471e-07	1.0213e-05
Gh_A09G0644	74.8697	27.924	2.68124	1.4229	8.9197e-05	0.0028113
Gh_A09G0645	9.69679	0	#DIV/0!	Inf	0.0013655	0.028168
Gh_A09G0679	37.4723	7.52643	4.97881	2.3158	5.0402e-05	0.001709
Gh_A09G0689	69.4599	15.1314	4.59034	2.1986	1.3268e-07	8.3798e-06
Gh_A09G0736	233.183	113.15	2.06079	1.0432	2.1916e-06	0.00010729
Gh_A09G0742	83.6578	39.7341	2.10541	1.0741	0.0011177	0.023945
Gh_A09G0776	58.4804	3.02627	19.3237	4.2723	8.2701e-11	9.3801e-09
Gh_A09G0840	1243.69	302.587	4.11018	2.0392	5.7024e-38	5.7401e-35
Gh_A09G0879	1144.75	471.6	2.42738	1.2794	2.898e-17	6.4289e-15
Gh_A09G0923	76.3451	23.3846	3.26481	1.707	4.7671e-06	0.00021658
Gh_A09G0939	1442.79	712.601	2.02469	1.0177	8.1093e-09	6.5141e-07
Gh_A09G0940	29.6036	7.52643	3.93319	1.9757	0.0012863	0.026923
Gh_A09G1084	62.7032	13.0092	4.81989	2.269	3.0428e-07	1.7804e-05
Gh_A09G1221	973.562	348.627	2.79258	1.4816	6.8647e-21	2.1785e-18
Gh_A09G1309	2.41617	17.2143	0.14036	-2.8328	0.001679	0.033118
Gh_A09G1403	690.046	187.352	3.68305	1.8809	1.2669e-12	1.7628e-10
Gh_A09G1413	270.153	101.34	2.66586	1.4146	7.6957e-11	8.7748e-09
Gh_A09G1448	164.899	1385.46	0.119022	-3.0707	1.7355e-75	8.6004e-72
Gh_A09G1505	122.007	59.7391	2.04231	1.0302	0.00025238	0.006794
Gh_A09G1509	112.331	25.9588	4.3274	2.1135	1.781e-10	1.9027e-08
Gh_A09G1522	36.4994	11.6923	3.12163	1.6423	0.001771	0.034573
Gh_A09G1528	5.84804	24.78	0.23599	-2.0832	0.0018096	0.035178
Gh_A09G1566	168.791	37.3954	4.51367	2.1743	1.0465e-14	1.8123e-12
Gh_A09G1573	237.321	16.1532	14.6914	3.8769	1.9802e-37	1.904e-34
Gh_A09G1575	2097.94	499.882	4.19683	2.0693	3.744e-07	2.1555e-05
Gh_A09G1616	48.7087	17.4891	2.78504	1.4777	0.00083896	0.018925
Gh_A09G1658	54.3962	20.9281	2.59926	1.3781	0.00091689	0.020354
Gh_A09G1679	54.9522	21.6942	2.53309	1.3409	0.0010029	0.021961
Gh_A09G1681	447.935	116.432	3.84718	1.9438	4.9876e-14	8.0732e-12
Gh_A09G1690	19.9068	1.51314	13.1556	3.7176	9.6123e-05	0.0030017
Gh_A09G1760	129.384	9.19658	14.0685	3.8144	5.0778e-23	1.9826e-20
Gh_A09G1776	330.259	91.2592	3.61902	1.8556	4.3979e-08	3.0729e-06
Gh_A09G1859	1192.61	537.686	2.21806	1.1493	0.0001303	0.0038596
Gh_A09G1881	95.4288	42.8389	2.22762	1.1555	0.00023892	0.0064946
Gh_A09G1886	177.226	31.5986	5.60883	2.4877	2.9695e-09	2.5748e-07
Gh_A09G1902	1.44328	19.8278	0.0727908	-3.7801	7.4013e-05	0.0023937
Gh_A09G1912	223.423	111.224	2.00875	1.0063	5.7025e-06	0.00025354
Gh_A09G1963	21.8633	1.47389	14.8336	3.8908	3.0548e-05	0.0010964
Gh_A09G1977	18.4956	2.53498	7.29597	2.8671	0.0011581	0.024663
Gh_A09G2017	90.575	15.1314	5.98603	2.5816	3.0063e-11	3.6201e-09
Gh_A09G2038	63.7296	20.3976	3.12445	1.6436	4.1799e-05	0.0014462
Gh_A09G2048	54.3427	13.2054	4.11531	2.041	0.00032	0.008326
Gh_A09G2089	1162.83	527.254	2.20549	1.1411	3.2741e-14	5.34e-12
Gh_A09G2092	74.7627	23.7189	3.15207	1.6563	0.00026039	0.0069751
Gh_A09G2205	125.823	51.5441	2.44105	1.2875	5.7492e-06	0.00025526
Gh_A09G2206	243.147	93.1852	2.60937	1.3837	9.0806e-10	8.6667e-08
Gh_A09G2213	103.009	27.0592	3.80686	1.9286	8.6638e-09	6.9163e-07
Gh_A09G2217	877.856	2385.07	0.368057	-1.442	5.8164e-25	2.6388e-22
Gh_A09G2313	182.989	472.584	0.387213	-1.3688	6.3321e-14	1.0023e-11
Gh_A09G2349	19.0302	1.59164	11.9563	3.5797	0.00063952	0.015047
Gh_A09G2394	883.383	350.197	2.52258	1.3349	5.7908e-12	7.5672e-10
Gh_A09G2422	51.1355	104.641	0.488693	-1.033	0.00048965	0.011953
Gh_A09G2475	1092.81	172.538	6.33393	2.6631	1.3557e-42	1.7125e-39
Gh_A09G2508	89.0568	32.1684	2.76849	1.4691	1.2934e-05	0.00051722
Gh_A10G0113	35.9541	5.10921	7.03719	2.815	5.2729e-06	0.00023627
Gh_A10G0136	72.8062	147.853	0.492433	-1.022	7.4701e-05	0.0024122
Gh_A10G0204	207.675	32.7192	6.34711	2.6661	6.2551e-06	0.00027451
Gh_A10G0238	1983.96	385.298	5.14903	2.3643	1.8121e-54	4.8643e-51
Gh_A10G0249	306.759	115.92	2.64634	1.404	1.4707e-11	1.822e-09
Gh_A10G0254	74.41	36.4128	2.04358	1.0311	0.0025832	0.046919
Gh_A10G0255	294.476	136.161	2.16265	1.1128	5.657e-08	3.8524e-06
Gh_A10G0290	135.83	37.8677	3.58706	1.8428	5.9349e-10	5.8463e-08
Gh_A10G0298	20.4093	2.53498	8.05118	3.0092	0.00041762	0.010424
Gh_A10G0303	93.8892	6.54384	14.3472	3.8427	1.0864e-17	2.5451e-15
Gh_A10G0307	314.5	146.418	2.14801	1.103	3.5979e-08	2.5755e-06
Gh_A10G0361	30.1275	3.55682	8.47022	3.0824	1.1419e-05	0.00046266
Gh_A10G0387	37.3546	6.0918	6.13175	2.6163	0.00011828	0.0035457
Gh_A10G0434	7.78311	33.1117	0.23506	-2.0889	0.00031982	0.0083247
Gh_A10G0444	109.306	22.2058	4.92253	2.2994	2.4568e-11	2.9976e-09
Gh_A10G0455	90.0939	23.4239	3.84638	1.9435	5.3389e-08	3.6513e-06
Gh_A10G0473	121.087	286.725	0.422318	-1.2436	2.8081e-09	2.448e-07
Gh_A10G0588	323.074	139.62	2.31402	1.2104	2.0975e-09	1.8741e-07
Gh_A10G0661	44.7422	8.01773	5.58052	2.4804	3.5403e-06	0.00016568
Gh_A10G0688	69.8875	20.0836	3.47979	1.799	0.0013185	0.027409
Gh_A10G0696	23.4135	59.4834	0.393627	-1.3451	0.00063524	0.014969
Gh_A10G0827	352.379	56.0253	6.28974	2.653	4.0541e-31	2.6118e-28
Gh_A10G1030	53.0171	12.6356	4.19596	2.069	8.6903e-06	0.00036568
Gh_A10G1051	684.775	1438.63	0.475989	-1.071	1.182e-07	7.5466e-06
Gh_A10G1052	111.433	52.704	2.11433	1.0802	0.00023772	0.0064727
Gh_A10G1271	153.107	52.861	2.89648	1.5343	1.6151e-08	1.2256e-06
Gh_A10G1317	189.104	73.3574	2.57791	1.3662	3.1033e-08	2.2388e-06
Gh_A10G1361	146.992	44.8243	3.27933	1.7134	2.4835e-09	2.1947e-07
Gh_A10G1443	714.496	292.11	2.44596	1.2904	5.4214e-15	9.7833e-13
Gh_A10G1513	24.8247	5.48275	4.52777	2.1788	0.0016928	0.033319
Gh_A10G1517	982.575	449.927	2.18389	1.1269	2.004e-10	2.1305e-08
Gh_A10G1552	104.516	42.8591	2.43868	1.2861	3.4729e-05	0.001232
Gh_A10G1563	25.7548	3.47832	7.40449	2.8884	0.00011108	0.0033738
Gh_A10G1567	17.5334	1.55239	11.2941	3.4975	0.00039101	0.0098706
Gh_A10G1587	35.922	2.04368	17.5768	4.1356	2.2145e-08	1.6342e-06
Gh_A10G1648	117.281	34.4679	3.40251	1.7666	1.5733e-08	1.1973e-06
Gh_A10G1750	15.0423	1.59164	9.45056	3.2404	0.0015868	0.031728
Gh_A10G1788	16.5177	76.6381	0.215536	-2.214	2.2344e-08	1.647e-06
Gh_A10G1845	154.54	50.0703	3.08656	1.626	2.4065e-09	2.1325e-07
Gh_A10G1923	11.1936	0.530547	21.0975	4.399	0.0022416	0.041845
Gh_A10G1983	118.297	256.424	0.461339	-1.1161	1.6435e-07	1.021e-05
Gh_A10G1994	60.7681	23.9544	2.53678	1.343	0.00065038	0.01527
Gh_A10G2007	198.587	90.1576	2.20274	1.1393	1.065e-06	5.5961e-05
Gh_A10G2036	559.23	1254.32	0.445841	-1.1654	1.9208e-08	1.4322e-06
Gh_A10G2054	88.0304	36.3343	2.42284	1.2767	0.00010527	0.0032295
Gh_A10G2086	595.964	204.822	2.90976	1.5409	1.9944e-18	5.019e-16
Gh_A10G2089	290.605	112.07	2.59314	1.3747	2.2985e-10	2.4156e-08
Gh_A10G2093	441.884	57.5777	7.67464	2.9401	4.9366e-41	5.8894e-38
Gh_A10G2115	318.969	86.4438	3.68995	1.8836	2.7307e-18	6.7661e-16
Gh_A10G2134	610.739	214.843	2.84278	1.5073	1.4256e-12	1.9708e-10
Gh_A10G2166	1015.3	357.231	2.84218	1.507	5.1139e-22	1.8303e-19
Gh_A10G2176	46.3139	107.883	0.429283	-1.22	4.2371e-05	0.0014628
Gh_A10G2178	0.481095	13.2447	0.0363248	-4.7829	0.0004784	0.01171
Gh_A10G2201	96.9576	26.5679	3.6495	1.8677	9.8542e-07	5.1951e-05
Gh_A10G2203	80.1403	32.7382	2.44799	1.2916	0.00016913	0.0048534
Gh_A10G2205	571.546	179.923	3.17664	1.6675	1.7767e-17	4.0589e-15
Gh_A10G2256	46.5489	6.62235	7.02891	2.8133	0.00056106	0.013452
Gh_A10G2260	42.2404	11.201	3.77114	1.915	0.00015247	0.0044365
Gh_A10G2273	167.658	368.589	0.454862	-1.1365	0.00021872	0.0060371
Gh_A10G2353	4508.73	640.539	7.03914	2.8154	7.569e-86	4.8762e-82
Gh_A11G0011	82.5244	213.133	0.387186	-1.3689	5.1065e-09	4.2285e-07
Gh_A11G0012	107.488	51.5834	2.08378	1.0592	0.00032223	0.0083808
Gh_A11G0082	32.1588	96.5647	0.333024	-1.5863	1.2579e-06	6.4573e-05
Gh_A11G0169	148.852	61.5663	2.41781	1.2737	1.7126e-06	8.5499e-05
Gh_A11G0175	29.176	2.04368	14.2758	3.8355	1.2136e-06	6.2849e-05
Gh_A11G0333	109.199	31.9329	3.41953	1.7738	0.00025247	0.006794
Gh_A11G0338	503.262	189.493	2.6559	1.4092	6.0132e-15	1.0821e-12
Gh_A11G0366	103.073	9.11807	11.3043	3.4988	1.673e-17	3.8356e-15
Gh_A11G0367	61.8373	10.2184	6.05153	2.5973	1.841e-08	1.3791e-06
Gh_A11G0400	1174.39	216.28	5.4298	2.4409	2.1128e-19	5.9962e-17
Gh_A11G0437	1042.95	283.976	3.6726	1.8768	2.8073e-08	2.0343e-06
Gh_A11G0440	1565.52	506.44	3.09127	1.6282	3.4444e-28	1.8492e-25
Gh_A11G0495	16.5391	67.8544	0.243737	-2.0366	6.135e-07	3.3839e-05
Gh_A11G0589	11.1936	0.530547	21.0975	4.399	0.0022416	0.041845
Gh_A11G0599	51.98	6.54384	7.94309	2.9897	1.7283e-08	1.3007e-06
Gh_A11G0633	750.45	168.489	4.454	2.1551	2.8507e-34	2.3247e-31
Gh_A11G0692	11.2257	0.491295	22.8496	4.5141	0.0022453	0.041892
Gh_A11G0749	77.8953	168.251	0.462973	-1.111	7.0182e-06	0.00030345
Gh_A11G0806	66.6804	144.434	0.461659	-1.1151	2.0037e-05	0.00075842
Gh_A11G0870	147.013	34.1146	4.30944	2.1075	1.4257e-10	1.5463e-08
Gh_A11G0911	354.399	168.191	2.10716	1.0753	2.2132e-08	1.6342e-06
Gh_A11G0912	58.2985	18.2361	3.19696	1.6767	6.958e-05	0.002272
Gh_A11G0959	27.2623	4.57866	5.95417	2.5739	0.00019298	0.005426
Gh_A11G0980	63.3127	21.2029	2.98597	1.5782	6.4276e-05	0.0021159
Gh_A11G0981	199.41	55.239	3.61	1.852	4.0672e-13	5.9014e-11
Gh_A11G0984	69.1179	18.2361	3.79027	1.9223	1.8182e-06	9.0174e-05
Gh_A11G1091	506.202	120.99	4.18376	2.0648	5.139e-27	2.5664e-24
Gh_A11G1138	296.336	102.363	2.89487	1.5335	1.515e-09	1.3903e-07
Gh_A11G1164	128.421	323.078	0.397493	-1.331	6.4155e-11	7.5147e-09
Gh_A11G1178	95.9955	45.8651	2.09304	1.0656	0.0018317	0.035538
Gh_A11G1199	11.6747	0.491295	23.7623	4.5706	0.0016536	0.032799
Gh_A11G1357	34.5643	8.01773	4.31093	2.108	0.00027442	0.0072873
Gh_A11G1410	34.9277	72.747	0.480131	-1.0585	0.0026171	0.047374
Gh_A11G1553	38.3703	13.3232	2.87986	1.526	0.0022869	0.042558
Gh_A11G1587	22.3444	54.1184	0.412882	-1.2762	0.0019284	0.036985
Gh_A11G1623	141.443	46.3564	3.05125	1.6094	1.2032e-08	9.3281e-07
Gh_A11G1683	29.6571	80.5685	0.368108	-1.4418	3.7329e-05	0.0013134
Gh_A11G1709	56.449	23.9152	2.36035	1.239	0.0021215	0.039998
Gh_A11G1721	4819.95	815.64	5.90935	2.563	6.3997e-30	3.7825e-27
Gh_A11G1729	93.8357	31.5201	2.97708	1.5739	2.5584e-06	0.00012411
Gh_A11G1832	177.012	57.3219	3.08806	1.6267	3.9787e-10	3.9988e-08
Gh_A11G1852	45.1163	12.1836	3.70301	1.8887	0.0014395	0.029328
Gh_A11G1938	60.4154	8.70528	6.94031	2.795	5.3555e-09	4.4233e-07
Gh_A11G2003	99.4804	17.8234	5.5813	2.4806	1.0725e-05	0.00043952
Gh_A11G2071	185.426	81.7473	2.26828	1.1816	9.7186e-07	5.1278e-05
Gh_A11G2085	66.5627	139.542	0.477013	-1.0679	0.0003092	0.008094
Gh_A11G2109	367.848	86.4451	4.25542	2.0893	3.862e-16	7.7508e-14
Gh_A11G2132	1085.66	486.558	2.23132	1.1579	1.3629e-09	1.2561e-07
Gh_A11G2138	46.5917	9.00032	5.17658	2.372	0.00010025	0.0031036
Gh_A11G2168	2101.41	211.681	9.92729	3.3114	1.0741e-94	1.7299e-90
Gh_A11G2244	136.536	66.2235	2.06179	1.0439	9.342e-05	0.0029287
Gh_A11G2286	202.532	57.1649	3.54282	1.8249	1.2815e-07	8.1177e-06
Gh_A11G2379	81.6157	33.5638	2.43159	1.2819	0.00018047	0.0051263
Gh_A11G2395	246.9	94.8946	2.60178	1.3795	7.4265e-10	7.2054e-08
Gh_A11G2472	217.489	83.7518	2.59692	1.3768	3.4376e-09	2.9255e-07
Gh_A11G2725	126.54	31.2251	4.05247	2.0188	7.8595e-11	8.9301e-09
Gh_A11G2743	266.999	129.008	2.06967	1.0494	5.7314e-07	3.183e-05
Gh_A11G2805	64.2642	22.8148	2.81669	1.494	0.00014923	0.0043464
Gh_A11G2863	36.9377	12.8712	2.8699	1.521	0.0027431	0.049267
Gh_A11G2882	566.894	180.042	3.14858	1.6547	7.1266e-10	6.9458e-08
Gh_A11G2919	925.228	158.741	5.8284	2.5431	2.3025e-48	4.6354e-45
Gh_A11G2926	231.163	39.7151	5.82033	2.5411	3.6189e-22	1.3098e-19
Gh_A11G2927	120.702	36.9243	3.26889	1.7088	2.6231e-08	1.9095e-06
Gh_A11G2981	45.8328	4.46091	10.2745	3.361	9.0129e-06	0.00037679
Gh_A11G2997	370.863	64.7306	5.72946	2.5184	5.4524e-30	3.2828e-27
Gh_A11G3026	31.6136	9.07882	3.4822	1.8	0.0018897	0.03641
Gh_A11G3079	141.775	24.6622	5.74856	2.5232	1.6292e-08	1.2334e-06
Gh_A11G3156	719.083	354.049	2.03101	1.0222	2.3389e-10	2.454e-08
Gh_A11G3201	24.8675	3.55682	6.99149	2.8056	0.00017745	0.0050627
Gh_A12G0036	145.933	72.0798	2.02455	1.0176	9.7411e-05	0.0030302
Gh_A12G0052	536.939	175.424	3.06078	1.6139	6.4631e-19	1.7353e-16
Gh_A12G0144	566.307	112.462	5.03538	2.3321	3.356e-34	2.7025e-31
Gh_A12G0173	33.9334	2.94777	11.5115	3.525	0.00072403	0.016724
Gh_A12G0207	106.451	48.6559	2.18783	1.1295	0.00017366	0.0049686
Gh_A12G0237	791.836	188.687	4.19654	2.0692	2.6957e-33	1.9734e-30
Gh_A12G0260	61.8159	5.56125	11.1155	3.4745	2.3272e-11	2.8449e-09
Gh_A12G0336	70.9567	34.3691	2.06451	1.0458	0.0027916	0.049968
Gh_A12G0460	76.9546	25.0155	3.07631	1.6212	1.0004e-05	0.00041402
Gh_A12G0467	114.298	56.4368	2.02525	1.0181	0.00033515	0.0086881
Gh_A12G0495	383.34	174.46	2.19725	1.1357	2.1503e-09	1.9187e-07
Gh_A12G0499	26.2573	1.02184	25.6965	4.6835	5.742e-07	3.1834e-05
Gh_A12G0512	132.826	64.062	2.0734	1.052	0.00010713	0.0032772
Gh_A12G0520	20.9011	3.06553	6.81824	2.7694	0.00065547	0.015372
Gh_A12G0654	15.5662	47.6341	0.326782	-1.6136	0.00036946	0.0094115
Gh_A12G0665	85.176	34.9199	2.43919	1.2864	0.0001448	0.0042344
Gh_A12G0683	65.4614	249.702	0.262156	-1.9315	9.816e-08	6.3876e-06
Gh_A12G0726	2060.36	810.759	2.54118	1.3455	2.5863e-21	8.6779e-19
Gh_A12G0907	28.6628	6.7401	4.25247	2.0883	0.00079375	0.01805
Gh_A12G1024	116.094	29.9082	3.88173	1.9567	9.3328e-09	7.3682e-07
Gh_A12G1058	43.2989	91.8873	0.471229	-1.0855	0.00058389	0.013929
Gh_A12G1091	130.356	52.095	2.50221	1.3232	3.1718e-06	0.00015003
Gh_A12G1117	15.0958	46.1994	0.326759	-1.6137	0.00045544	0.011255
Gh_A12G1143	1169.05	308.049	3.795	1.9241	7.1091e-34	5.5853e-31
Gh_A12G1240	86.737	6.46534	13.4152	3.7458	1.5586e-10	1.6848e-08
Gh_A12G1246	8.27491	37.0611	0.223276	-2.1631	0.00040408	0.010153
Gh_A12G1274	480.875	162.926	2.9514	1.5614	5.591e-17	1.2076e-14
Gh_A12G1342	2581.13	1253.71	2.05879	1.0418	1.2169e-06	6.2917e-05
Gh_A12G1378	163.574	74.5552	2.19406	1.1336	6.6704e-06	0.00028997
Gh_A12G1384	36.0076	9.68787	3.71664	1.894	0.00052233	0.012673
Gh_A12G1386	30.1703	80.942	0.372729	-1.4238	4.1224e-05	0.0014294
Gh_A12G1407	391.593	155.243	2.52241	1.3348	4.9725e-12	6.5243e-10
Gh_A12G1505	337.507	17.0966	19.7407	4.3031	1.7467e-53	4.0629e-50
Gh_A12G1512	205.365	55.7303	3.68509	1.8817	1.161e-13	1.7894e-11
Gh_A12G1534	22.8255	4.00886	5.69383	2.5094	0.00087635	0.01961
Gh_A12G1550	273.403	91.377	2.99198	1.5811	8.9937e-13	1.2651e-10
Gh_A12G1554	909.79	37.7892	24.0756	4.5895	6.0584e-104	1.9515e-99
Gh_A12G1614	96.7864	41.365	2.33982	1.2264	9.6767e-05	0.0030116
Gh_A12G1681	133.596	57.1446	2.33788	1.2252	8.3759e-06	0.00035453
Gh_A12G1685	150.103	15.8	9.50048	3.248	6.3882e-13	9.0849e-11
Gh_A12G1711	1020.6	391.976	2.60377	1.3806	6.4645e-19	1.7353e-16
Gh_A12G1766	134.504	36.5508	3.67999	1.8797	6.2786e-07	3.4512e-05
Gh_A12G1803	27.722	7.07439	3.91877	1.9704	0.0018427	0.035682
Gh_A12G1816	95.3432	38.9085	2.45037	1.293	4.9442e-05	0.0016844
Gh_A12G1907	47.2547	104.444	0.452441	-1.1442	0.00013552	0.0039938
Gh_A12G1953	81.7334	7.03514	11.6181	3.5383	1.4818e-14	2.5122e-12
Gh_A12G1954	66.7767	7.72269	8.647	3.1122	1.4878e-07	9.3239e-06
Gh_A12G1955	96.765	21.7537	4.44813	2.1532	1.5368e-09	1.4063e-07
Gh_A12G2027	51.5845	18.3147	2.81649	1.4939	0.00059704	0.014209
Gh_A12G2031	25.2737	3.51757	7.18506	2.845	0.00014124	0.0041439
Gh_A12G2066	24.8568	1.55239	16.0122	4.0011	5.1529e-06	0.0002315
Gh_A12G2067	488.048	96.3887	5.06338	2.3401	1.6351e-31	1.0972e-28
Gh_A12G2102	224.064	75.0858	2.98411	1.5773	2.1539e-11	2.638e-09
Gh_A12G2112	100.143	26.6071	3.76383	1.9122	1.5672e-08	1.1948e-06
Gh_A12G2152	73.2552	11.9481	6.13133	2.6162	0.00027058	0.0071973
Gh_A12G2168	1254.41	338.724	3.70327	1.8888	3.5317e-25	1.6368e-22
Gh_A12G2192	22.43	4.61791	4.85712	2.2801	0.0018367	0.03562
Gh_A12G2208	75.7677	25.9588	2.91885	1.5454	2.3968e-05	0.00089076
Gh_A12G2227	40.7758	9.23583	4.41496	2.1424	5.0167e-05	0.0017046
Gh_A12G2234	89.5914	339.978	0.263523	-1.924	1.3144e-19	3.8365e-17
Gh_A12G2296	84.0961	40.3824	2.08248	1.0583	0.001188	0.025217
Gh_A12G2300	6576.94	2870.32	2.29135	1.1962	1.6905e-15	3.1938e-13
Gh_A12G2302	48.1527	16.6445	2.89307	1.5326	0.0007567	0.017324
Gh_A12G2364	114.491	30.754	3.72283	1.8964	7.335e-06	0.00031461
Gh_A12G2365	139.454	57.4789	2.4262	1.2787	2.8248e-06	0.00013581
Gh_A12G2405	0.972889	16.1925	0.060083	-4.0569	0.00023048	0.0063048
Gh_A12G2420	41.4173	10.1399	4.08461	2.0302	9.8424e-05	0.0030569
Gh_A12G2444	27.273	4.08737	6.67237	2.7382	0.00010264	0.0031624
Gh_A12G2448	37.0019	6.0918	6.07422	2.6027	1.1895e-05	0.00047865
Gh_A12G2477	81.819	27.3542	2.99115	1.5807	9.7359e-06	0.00040439
Gh_A12G2566	139.583	60.2304	2.31755	1.2126	8.6425e-06	0.00036414
Gh_A12G2603	80.2794	15.1314	5.30554	2.4075	1.9351e-09	1.7412e-07
Gh_A12G2639	33.1103	93.0864	0.355692	-1.4913	5.8042e-06	0.00025752
Gh_A12G2678	56.4276	10.2184	5.52203	2.4652	1.9166e-07	1.1693e-05
Gh_A12G2697	109.958	48.8914	2.24903	1.1693	8.2112e-05	0.0026227
Gh_A13G0011	1113	411.706	2.70345	1.4348	1.3495e-20	4.1203e-18
Gh_A13G0037	62.3184	13.6182	4.57604	2.1941	5.7413e-07	3.1834e-05
Gh_A13G0102	5.33484	35.3124	0.151071	-2.7267	9.2265e-06	0.0003846
Gh_A13G0105	73.1379	6.05255	12.0838	3.595	7.1833e-07	3.9151e-05
Gh_A13G0138	579.169	271.221	2.13539	1.0945	1.3407e-10	1.464e-08
Gh_A13G0153	1489.69	246.091	6.05321	2.5977	3.5906e-59	1.1015e-55
Gh_A13G0268	32.1374	8.05698	3.98865	1.9959	0.00072744	0.016797
Gh_A13G0327	106.451	36.2368	2.93773	1.5547	1.0707e-06	5.6172e-05
Gh_A13G0342	55.9251	10.6312	5.2605	2.3952	4.0843e-07	2.3285e-05
Gh_A13G0359	370.254	165.324	2.23954	1.1632	2.5366e-07	1.5075e-05
Gh_A13G0434	91.0454	335.715	0.271195	-1.8826	6.6382e-19	1.7745e-16
Gh_A13G0500	919.134	296.908	3.09577	1.6303	4.5448e-08	3.1619e-06
Gh_A13G0544	257.762	66.6958	3.86482	1.9504	2.6447e-05	0.00096973
Gh_A13G0604	3101.04	1281.42	2.41999	1.275	1.5696e-05	0.00061434
Gh_A13G0743	229.976	114.192	2.01391	1.01	4.833e-06	0.00021911
Gh_A13G0772	102.976	34.2121	3.00987	1.5897	7.1451e-07	3.8976e-05
Gh_A13G0773	17.0202	1.47389	11.5482	3.5296	0.00052885	0.012803
Gh_A13G0774	25.3165	1.47389	17.1769	4.1024	3.9316e-06	0.00018183
Gh_A13G0796	13.1608	0.98259	13.3939	3.7435	0.0020006	0.038091
Gh_A13G0828	121.825	29.9677	4.06513	2.0233	2.7686e-06	0.0001334
Gh_A13G0917	59.3677	125.333	0.473685	-1.078	9.4714e-05	0.002962
Gh_A13G0995	68.0595	2.61348	26.0426	4.7028	5.071e-16	1.0021e-13
Gh_A13G1009	315.89	132.132	2.39065	1.2574	5.4071e-10	5.3591e-08
Gh_A13G1017	51.4989	285.448	0.180416	-2.4706	3.8087e-25	1.7402e-22
Gh_A13G1062	131.265	56.7318	2.31386	1.2103	1.1739e-05	0.00047386
Gh_A13G1071	147.58	31.4416	4.69394	2.2308	5.9987e-11	7.065e-09
Gh_A13G1082	112.331	33.5638	3.34684	1.7428	3.6156e-08	2.5852e-06
Gh_A13G1163	225.849	98.155	2.3009	1.2022	7.969e-08	5.2872e-06
Gh_A13G1209	129.074	12.0658	10.6975	3.4192	7.1103e-16	1.4008e-13
Gh_A13G1212	239.16	50.7578	4.71187	2.2363	6.5107e-11	7.5985e-09
Gh_A13G1261	205.312	48.5571	4.22837	2.0801	7.558e-16	1.48e-13
Gh_A13G1308	527.252	114.389	4.60915	2.2045	9.9649e-16	1.9278e-13
Gh_A13G1348	23.36	2.49573	9.35994	3.2265	8.6853e-05	0.0027563
Gh_A13G1407	28.7056	82.868	0.346397	-1.5295	1.1046e-05	0.00044898
Gh_A13G1419	703.538	298.831	2.3543	1.2353	7.6285e-14	1.1987e-11
Gh_A13G1489	270.196	134.646	2.00667	1.0048	5.039e-05	0.001709
Gh_A13G1563	205.397	90.7274	2.26388	1.1788	0.00035824	0.0091766
Gh_A13G1565	103.308	16.585	6.229	2.639	0.00026363	0.0070414
Gh_A13G1604	193.102	78.8971	2.44748	1.2913	6.1876e-08	4.1828e-06
Gh_A13G1623	2414.98	928.839	2.59998	1.3785	5.7044e-23	2.2138e-20
Gh_A13G1628	16.5819	0	#DIV/0!	Inf	1.0377e-05	0.00042744
Gh_A13G1655	180.027	77.8765	2.31177	1.209	8.5993e-07	4.5898e-05
Gh_A13G1663	262.445	127.338	2.06108	1.0434	8.1573e-07	4.3866e-05
Gh_A13G1699	129.961	45.6093	2.84948	1.5107	1.5094e-07	9.4409e-06
Gh_A13G1719	749.467	310.779	2.41162	1.27	8.7289e-15	1.5364e-12
Gh_A13G1727	61.3776	138.656	0.442669	-1.1757	1.1753e-05	0.0004741
Gh_A13G1728	268.4	699.08	0.383926	-1.3811	9.3076e-17	1.9701e-14
Gh_A13G1818	20.3665	97.0953	0.209758	-2.2532	2.711e-10	2.8215e-08
Gh_A13G1954	135.146	46.8085	2.88726	1.5297	8.128e-08	5.3816e-06
Gh_A13G2033	43.9298	2.04368	21.4961	4.426	0.00012786	0.0038013
Gh_A13G2034	197.593	18.4527	10.7079	3.4206	2.3661e-28	1.281e-25
Gh_A13G2046	1416.89	675.497	2.09754	1.0687	1.7774e-13	2.6817e-11
Gh_A13G2060	51.6594	10.6705	4.84132	2.2754	3.3699e-06	0.00015847
Gh_A13G2098	18.0466	62.3919	0.289252	-1.7896	1.1655e-05	0.00047075
Gh_A13G2112	144.03	21.9892	6.55002	2.7115	2.904e-17	6.4289e-15
Gh_A13G2162	70.4756	23.8759	2.95181	1.5616	3.9119e-05	0.0013682
Gh_A13G2171	588.897	212.368	2.77291	1.4714	1.9783e-09	1.775e-07
Gh_A13G2285	0	48.281	0	#NUM!	0.00028544	0.0075488
Gh_A13G2296	878.401	154.456	5.68713	2.5077	1.4493e-46	2.5234e-43
Gh_A13G2308	66.6376	14.1095	4.72299	2.2397	1.6421e-07	1.021e-05
Gh_D01G0014	38.9691	7.60494	5.1241	2.3573	2.6428e-05	0.00096966
Gh_D01G0063	119.077	54.8654	2.17031	1.1179	9.2409e-05	0.0028998
Gh_D01G0112	30.5979	2.53498	12.0704	3.5934	1.5072e-06	7.6275e-05
Gh_D01G0169	197.806	38.987	5.07357	2.343	3.3743e-18	8.2654e-16
Gh_D01G0186	949.603	275.959	3.44117	1.7829	1.6283e-08	1.2334e-06
Gh_D01G0249	38.9156	11.1225	3.4989	1.8069	0.00053805	0.013002
Gh_D01G0291	103.479	12.3216	8.39832	3.0701	3.5534e-11	4.2471e-09
Gh_D01G0314	73.0523	31.7556	2.30042	1.2019	0.00069285	0.016107
Gh_D01G0320	41.9198	14.8363	2.82549	1.4985	0.001784	0.034796
Gh_D01G0334	360.376	171.591	2.10016	1.0705	2.7523e-06	0.00013272
Gh_D01G0335	7.31272	42.9174	0.170389	-2.5531	2.6678e-06	0.00012903
Gh_D01G0349	0	80.019	0	#NUM!	2.6588e-15	4.9221e-13
Gh_D01G0369	79.1032	17.5878	4.49774	2.1692	0.00016128	0.0046489
Gh_D01G0372	20.9118	0.530547	39.4157	5.3007	3.7725e-06	0.00017548
Gh_D01G0378	61.7089	0.98259	62.8003	5.9727	1.0336e-16	2.1689e-14
Gh_D01G0424	1562.63	641.642	2.4353	1.2841	1.2116e-18	3.1474e-16
Gh_D01G0503	1767.66	386.553	4.57287	2.1931	1.2941e-47	2.5264e-44
Gh_D01G0514	188.238	38.0842	4.9427	2.3053	7.9399e-17	1.6937e-14
Gh_D01G0544	68.6475	21.6157	3.17576	1.6671	1.606e-05	0.00062553
Gh_D01G0551	110.599	23.3846	4.72954	2.2417	4.9556e-08	3.4072e-06
Gh_D01G0564	89.4416	41.7778	2.14087	1.0982	0.00061788	0.014656
Gh_D01G0565	1275.81	564.767	2.25902	1.1757	1.3535e-14	2.3129e-12
Gh_D01G0569	25.8511	4.12662	6.2645	2.6472	0.00048758	0.011912
Gh_D01G0574	122.167	2.53498	48.1913	5.5907	1.9459e-29	1.1094e-26
Gh_D01G0643	89.5593	215.629	0.41535	-1.2676	3.5543e-08	2.5471e-06
Gh_D01G0711	31.6243	6.54384	4.8326	2.2728	0.00023193	0.0063366
Gh_D01G0757	48.1527	14.188	3.3938	1.7629	0.00016097	0.0046442
Gh_D01G0899	10.7446	0	#DIV/0!	Inf	0.0014006	0.028693
Gh_D01G0906	1516.15	216.829	6.99246	2.8058	3.8263e-67	1.5406e-63
Gh_D01G0937	759.249	235.869	3.21897	1.6866	1.2983e-23	5.2936e-21
Gh_D01G0978	931.975	307.5	3.0308	1.5997	5.996e-21	1.9509e-18
Gh_D01G1033	34.5857	5.75751	6.00723	2.5867	1.9786e-05	0.00075071
Gh_D01G1044	1808.36	831.688	2.17437	1.1206	0.00057737	0.013807
Gh_D01G1093	0.481095	26.0766	0.0184492	-5.7603	8.4107e-08	5.5517e-06
Gh_D01G1347	56.4597	20.1418	2.80305	1.487	0.0003009	0.0079122
Gh_D01G1391	56.4062	6.0133	9.38008	3.2296	8.9271e-10	8.5454e-08
Gh_D01G1401	125.439	35.7847	3.50545	1.8096	3.4917e-09	2.9637e-07
Gh_D01G1455	1.46468	51.1706	0.0286226	-5.1267	2.4464e-13	3.6314e-11
Gh_D01G1490	819.547	282.403	2.90211	1.5371	7.4632e-21	2.3454e-18
Gh_D01G1511	88.4152	181.181	0.487982	-1.0351	1.4213e-05	0.00056123
Gh_D01G1607	16.507	45.3346	0.364124	-1.4575	0.0014442	0.029406
Gh_D01G1641	117.666	36.9636	3.18325	1.6705	6.0734e-08	4.1142e-06
Gh_D01G1675	354.591	96.114	3.68918	1.8833	1.8233e-15	3.4145e-13
Gh_D01G1683	29.1653	2.45648	11.8729	3.5696	3.466e-06	0.00016275
Gh_D01G1699	70.6468	10.1792	6.94031	2.795	1.0902e-09	1.0223e-07
Gh_D01G1798	33.6342	9.57012	3.51445	1.8133	0.0013085	0.027245
Gh_D01G1825	133.393	60.3672	2.20962	1.1438	2.6589e-05	0.00097383
Gh_D01G1852	191.477	30.0855	6.36429	2.67	6.292e-21	2.0333e-18
Gh_D01G1853	4382.56	2022.27	2.16715	1.1158	2.2355e-07	1.346e-05
Gh_D01G1920	135.97	50.2475	2.70607	1.4362	0.00046746	0.011512
Gh_D01G1975	26.7919	4.57866	5.85147	2.5488	0.00024273	0.0065814
Gh_D01G1991	50.5367	6.0918	8.29591	3.0524	1.6535e-08	1.2488e-06
Gh_D01G2004	91.5479	39.3998	2.3235	1.2163	0.0001554	0.0045096
Gh_D01G2015	466.966	179.058	2.60792	1.3829	9.6542e-10	9.1869e-08
Gh_D01G2070	28.6949	65.8107	0.43603	-1.1975	0.0012546	0.02637
Gh_D01G2158	269.726	91.4365	2.94997	1.5607	4.1252e-08	2.9013e-06
Gh_D01G2163	13.118	99.7277	0.131533	-2.9265	2.9826e-14	4.8892e-12
Gh_D01G2164	7.29132	28.2976	0.257671	-1.9564	0.0019668	0.03752
Gh_D01G2232	78.3015	25.0548	3.12531	1.644	6.4165e-06	0.00028082
Gh_D01G2265	21.3715	55.101	0.387858	-1.3664	0.00092682	0.020533
Gh_D01G2335	61.292	5.97405	10.2596	3.3589	7.583e-11	8.6715e-09
Gh_D01G2337	263.77	3.51757	74.9886	6.2286	1.3901e-08	1.0674e-06
Gh_D01G2338	839.741	124.588	6.74024	2.7528	2.4793e-05	0.00091742
Gh_D01G2354	39.5037	80.4507	0.491036	-1.0261	0.0018539	0.035826
Gh_D01G2359	534.822	148.855	3.59303	1.8452	1.8486e-23	7.49e-21
Gh_D01G2382	43.6837	10.7097	4.07896	2.0282	5.8241e-05	0.001941
Gh_D02G0063	44.678	12.0658	3.70276	1.8886	0.00013316	0.0039314
Gh_D02G0071	1177.22	585.201	2.01168	1.0084	1.0347e-11	1.2994e-09
Gh_D02G0079	49.6709	10.592	4.68939	2.2294	5.6334e-06	0.00025081
Gh_D02G0081	17.0523	2.08294	8.1868	3.0333	0.0011977	0.025348
Gh_D02G0114	21.8633	105.367	0.207502	-2.2688	5.5745e-11	6.5774e-09
Gh_D02G0172	34.4573	9.23583	3.73084	1.8995	0.00062214	0.014734
Gh_D02G0221	46.3567	126.297	0.367038	-1.446	0.00035562	0.0091202
Gh_D02G0225	189.713	88.8217	2.13583	1.0948	3.8323e-06	0.00017787
Gh_D02G0298	76.4628	34.3109	2.22854	1.1561	0.0018094	0.035178
Gh_D02G0299	229.784	111.971	2.05224	1.0372	2.7398e-06	0.00013232
Gh_D02G0322	20.8797	116.039	0.179942	-2.4744	2.4433e-07	1.4588e-05
Gh_D02G0359	98.6573	42.131	2.34161	1.2275	7.4009e-05	0.0023937
Gh_D02G0380	2.42687	21.2624	0.114142	-3.1311	0.0001852	0.0052423
Gh_D02G0430	18.9553	0.491295	38.5832	5.2699	1.3847e-05	0.00054896
Gh_D02G0434	168.588	69.6423	2.42083	1.2755	0.0002613	0.0069909
Gh_D02G0497	131.789	65.3397	2.01698	1.0122	0.00020193	0.0056487
Gh_D02G0507	118.425	16.0355	7.38501	2.8846	9.2705e-07	4.9074e-05
Gh_D02G0613	24.3008	3.02627	8.03	3.0054	0.00011353	0.0034278
Gh_D02G0621	186.528	392.094	0.475725	-1.0718	9.1712e-09	7.2496e-07
Gh_D02G0671	300.494	146.851	2.04627	1.033	3.4761e-07	2.0139e-05
Gh_D02G0729	20.3879	1.55239	13.1337	3.7152	7.1646e-05	0.0023264
Gh_D02G0740	455.227	199.281	2.28438	1.1918	5.1606e-07	2.881e-05
Gh_D02G0761	517.428	235.2	2.19999	1.1375	1.1913e-10	1.3142e-08
Gh_D02G0790	115.026	42.3476	2.71622	1.4416	0.0005302	0.012831
Gh_D02G0799	13.1394	0	#DIV/0!	Inf	0.00011813	0.003543
Gh_D02G0825	72.4428	175.482	0.412824	-1.2764	2.8507e-07	1.6818e-05
Gh_D02G0834	84.727	173.713	0.487745	-1.0358	2.0026e-05	0.00075842
Gh_D02G0867	71.4806	21.1839	3.37433	1.7546	6.459e-06	0.00028249
Gh_D02G0925	13.6312	0.98259	13.8729	3.7942	0.0014981	0.030278
Gh_D02G0992	36.0183	9.23583	3.8998	1.9634	0.00034974	0.0089945
Gh_D02G1057	146.275	305.709	0.47847	-1.0635	1.097e-07	7.0629e-06
Gh_D02G1111	0	12.6356	0	#NUM!	0.00012993	0.0038539
Gh_D02G1153	199.378	63.5315	3.13834	1.65	3.4169e-11	4.0992e-09
Gh_D02G1208	67.6426	26.3716	2.5649	1.3589	0.00032357	0.0084122
Gh_D02G1214	25.7762	4.08737	6.30633	2.6568	0.00021165	0.0058798
Gh_D02G1259	138.589	38.987	3.55463	1.8297	3.363e-10	3.439e-08
Gh_D02G1270	160.752	8.09623	19.8546	4.3114	0.001821	0.035362
Gh_D02G1295	86.63	37.0028	2.34112	1.2272	0.00022863	0.0062624
Gh_D02G1343	27.273	6.91738	3.94274	1.9792	0.0022616	0.042171
Gh_D02G1346	572.037	96.6635	5.91796	2.5651	2.069e-10	2.1922e-08
Gh_D02G1384	76.8583	185.446	0.414459	-1.2707	1.5367e-07	9.5932e-06
Gh_D02G1414	156.988	57.1054	2.74918	1.459	0.0021493	0.040392
Gh_D02G1428	42.7857	11.044	3.8742	1.9539	0.00012794	0.0038017
Gh_D02G1614	100.475	26.5286	3.78738	1.9212	0.0018427	0.035682
Gh_D02G1615	302.152	135.492	2.23009	1.1571	1.3086e-08	1.0084e-06
Gh_D02G1629	166.193	60.8002	2.73341	1.4507	2.7741e-08	2.0125e-06
Gh_D02G1670	614.609	273.385	2.24809	1.1687	1.9634e-05	0.00074581
Gh_D02G1721	136.761	44.6078	3.06588	1.6163	1.9883e-08	1.4774e-06
Gh_D02G1738	262.894	82.7692	3.1762	1.6673	1.3754e-13	2.0898e-11
Gh_D02G1767	447.016	148.915	3.00174	1.5858	9.5601e-17	2.0127e-14
Gh_D02G1769	299.094	89.4903	3.3422	1.7408	1.034e-07	6.6949e-06
Gh_D02G1774	39.3967	13.1662	2.99219	1.5812	0.0016712	0.033046
Gh_D02G1788	27.8183	2.08294	13.3549	3.7393	0.00042129	0.010487
Gh_D02G1862	101.159	37.6904	2.68403	1.4244	7.2139e-06	0.00031024
Gh_D02G2018	934.7	312.018	2.99571	1.5829	3.7887e-10	3.8257e-08
Gh_D02G2025	56.5346	2.98702	18.9273	4.2424	5.6438e-10	5.5766e-08
Gh_D02G2032	128.004	55.553	2.30425	1.2043	1.7035e-05	0.00065992
Gh_D02G2034	92.585	29.1231	3.17906	1.6686	0.0008995	0.020063
Gh_D02G2102	105.222	35.2934	2.98142	1.576	8.5866e-05	0.002729
Gh_D02G2235	487.492	85.1877	5.72272	2.5167	5.7637e-35	4.8857e-32
Gh_D02G2331	82.2466	35.843	2.29469	1.1983	0.0003578	0.0091689
Gh_D02G2334	20.4414	2.94777	6.93454	2.7938	0.00085024	0.019105
Gh_D02G2339	68.5299	15.3669	4.45956	2.1569	1.881e-07	1.1508e-05
Gh_D02G2366	24.3115	4.61791	5.26451	2.3963	0.0007602	0.017379
Gh_D02G2392	146.671	39.6759	3.6966	1.8862	9.3368e-06	0.00038857
Gh_D03G0035	17.0309	1.02184	16.6667	4.0589	0.00018637	0.0052731
Gh_D03G0091	63.6868	19.867	3.20561	1.6806	3.0843e-05	0.0011063
Gh_D03G0226	172.736	66.4007	2.60142	1.3793	6.711e-08	4.4989e-06
Gh_D03G0269	28.6842	7.68344	3.73317	1.9004	0.0018541	0.035826
Gh_D03G0314	840.736	217.555	3.86455	1.9503	2.0378e-25	9.5131e-23
Gh_D03G0343	388.888	66.421	5.85472	2.5496	1.0344e-30	6.4695e-28
Gh_D03G0420	0.983589	19.3757	0.0507623	-4.3001	3.216e-05	0.0011491
Gh_D03G0442	17.4692	0.530547	32.927	5.0412	3.6185e-05	0.0012781
Gh_D03G0476	196.769	42.4463	4.63574	2.2128	6.8704e-14	1.0848e-11
Gh_D03G0563	96.7971	26.2146	3.69251	1.8846	4.8839e-08	3.3615e-06
Gh_D03G0742	15.0423	0	#DIV/0!	Inf	2.9925e-05	0.0010794
Gh_D03G0772	43.4273	0.98259	44.1977	5.4659	6.0775e-06	0.00026765
Gh_D03G0786	101.651	24.7015	4.11531	2.041	3.212e-09	2.7553e-07
Gh_D03G0836	60.8002	4.61791	13.1665	3.7188	5.2738e-12	6.9056e-10
Gh_D03G0837	253.561	124.782	2.032	1.0229	1.4361e-06	7.3023e-05
Gh_D03G0958	37.932	11.9671	3.1696	1.6643	0.0010485	0.022759
Gh_D03G1135	331.969	75.4985	4.39694	2.1365	2.2398e-22	8.2456e-20
Gh_D03G1185	46.6987	119.516	0.390718	-1.3558	3.5412e-06	0.00016568
Gh_D03G1189	220.001	58.9325	3.73317	1.9004	1.7785e-08	1.3369e-06
Gh_D03G1204	480.318	173.498	2.76849	1.4691	1.6253e-15	3.0796e-13
Gh_D03G1285	444.985	143.058	3.11062	1.6372	4.7134e-16	9.343e-14
Gh_D03G1335	170.651	9.76637	17.4735	4.1271	4.742e-31	3.0247e-28
Gh_D03G1371	478.736	53.2346	8.99298	3.1688	1.4299e-47	2.7094e-44
Gh_D03G1376	11.6533	0.491295	23.7195	4.568	0.0016621	0.032916
Gh_D03G1391	52.5574	22.0285	2.38584	1.2545	0.0024986	0.045699
Gh_D03G1396	57.005	19.9455	2.85799	1.515	0.00026124	0.0069909
Gh_D03G1421	179.161	64.3963	2.78215	1.4762	6.9077e-09	5.6047e-07
Gh_D03G1526	172.116	59.7189	2.88206	1.5271	3.4567e-09	2.9379e-07
Gh_D03G1536	0	11.1618	0	#NUM!	0.00039174	0.0098852
Gh_D03G1568	57.7746	11.9481	4.83562	2.2737	6.6405e-05	0.0021782
Gh_D03G1635	417.712	106.096	3.93701	1.9771	1.0303e-22	3.9509e-20
Gh_D03G1640	27.7327	1.96518	14.1125	3.8189	2.8793e-06	0.00013822
Gh_D03G1706	25.2416	1.55239	16.2594	4.0232	3.9285e-06	0.00018183
Gh_D03G1709	186.56	44.7648	4.16755	2.0592	1.0217e-09	9.7081e-08
Gh_D03G1758	80.2687	175.501	0.457359	-1.1286	4.2096e-06	0.00019343
Gh_D04G0046	232.574	544.234	0.427353	-1.2265	8.7877e-05	0.0027792
Gh_D04G0130	108.44	38.202	2.83864	1.5052	1.8389e-06	9.106e-05
Gh_D04G0134	33.5379	115.586	0.290156	-1.7851	1.201e-08	9.322e-07
Gh_D04G0293	85.1439	30.164	2.82275	1.4971	1.3799e-05	0.00054807
Gh_D04G0351	201.185	5.6005	35.9221	5.1668	2.5866e-22	9.4145e-20
Gh_D04G0352	17.5869	0.491295	35.7978	5.1618	0.0026864	0.048487
Gh_D04G0389	18.9553	0.98259	19.2916	4.2699	5.6659e-05	0.0018952
Gh_D04G0419	50.5902	179.119	0.282437	-1.824	4.5654e-08	3.1728e-06
Gh_D04G0442	50.1413	3.96961	12.631	3.6589	6.3136e-10	6.1909e-08
Gh_D04G0453	19.9389	2.49573	7.98947	2.9981	0.00054264	0.013103
Gh_D04G0493	558.748	223.314	2.50203	1.3231	5.1689e-14	8.3458e-12
Gh_D04G0503	81.7013	37.3169	2.18935	1.1305	0.00071213	0.016473
Gh_D04G0666	43.8121	5.06996	8.64161	3.1113	1.0574e-07	6.8259e-06
Gh_D04G0688	49.0721	14.1095	3.47786	1.7982	0.00011563	0.0034791
Gh_D04G0746	72.3465	27.315	2.64854	1.4052	0.00038249	0.0096975
Gh_D04G0831	71.4271	202.07	0.35348	-1.5003	5.3936e-10	5.3539e-08
Gh_D04G0893	509.783	170.156	2.99592	1.583	4.8783e-18	1.1683e-15
Gh_D04G0910	117.249	33.9766	3.45097	1.787	1.1526e-08	8.9788e-07
Gh_D04G0983	300.901	94.1867	3.19474	1.6757	8.4118e-15	1.4888e-12
Gh_D04G1054	38.9905	8.66603	4.4993	2.1697	6.9912e-05	0.0022816
Gh_D04G1066	535.591	125.099	4.28145	2.0981	8.5588e-18	2.0346e-15
Gh_D04G1088	83.1981	11.2795	7.3758	2.8828	4.668e-12	6.1498e-10
Gh_D04G1136	32.0839	6.58309	4.87364	2.285	0.00018748	0.0052996
Gh_D04G1149	59.7845	21.4587	2.78601	1.4782	0.00024591	0.0066564
Gh_D04G1157	345.001	743.353	0.46413	-1.1074	6.668e-12	8.6783e-10
Gh_D04G1176	301.371	82.1601	3.66802	1.875	1.6048e-17	3.6923e-15
Gh_D04G1245	139.069	11.5746	12.0153	3.5868	0.0007573	0.017331
Gh_D04G1318	219.851	29.0446	7.56951	2.9202	9.2321e-07	4.8951e-05
Gh_D04G1329	747.307	143.924	5.19239	2.3764	5.8136e-40	6.3479e-37
Gh_D04G1330	368.458	103.934	3.54504	1.8258	9.4405e-19	2.4723e-16
Gh_D04G1352	52.536	144.453	0.363695	-1.4592	1.0068e-07	6.5251e-06
Gh_D04G1368	637.007	215.886	2.95058	1.561	2.9178e-19	8.0675e-17
Gh_D04G1369	23.3172	0.98259	23.731	4.5687	3.6742e-06	0.0001714
Gh_D04G1402	60.2656	17.2143	3.50084	1.8077	1.8786e-05	0.00071656
Gh_D04G1442	17.5013	0.491295	35.6221	5.1547	3.6251e-05	0.0012797
Gh_D04G1506	15.0637	0.530547	28.3937	4.8275	0.00017819	0.0050772
Gh_D04G1513	58.2771	3.43907	16.9451	4.0828	2.213e-12	3.0078e-10
Gh_D04G1584	116.041	18.7274	6.19627	2.6314	8.723e-09	6.9517e-07
Gh_D04G1586	129.651	54.4527	2.38105	1.2516	0.00010214	0.0031498
Gh_D04G1687	42.775	13.2839	3.22009	1.6871	0.00052551	0.012742
Gh_D04G1703	71.8761	22.7363	3.16126	1.6605	1.4147e-05	0.00055914
Gh_D04G1828	93.0447	43.0161	2.16295	1.113	0.0017608	0.034417
Gh_D04G1841	137.316	359.296	0.382174	-1.3877	2.1071e-12	2.8699e-10
Gh_D04G2034	55.9679	12.7926	4.37505	2.1293	2.7493e-06	0.00013267
Gh_D05G0059	20.9546	52.8218	0.396694	-1.3339	0.0013271	0.027553
Gh_D05G0126	238.593	111.126	2.14712	1.1024	5.5162e-07	3.0662e-05
Gh_D05G0230	145.88	66.7148	2.18662	1.1287	1.8177e-05	0.00069703
Gh_D05G0332	52.5895	12.2621	4.28888	2.1006	6.7219e-06	0.00029181
Gh_D05G0336	92.478	21.2232	4.3575	2.1235	4.8269e-09	4.0021e-07
Gh_D05G0387	221.37	74.811	2.95898	1.5651	4.1646e-11	4.941e-09
Gh_D05G0412	70.5077	31.6974	2.22437	1.1534	0.0015504	0.031126
Gh_D05G0463	1022.25	333.692	3.06354	1.6152	4.2544e-07	2.4148e-05
Gh_D05G0503	372.691	136.614	2.72811	1.4479	3.4178e-08	2.4547e-06
Gh_D05G0536	1097.32	469.264	2.33836	1.2255	8.6418e-16	1.6769e-13
Gh_D05G0541	85.4645	24.4457	3.49599	1.8057	5.1133e-07	2.857e-05
Gh_D05G0550	9.73959	0	#DIV/0!	Inf	0.0013486	0.0279
Gh_D05G0600	125.888	37.9259	3.31935	1.7309	7.3862e-09	5.9554e-07
Gh_D05G0635	132.986	41.4245	3.21028	1.6827	0.00056078	0.013452
Gh_D05G0685	95.728	29.5549	3.23889	1.6955	4.5675e-07	2.5766e-05
Gh_D05G0689	41.2996	14.6401	2.82099	1.4962	0.00212	0.039982
Gh_D05G0901	79.8732	27.4517	2.90956	1.5408	0.00014478	0.0042344
Gh_D05G0943	1905.21	521.688	3.65203	1.8687	1.5267e-15	2.9014e-13
Gh_D05G1016	203.901	52.39	3.89197	1.9605	2.6243e-14	4.324e-12
Gh_D05G1024	40.4338	83.8898	0.481998	-1.0529	0.0011774	0.025018
Gh_D05G1062	113.764	52.2709	2.17648	1.122	0.00010125	0.0031283
Gh_D05G1126	1618.91	434.639	3.72464	1.8971	8.5171e-31	5.3794e-28
Gh_D05G1157	48.1099	19.2187	2.50325	1.3238	0.0027269	0.049003
Gh_D05G1158	270.634	110.065	2.45888	1.298	7.3246e-08	4.8848e-06
Gh_D05G1168	86.9933	30.4983	2.85245	1.5122	1.0462e-05	0.00043041
Gh_D05G1184	187.479	24.8192	7.55379	2.9172	1.8382e-14	3.068e-12
Gh_D05G1199	277.038	104.818	2.64304	1.4022	8.4133e-11	9.509e-09
Gh_D05G1201	263.867	93.8917	2.81025	1.4907	1.3953e-11	1.7319e-09
Gh_D05G1208	449.464	79.3707	5.66274	2.5015	4.5485e-21	1.5027e-18
Gh_D05G1305	154.518	59.168	2.61154	1.3849	1.792e-07	1.1005e-05
Gh_D05G1314	87.4209	43.2909	2.01936	1.0139	0.0015454	0.031043
Gh_D05G1417	81.263	26.5882	3.05633	1.6118	8.6549e-06	0.00036443
Gh_D05G1429	20.3986	4.12662	4.94304	2.3054	0.0026869	0.048487
Gh_D05G1430	98.1762	27.2365	3.6045	1.8498	6.0722e-08	4.1142e-06
Gh_D05G1459	64.7346	21.9892	2.94384	1.5577	7.3862e-05	0.0023912
Gh_D05G1486	309.026	136.652	2.26137	1.1772	6.4802e-09	5.2778e-07
Gh_D05G1508	28.7377	8.21399	3.49865	1.8068	0.0026955	0.048564
Gh_D05G1519	2123.66	883.075	2.40477	1.2659	6.8208e-05	0.0022315
Gh_D05G1544	54.9415	19.12	2.87348	1.5228	0.0002712	0.0072106
Gh_D05G1563	15.053	0.491295	30.6391	4.9373	0.00018041	0.0051263
Gh_D05G1581	2941.95	1215.65	2.41999	1.275	2.5417e-07	1.5091e-05
Gh_D05G1590	168.235	79.1339	2.12594	1.0881	1.0865e-05	0.00044465
Gh_D05G1600	344.039	149.091	2.30761	1.2064	1.0536e-09	9.9383e-08
Gh_D05G1663	12423.5	2080.92	5.97029	2.5778	1.2627e-36	1.1962e-33
Gh_D05G1685	602.86	279.71	2.15532	1.1079	5.2059e-11	6.1537e-09
Gh_D05G1724	97.7807	22.7363	4.30078	2.1046	2.5008e-09	2.2039e-07
Gh_D05G1768	54.9308	15.6619	3.5074	1.8104	4.2347e-05	0.0014628
Gh_D05G1773	421.079	159.074	2.64708	1.4044	1.5269e-13	2.3146e-11
Gh_D05G1784	453.976	218.949	2.0734	1.052	4.1891e-09	3.514e-07
Gh_D05G1827	44.7743	16.428	2.72546	1.4465	0.0016299	0.032436
Gh_D05G1875	52.087	9.31433	5.59214	2.4834	4.161e-07	2.3702e-05
Gh_D05G1890	53.092	11.4568	4.63413	2.2123	1.1334e-05	0.00046009
Gh_D05G1913	158.87	34.2121	4.64378	2.2153	9.1603e-07	4.8691e-05
Gh_D05G1916	56.342	7.60494	7.4086	2.8892	8.7846e-09	6.9868e-07
Gh_D05G1918	85.1011	25.0155	3.40204	1.7664	7.5591e-07	4.0957e-05
Gh_D05G1942	230.404	61.075	3.77245	1.9155	6.9885e-09	5.6631e-07
Gh_D05G1995	92.4566	44.8825	2.05994	1.0426	0.0008997	0.020063
Gh_D05G2011	319.974	22.4413	14.258	3.8337	4.4122e-46	7.1062e-43
Gh_D05G2031	62.297	19.6708	3.16696	1.6631	4.9748e-05	0.0016931
Gh_D05G2052	178.039	20.7319	8.58787	3.1023	1.2607e-23	5.2063e-21
Gh_D05G2114	244.591	34.1931	7.15326	2.8386	1.5743e-09	1.4365e-07
Gh_D05G2134	67.001	15.0529	4.45091	2.1541	1.426e-05	0.00056256
Gh_D05G2142	31.6564	6.95664	4.55042	2.186	0.00037566	0.009543
Gh_D05G2174	2.42687	21.0066	0.115527	-3.1137	0.00023573	0.0064295
Gh_D05G2178	697.69	1717.8	0.406154	-1.2999	1.3161e-19	3.8365e-17
Gh_D05G2226	21.425	4.00886	5.3443	2.418	0.0017266	0.03385
Gh_D05G2235	146.147	40.0291	3.65102	1.8683	3.096e-06	0.0001472
Gh_D05G2281	34.0618	10.749	3.16894	1.664	0.0021596	0.040538
Gh_D05G2340	369.463	91.8886	4.02085	2.0075	1.4634e-21	5.0148e-19
Gh_D05G2349	394.736	90.2956	4.37172	2.1282	1.12e-24	4.9419e-22
Gh_D05G2354	21.8954	3.51757	6.22468	2.638	0.00076907	0.017557
Gh_D05G2356	1455.13	87.7822	16.5769	4.0511	4.0838e-64	1.3847e-60
Gh_D05G2365	58.8866	120.656	0.48805	-1.0349	0.00022313	0.0061351
Gh_D05G2391	765.14	382.052	2.00277	1.002	3.4151e-10	3.4757e-08
Gh_D05G2435	2.44827	25.5853	0.0956892	-3.3855	1.8032e-05	0.0006927
Gh_D05G2502	46.688	18.2754	2.5546	1.3531	0.0025569	0.046571
Gh_D05G2515	389.904	43.4682	8.96995	3.1651	7.281e-42	9.0205e-39
Gh_D05G2535	47.7251	12.0266	3.96824	1.9885	4.4551e-05	0.0015308
Gh_D05G2552	376.188	763.987	0.492399	-1.0221	1.2717e-10	1.3957e-08
Gh_D05G2642	285.057	80.666	3.53375	1.8212	8.4991e-06	0.00035928
Gh_D05G2675	96.0062	32.994	2.90976	1.5409	0.00022691	0.0062237
Gh_D05G2698	34.6071	71.7252	0.4825	-1.0514	0.0027838	0.049872
Gh_D05G2745	319.728	129.107	2.4765	1.3083	2.895e-10	2.9841e-08
Gh_D05G2746	121.354	17.0573	7.11469	2.8308	2.3126e-07	1.3872e-05
Gh_D05G2829	257.698	107.392	2.39961	1.2628	2.9194e-05	0.0010578
Gh_D05G2846	22.9217	2.49573	9.18449	3.1992	0.0001173	0.0035213
Gh_D05G2848	176.243	75.3023	2.34047	1.2268	7.8681e-07	4.2453e-05
Gh_D05G2913	93.9213	35.9215	2.61462	1.3866	1.8842e-05	0.00071785
Gh_D05G2919	138.428	34.9592	3.95972	1.9854	2.6323e-09	2.3108e-07
Gh_D05G2935	15.5983	1.06109	14.7006	3.8778	0.00045003	0.011134
Gh_D05G2983	88.8749	13.6182	6.526	2.7062	7.7264e-11	8.7943e-09
Gh_D05G3193	249.979	97.7436	2.55744	1.3547	1.0454e-09	9.9037e-08
Gh_D05G3222	60.7146	22.8933	2.65204	1.4071	0.00040304	0.010135
Gh_D05G3413	38.9691	4.12662	9.44336	3.2393	2.5075e-07	1.493e-05
Gh_D05G3474	161.692	19.8278	8.15509	3.0277	2.8001e-17	6.2635e-15
Gh_D05G3492	89.3774	32.2076	2.77502	1.4725	1.1373e-05	0.00046111
Gh_D05G3507	1612.49	649.5	2.48268	1.3119	1.4765e-19	4.2655e-17
Gh_D05G3555	0.491795	19.4542	0.0252793	-5.3059	7.541e-06	0.0003228
Gh_D05G3569	127.737	38.2994	3.33526	1.7378	1.5157e-08	1.1569e-06
Gh_D05G3592	192.087	57.4789	3.34197	1.7407	8.6615e-12	1.1006e-09
Gh_D05G3616	28.2673	67.1668	0.420856	-1.2486	0.00069617	0.016174
Gh_D05G3631	80.3008	16.4483	4.88209	2.2875	8.5414e-09	6.827e-07
Gh_D05G3770	64.5955	19.9063	3.24496	1.6982	2.2513e-05	0.0008442
Gh_D05G3800	148.553	21.4979	6.91007	2.7887	1.3397e-14	2.2954e-12
Gh_D05G3804	555.359	225.003	2.46827	1.3035	1.0084e-13	1.5654e-11
Gh_D05G3821	50.0771	12.6749	3.95095	1.9822	2.6363e-05	0.00096828
Gh_D05G3834	177.044	40.2254	4.40121	2.1379	8.62e-15	1.5214e-12
Gh_D05G3840	26.2787	2.57423	10.2085	3.3517	1.721e-05	0.00066471
Gh_D05G3876	43.2347	2.98702	14.4741	3.8554	3.3868e-09	2.8861e-07
Gh_D05G3882	24.3436	5.14846	4.72823	2.2413	0.0012712	0.02665
Gh_D05G3911	152.38	312.604	0.487441	-1.0367	2.5562e-05	0.00094209
Gh_D05G3929	111.048	43.1731	2.57219	1.363	7.369e-06	0.00031586
Gh_D06G0032	409.405	832.605	0.491717	-1.0241	6.9793e-11	8.0723e-09
Gh_D06G0101	39.8243	5.06996	7.85494	2.9736	7.69e-07	4.1561e-05
Gh_D06G0103	48.0885	11.6138	4.14077	2.0499	2.469e-05	0.00091467
Gh_D06G0110	1.46468	14.345	0.102103	-3.2919	0.0020105	0.038241
Gh_D06G0113	0.962189	25.6638	0.0374913	-4.7373	6.0513e-07	3.3434e-05
Gh_D06G0139	57.3684	23.9152	2.39878	1.2623	0.0016428	0.032644
Gh_D06G0142	2.41617	24.7407	0.0976592	-3.3561	0.00020523	0.0057311
Gh_D06G0147	331.039	133.291	2.48354	1.3124	6.8089e-11	7.9036e-09
Gh_D06G0197	26.2252	6.54384	4.00749	2.0027	0.0022128	0.04144
Gh_D06G0202	196.171	88.9787	2.20473	1.1406	1.2209e-06	6.2986e-05
Gh_D06G0232	255.88	40.3242	6.34579	2.6658	4.434e-09	3.6906e-07
Gh_D06G0233	64.756	8.46977	7.64544	2.9346	7.2204e-10	7.0266e-08
Gh_D06G0237	511.772	56.7521	9.01795	3.1728	9.3979e-25	4.1755e-22
Gh_D06G0289	233.087	82.2982	2.83215	1.5019	8.992e-11	1.0075e-08
Gh_D06G0327	105.168	49.1472	2.13984	1.0975	0.00027927	0.007407
Gh_D06G0375	564.318	129.265	4.36566	2.1262	1.6539e-22	6.1948e-20
Gh_D06G0411	83.5722	24.8585	3.36195	1.7493	1.2211e-06	6.2986e-05
Gh_D06G0414	95.1613	41.8955	2.27143	1.1836	0.00048756	0.011912
Gh_D06G0415	132.431	34.9984	3.78397	1.9199	2.2431e-10	2.369e-08
Gh_D06G0417	248.471	43.7822	5.67531	2.5047	3.9291e-06	0.00018183
Gh_D06G0460	31.635	3.10478	10.1894	3.349	2.2087e-06	0.00010796
Gh_D06G0479	195.85	10.0222	19.5419	4.2885	1.4886e-35	1.2786e-32
Gh_D06G0487	3541.19	1559.58	2.27064	1.1831	5.1011e-06	0.00022965
Gh_D06G0556	27.7862	93.4397	0.297364	-1.7497	2.7691e-07	1.6367e-05
Gh_D06G0579	467.607	169.742	2.7549	1.462	9.9986e-06	0.00041402
Gh_D06G0674	104.388	14.3843	7.25713	2.8594	0.00013037	0.0038598
Gh_D06G0684	36.478	103.835	0.351306	-1.5092	1.6658e-06	8.3386e-05
Gh_D06G0713	202.778	70.8996	2.86017	1.5161	3.4089e-10	3.4749e-08
Gh_D06G0772	175.933	51.0136	3.44881	1.7861	2.4781e-05	0.00091742
Gh_D06G0810	35.5372	76.6977	0.463326	-1.1099	0.0010993	0.023622
Gh_D06G0841	57.8388	149.562	0.38673	-1.3706	3.0338e-07	1.7776e-05
Gh_D06G0864	1160.96	296.239	3.91904	1.9705	4.5037e-18	1.0867e-15
Gh_D06G0883	20.4414	222.488	0.091874	-3.4442	1.3535e-22	5.0991e-20
Gh_D06G1046	522.9	250.687	2.08594	1.0607	0.0015248	0.030707
Gh_D06G1066	142.694	47.3783	3.01175	1.5906	0.00029267	0.0077203
Gh_D06G1068	354.741	143.863	2.46588	1.3021	3.4605e-11	4.1437e-09
Gh_D06G1104	81.3272	29.4954	2.75719	1.4632	0.00014246	0.0041755
Gh_D06G1149	164.546	37.7892	4.35418	2.1224	2.9764e-05	0.0010748
Gh_D06G1197	16.0901	0	#DIV/0!	Inf	1.4674e-05	0.0005775
Gh_D06G1200	383.126	179.157	2.1385	1.0966	6.2888e-09	5.1349e-07
Gh_D06G1215	358.322	136.001	2.63463	1.3976	1.8286e-06	9.0619e-05
Gh_D06G1302	99.1705	30.2627	3.27706	1.7124	3.034e-07	1.7776e-05
Gh_D06G1382	60.3298	25.1928	2.39479	1.2599	0.0014647	0.02973
Gh_D06G1400	3778.76	1103.95	3.42285	1.7752	6.3136e-20	1.8744e-17
Gh_D06G1403	62.7781	26.1943	2.39662	1.261	0.0009404	0.020783
Gh_D06G1458	113.753	48.0076	2.36953	1.2446	2.8978e-05	0.0010512
Gh_D06G1522	50.1627	12.9889	3.86187	1.9493	2.5489e-05	0.00093993
Gh_D06G1523	32.5757	4.00886	8.12574	3.0225	7.013e-06	0.00030345
Gh_D06G1538	35.9327	11.2403	3.19674	1.6766	0.0015217	0.030683
Gh_D06G1571	48.2811	8.37099	5.76772	2.528	0.00055928	0.013443
Gh_D06G1573	44.2183	7.3099	6.04901	2.5967	1.3321e-06	6.8054e-05
Gh_D06G1601	16.5284	54.944	0.300826	-1.733	6.0543e-05	0.0020074
Gh_D06G1617	0	17.4106	0	#NUM!	4.381e-06	0.00020074
Gh_D06G1695	328.163	15.0529	21.8007	4.4463	7.1741e-14	1.13e-11
Gh_D06G1696	129.298	48.8319	2.64781	1.4048	7.0458e-07	3.8467e-05
Gh_D06G1746	20.9332	56.8306	0.368337	-1.4409	0.0004044	0.010157
Gh_D06G1804	124.925	412.297	0.303002	-1.7226	1.6333e-06	8.1947e-05
Gh_D06G1909	231.013	542.249	0.426022	-1.231	1.797e-06	8.9307e-05
Gh_D06G1910	263.129	122.306	2.15144	1.1053	1.4422e-07	9.0466e-06
Gh_D06G1939	249.84	11.9278	20.946	4.3886	3.1432e-44	4.4999e-41
Gh_D06G1966	198.031	74.83	2.64634	1.404	5.645e-09	4.6505e-07
Gh_D06G1973	1025.29	262.753	3.90196	1.9642	1.0682e-33	8.1928e-31
Gh_D06G2009	578.901	194.172	2.98142	1.576	1.325e-17	3.0817e-15
Gh_D06G2201	219.51	105.642	2.07786	1.0551	2.1939e-06	0.00010732
Gh_D06G2276	92.9377	20.1025	4.62323	2.2089	1.0625e-09	1.0007e-07
Gh_D06G2308	214.42	22.8933	9.36579	3.2274	1.5713e-28	8.5789e-26
Gh_D06G2309	183.128	26.4501	6.92349	2.7915	1.9505e-15	3.6422e-13
Gh_D06G2319	407.876	113.17	3.604	1.8496	2.7709e-20	8.3028e-18
Gh_D06G2326	19.9282	3.18328	6.26016	2.6462	0.0010542	0.02284
Gh_D06G2344	46.7736	13.2839	3.52104	1.816	0.00013251	0.0039158
Gh_D06G2373	27.2302	103.854	0.262193	-1.9313	7.2588e-09	5.8674e-07
Gh_D06G2376	305.584	1062.86	0.287513	-1.7983	8.1837e-16	1.5928e-13
Gh_D06G2392	1646.63	3562.56	0.462203	-1.1134	9.3271e-17	1.9701e-14
Gh_D07G0058	188.131	93.4207	2.01377	1.0099	2.0113e-05	0.00076084
Gh_D07G0111	148.574	39.7544	3.73731	1.902	2.6491e-05	0.00097079
Gh_D07G0161	1030.42	315.339	3.26776	1.7083	8.6516e-11	9.7441e-09
Gh_D07G0218	178.177	34.7629	5.12553	2.3577	4.8596e-07	2.7288e-05
Gh_D07G0360	125.139	58.559	2.13702	1.0956	7.3704e-05	0.0023872
Gh_D07G0399	125.866	62.5881	2.01098	1.0079	0.00025063	0.0067585
Gh_D07G0416	343.162	83.5352	4.1079	2.0384	1.7707e-21	6.0039e-19
Gh_D07G0441	895.582	297.219	3.01321	1.5913	7.161e-23	2.7625e-20
Gh_D07G0480	108.001	31.6771	3.40936	1.7695	3.851e-08	2.7293e-06
Gh_D07G0489	40.4231	113.031	0.35762	-1.4835	0.00039961	0.010056
Gh_D07G0535	786.521	122.368	6.42769	2.6843	2.7245e-16	5.5544e-14
Gh_D07G0559	292.893	76.6002	3.82378	1.935	9.7253e-08	6.335e-06
Gh_D07G0591	118.842	49.4219	2.40461	1.2658	1.3793e-05	0.00054807
Gh_D07G0692	62.2114	165.205	0.376573	-1.409	4.437e-08	3.0969e-06
Gh_D07G0700	37.9106	11.6138	3.26436	1.7068	0.0010762	0.023227
Gh_D07G0732	98.3902	39.3213	2.50221	1.3232	2.9637e-05	0.001072
Gh_D07G0744	394.629	35.2149	11.206	3.4862	6.7775e-43	9.2899e-40
Gh_D07G0777	27.6685	72.0595	0.383979	-1.3809	0.00016255	0.0046793
Gh_D07G0811	394.854	60.0342	6.57732	2.7175	1.6764e-34	1.3846e-31
Gh_D07G0974	282.555	588.663	0.479998	-1.0589	3.928e-06	0.00018183
Gh_D07G1001	35.4837	9.64862	3.67769	1.8788	0.00063238	0.014923
Gh_D07G1030	5353	839.91	6.37312	2.672	4.2804e-36	3.8839e-33
Gh_D07G1031	67.9846	25.232	2.69447	1.43	0.00041011	0.010272
Gh_D07G1046	52.9529	137.595	0.384858	-1.3776	6.2672e-07	3.4479e-05
Gh_D07G1050	210.668	40.1266	5.24994	2.3923	1.4288e-19	4.1464e-17
Gh_D07G1077	652.017	144.474	4.51304	2.1741	8.8536e-18	2.0893e-15
Gh_D07G1124	11.6426	104.189	0.111746	-3.1617	4.3243e-16	8.6249e-14
Gh_D07G1161	74.9232	21.7537	3.44427	1.7842	2.923e-06	0.00014001
Gh_D07G1189	0.491795	13.7752	0.0357008	-4.8079	0.00033756	0.0087328
Gh_D07G1260	25.1667	150.743	0.166951	-2.5825	7.7323e-10	7.4572e-08
Gh_D07G1300	21.981	141.958	0.154845	-2.6911	4.1766e-17	9.152e-15
Gh_D07G1381	36.3924	75.0858	0.484679	-1.0449	0.0024254	0.044719
Gh_D07G1433	284.896	50.2286	5.67217	2.5039	7.408e-12	9.5832e-10
Gh_D07G1491	22.4086	1.06109	21.118	4.4004	6.5529e-06	0.00028557
Gh_D07G1579	81.605	26.1158	3.12466	1.6437	4.0977e-06	0.00018856
Gh_D07G1595	192.023	422.884	0.454074	-1.139	2.8458e-09	2.4742e-07
Gh_D07G1609	96.8399	345.461	0.28033	-1.8348	1.9078e-18	4.8199e-16
Gh_D07G1624	93.718	43.1136	2.17377	1.1202	0.00090853	0.020211
Gh_D07G1653	387.435	174.933	2.21484	1.1472	1.6266e-09	1.4822e-07
Gh_D07G1709	311.453	116.195	2.6805	1.4225	6.5569e-12	8.551e-10
Gh_D07G1737	250.342	46.0032	5.44186	2.4441	2.3456e-22	8.586e-20
Gh_D07G1777	101.106	23.1491	4.36748	2.1268	1.153e-09	1.0734e-07
Gh_D07G1802	294.946	136.947	2.15367	1.1068	6.416e-08	4.3236e-06
Gh_D07G1822	36.927	83.7328	0.441015	-1.1811	0.00035262	0.0090578
Gh_D07G1835	29.6892	74.9287	0.396227	-1.3356	0.00017368	0.0049686
Gh_D07G1842	25.2309	67.5011	0.37379	-1.4197	0.00016149	0.0046511
Gh_D07G1903	49.0935	104.719	0.468818	-1.0929	0.00026254	0.007018
Gh_D07G1918	59.7845	17.6663	3.38417	1.7588	3.1174e-05	0.0011164
Gh_D07G1944	197.86	36.7281	5.38707	2.4295	9.0896e-19	2.3901e-16
Gh_D07G1979	24.7391	1.51314	16.3498	4.0312	9.9044e-06	0.00041113
Gh_D07G2060	33.5379	1.96518	17.0666	4.0931	9.421e-08	6.1555e-06
Gh_D07G2159	13.1715	1.06109	12.4132	3.6338	0.0019645	0.037487
Gh_D07G2204	67.1615	25.075	2.67845	1.4214	0.00035945	0.0092001
Gh_D07G2279	450.298	144.375	3.11904	1.6411	6.448e-18	1.5385e-15
Gh_D07G2294	823.631	387.591	2.12505	1.0875	4.4199e-12	5.8349e-10
Gh_D07G2295	38.9049	89.5688	0.434371	-1.203	0.00019362	0.0054376
Gh_D07G2312	62.2007	19.8278	3.13703	1.6494	4.9565e-05	0.0016877
Gh_D07G2320	0.491795	17.7449	0.0277148	-5.1732	2.2186e-05	0.00083341
Gh_D07G2322	399.045	108.433	3.67999	1.8797	9.6929e-21	3.0167e-18
Gh_D07G2341	29.2081	8.01773	3.64293	1.8651	0.0022785	0.042423
Gh_D07G2375	117.11	44.7648	2.61607	1.3874	3.0126e-06	0.00014387
Gh_D07G2378	53.5303	13.6575	3.91958	1.9707	1.6251e-05	0.00063259
Gh_D07G2383	250.054	81.2371	3.07801	1.622	1.4387e-12	1.9847e-10
Gh_D07G2384	3.89156	25.0548	0.155318	-2.6867	0.00022069	0.0060836
Gh_D07G2410	796.229	371.873	2.14117	1.0984	7.4926e-07	4.0631e-05
Gh_D08G0006	667.584	90.7287	7.35793	2.8793	1.0784e-22	4.1109e-20
Gh_D08G0057	85.2402	29.2599	2.91319	1.5426	8.026e-06	0.00034107
Gh_D08G0085	19.8961	50.2083	0.396282	-1.3354	0.0017491	0.03423
Gh_D08G0109	224.363	93.0079	2.41228	1.2704	2.8558e-08	2.0649e-06
Gh_D08G0272	261.621	62.8629	4.16178	2.0572	8.7297e-06	0.00036697
Gh_D08G0317	34.019	10.0614	3.38112	1.7575	0.0015696	0.031443
Gh_D08G0447	358.237	111.616	3.20961	1.6824	1.5309e-16	3.1814e-14
Gh_D08G0493	10.2207	38.3387	0.266591	-1.9073	0.00030353	0.0079654
Gh_D08G0513	121.109	60.0721	2.01601	1.0115	0.00025673	0.0068799
Gh_D08G0546	283.41	59.4049	4.7707	2.2542	8.416e-22	2.915e-19
Gh_D08G0600	72.9346	35.4302	2.05851	1.0416	0.0025409	0.046319
Gh_D08G0610	25.7869	3.51757	7.33095	2.874	0.00010988	0.0033484
Gh_D08G0624	9145.47	2731.85	3.34777	1.7432	3.6695e-40	4.1474e-37
Gh_D08G0641	31.6778	74.0639	0.427709	-1.2253	0.00051678	0.012554
Gh_D08G0657	236.434	106.841	2.21299	1.146	1.953e-07	1.1892e-05
Gh_D08G0679	30.63	75.6163	0.405058	-1.3038	0.00023227	0.0063406
Gh_D08G0725	90.2112	6.91738	13.0412	3.705	1.5201e-05	0.00059639
Gh_D08G0733	131.864	344.538	0.38273	-1.3856	4.3559e-12	5.7622e-10
Gh_D08G0734	364.727	179.785	2.02862	1.0205	6.8738e-08	4.5985e-06
Gh_D08G0740	31.5601	0	#DIV/0!	Inf	2.8244e-10	2.9301e-08
Gh_D08G0747	28.6628	91.377	0.313666	-1.6727	8.3311e-07	4.4652e-05
Gh_D08G0785	19.4471	63.2364	0.30753	-1.7012	2.5195e-05	0.00093177
Gh_D08G0788	18.4421	50.5615	0.364755	-1.455	0.0008348	0.018837
Gh_D08G0789	95.8243	249.918	0.383421	-1.383	5.2194e-10	5.197e-08
Gh_D08G0795	532.641	243.435	2.18798	1.1296	9.3143e-11	1.04e-08
Gh_D08G0810	518.497	49.8943	10.392	3.3774	7.4363e-54	1.8426e-50
Gh_D08G0811	1053.47	53.1561	19.8188	4.3088	1.9278e-57	5.3997e-54
Gh_D08G0814	379.491	999.775	0.379586	-1.3975	2.8212e-19	7.834e-17
Gh_D08G0833	71.053	142.567	0.498374	-1.0047	0.0001197	0.0035851
Gh_D08G0836	24.8675	63.1187	0.393982	-1.3438	0.00046172	0.011397
Gh_D08G0838	3578.43	47.5163	75.3116	6.2348	1.037e-86	7.4233e-83
Gh_D08G0844	22.8255	92.7521	0.246097	-2.0227	1.1022e-08	8.6386e-07
Gh_D08G0865	9.2371	0	#DIV/0!	Inf	0.0019213	0.036891
Gh_D08G0896	53.5731	136.14	0.393518	-1.3455	1.2207e-06	6.2986e-05
Gh_D08G0922	124.99	30.3805	4.11417	2.0406	8.9261e-11	1.0018e-08
Gh_D08G0936	679.258	117.75	5.76852	2.5282	3.5458e-41	4.31e-38
Gh_D08G0981	379.983	834.28	0.455461	-1.1346	6.7893e-10	6.6271e-08
Gh_D08G0993	95.7708	47.0047	2.0375	1.0268	0.00084257	0.018984
Gh_D08G1023	77.2752	12.3406	6.2619	2.6466	2.2678e-10	2.3912e-08
Gh_D08G1042	20.9439	0	#DIV/0!	Inf	4.7403e-07	2.6695e-05
Gh_D08G1045	108.012	39.7733	2.71565	1.4413	3.1321e-06	0.00014881
Gh_D08G1050	1.44328	19.9455	0.0723632	-3.7886	7.2368e-05	0.0023475
Gh_D08G1051	13.6526	39.6948	0.343933	-1.5398	0.0017212	0.033766
Gh_D08G1068	27.1874	87.5049	0.310701	-1.6864	1.3878e-06	7.0789e-05
Gh_D08G1072	487.193	181.259	2.68775	1.4264	4.523e-15	8.2081e-13
Gh_D08G1094	317.739	136.652	2.32511	1.2173	1.7639e-09	1.6005e-07
Gh_D08G1109	25.8297	5.63976	4.57985	2.1953	0.0010892	0.023475
Gh_D08G1112	488.647	43.8417	11.1456	3.4784	6.6234e-54	1.7068e-50
Gh_D08G1117	79.3707	233.726	0.339598	-1.5581	4.2116e-08	2.9524e-06
Gh_D08G1149	35.9113	4.53941	7.91122	2.9839	4.0831e-06	0.00018816
Gh_D08G1158	6.31843	26.5286	0.238176	-2.0699	0.0014255	0.029081
Gh_D08G1163	45.2019	112.52	0.401731	-1.3157	1.0857e-05	0.00044465
Gh_D08G1166	91.4623	25.7423	3.55291	1.829	1.3467e-07	8.4891e-06
Gh_D08G1168	31.5601	114.584	0.275438	-1.8602	4.0909e-09	3.4495e-07
Gh_D08G1187	33.0782	10.3754	3.18811	1.6727	0.0021716	0.04074
Gh_D08G1203	92.3924	238.954	0.38665	-1.3709	1.1227e-09	1.0467e-07
Gh_D08G1220	27.6685	4.9522	5.5871	2.4821	0.00028075	0.007437
Gh_D08G1227	100.646	38.2994	2.62788	1.3939	1.0306e-05	0.00042529
Gh_D08G1230	103.981	28.6901	3.62429	1.8577	1.8047e-08	1.355e-06
Gh_D08G1232	25.3058	3.59607	7.03719	2.815	0.00013891	0.0040807
Gh_D08G1244	22.3658	0	#DIV/0!	Inf	1.7198e-07	1.0613e-05
Gh_D08G1270	17.5013	48.2431	0.362763	-1.4629	0.00094419	0.020853
Gh_D08G1272	1153.86	311.153	3.70841	1.8908	2.9265e-30	1.7786e-27
Gh_D08G1284	39.4288	106.35	0.370745	-1.4315	3.908e-06	0.00018126
Gh_D08G1319	132.366	23.5416	5.62284	2.4913	1.308e-14	2.247e-12
Gh_D08G1324	7.84731	42.5641	0.18436	-2.4394	7.1307e-05	0.0023201
Gh_D08G1339	6.33983	27.4327	0.231102	-2.1134	0.0009313	0.020611
Gh_D08G1365	36.9484	4.57866	8.06962	3.0125	1.576e-06	7.9323e-05
Gh_D08G1382	71.9082	32.994	2.1795	1.124	0.0015823	0.031648
Gh_D08G1385	43.673	5.22696	8.35535	3.0627	7.1585e-06	0.00030827
Gh_D08G1413	1296.53	471.264	2.75108	1.46	1.9394e-22	7.1805e-20
Gh_D08G1430	71.5876	17.2536	4.1491	2.0528	3.4627e-07	2.0079e-05
Gh_D08G1437	8.27491	33.7993	0.244821	-2.0302	0.00038845	0.0098176
Gh_D08G1440	70.5933	25.0155	2.82196	1.4967	6.6563e-05	0.0021823
Gh_D08G1451	23.916	85.4219	0.279981	-1.8366	3.0069e-07	1.7675e-05
Gh_D08G1456	29.6785	73.4359	0.404132	-1.3071	0.0013101	0.027271
Gh_D08G1463	828.945	1790.14	0.463069	-1.1107	3.3332e-15	6.1178e-13
Gh_D08G1491	8.7774	0	#DIV/0!	Inf	0.0027043	0.048706
Gh_D08G1492	16.507	0	#DIV/0!	Inf	1.0604e-05	0.00043513
Gh_D08G1497	131.821	44.6078	2.95509	1.5632	7.2464e-08	4.8377e-06
Gh_D08G1520	43.438	96.7407	0.449004	-1.1552	0.00067795	0.015813
Gh_D08G1568	253.037	24.1709	10.4686	3.388	7.9862e-34	6.1987e-31
Gh_D08G1604	64.1465	2.53498	25.3041	4.6613	5.0528e-15	9.1437e-13
Gh_D08G1618	85.0904	192.617	0.441749	-1.1787	8.0511e-07	4.3331e-05
Gh_D08G1652	36.4673	2.94777	12.3711	3.6289	1.5542e-07	9.6834e-06
Gh_D08G1682	63.1308	16.0747	3.92747	1.9736	9.9528e-06	0.00041261
Gh_D08G1688	81.8297	37.6904	2.17106	1.1184	0.00085398	0.019183
Gh_D08G1694	36.478	89.7841	0.406295	-1.2994	8.0906e-05	0.0025906
Gh_D08G1698	117.602	36.8648	3.1901	1.6736	4.4739e-08	3.1193e-06
Gh_D08G1728	15.5341	2.00443	7.75002	2.9542	0.0026906	0.048541
Gh_D08G1736	35.5265	91.553	0.388046	-1.3657	3.1627e-05	0.0011319
Gh_D08G1739	46.7629	114.368	0.408894	-1.2902	1.2102e-05	0.00048546
Gh_D08G1754	64.7988	174.578	0.371182	-1.4298	1.6613e-08	1.2532e-06
Gh_D08G1759	102.046	211.129	0.483337	-1.0489	3.7116e-06	0.00017289
Gh_D08G1768	13.1501	0	#DIV/0!	Inf	0.00011777	0.0035337
Gh_D08G1774	258.414	28.8876	8.94573	3.1612	1.9463e-31	1.2926e-28
Gh_D08G1777	338.415	6.58309	51.4073	5.6839	1.0191e-20	3.1412e-18
Gh_D08G1800	29.6999	1.47389	20.1513	4.3328	2.7619e-07	1.6339e-05
Gh_D08G1823	9.70749	0	#DIV/0!	Inf	0.0013612	0.028108
Gh_D08G1837	450.512	148.03	3.04343	1.6057	2.8394e-17	6.3294e-15
Gh_D08G1838	21.3929	57.3219	0.373195	-1.422	0.00044632	0.011063
Gh_D08G1839	36.0504	11.8101	3.05252	1.61	0.0020714	0.039191
Gh_D08G1840	174.767	86.8566	2.0121	1.0087	3.0123e-05	0.0010848
Gh_D08G1842	222.001	523.144	0.424372	-1.2366	2.2238e-12	3.016e-10
Gh_D08G1849	37.5044	78.7603	0.476187	-1.0704	0.0015126	0.030529
Gh_D08G1855	54.4711	128.418	0.424166	-1.2373	1.0312e-05	0.00042529
Gh_D08G1871	262.317	91.829	2.8566	1.5143	1.1197e-11	1.4007e-09
Gh_D08G1872	141.454	17.8044	7.94474	2.99	2.6593e-17	5.9901e-15
Gh_D08G1874	16.0794	46.3172	0.347167	-1.5263	0.00080075	0.018184
Gh_D08G1923	17.0737	45.4916	0.375322	-1.4138	0.0018434	0.035685
Gh_D08G1929	51.5952	175.561	0.29388	-1.7667	1.8984e-11	2.3339e-09
Gh_D08G1936	532.726	183.735	2.89949	1.5358	1.5013e-17	3.4667e-15
Gh_D08G1949	473.839	188.826	2.50933	1.3273	0.00021739	0.0060082
Gh_D08G2029	58.4269	5.4435	10.7331	3.424	1.385e-10	1.5072e-08
Gh_D08G2049	61.7945	16.1532	3.82564	1.9357	5.4602e-06	0.0002436
Gh_D08G2085	192.119	95.8961	2.00347	1.0025	1.7736e-05	0.00068258
Gh_D08G2099	1457.22	669.508	2.17648	1.122	1.0426e-07	6.744e-06
Gh_D08G2141	36.5422	0.98259	37.1889	5.2168	8.6793e-10	8.3206e-08
Gh_D08G2190	35.4088	9.64862	3.6698	1.8757	0.0027882	0.049924
Gh_D08G2273	822.819	363.01	2.26671	1.1806	1.1923e-13	1.8332e-11
Gh_D08G2328	0	13.2447	0	#NUM!	8.7104e-05	0.0027616
Gh_D08G2479	19.9496	49.9917	0.399066	-1.3253	0.0019994	0.038086
Gh_D08G2484	196.994	51.3479	3.83652	1.9398	6.329e-14	1.0023e-11
Gh_D08G2539	767.342	1539.98	0.49827	-1.005	2.0453e-12	2.7916e-10
Gh_D08G2546	195.017	443.773	0.439459	-1.1862	5.8725e-06	0.00025984
Gh_D08G2557	135.681	37.0421	3.66293	1.873	3.09e-10	3.1698e-08
Gh_D08G2564	42.7964	14.7186	2.90774	1.5399	0.0013231	0.027488
Gh_D08G2570	75.971	9.15733	8.29648	3.0525	7.5247e-12	9.7147e-10
Gh_D08G2674	5.31344	32.3064	0.16447	-2.6041	0.0018583	0.035876
Gh_D08G2715	14.1015	0	#DIV/0!	Inf	5.9236e-05	0.0019691
Gh_D08G2720	272.12	49.0877	5.54351	2.4708	3.1375e-24	1.3298e-21
Gh_D08G2723	73.619	165.047	0.446057	-1.1647	3.4732e-06	0.00016285
Gh_D09G0035	127.716	47.044	2.7149	1.4409	0.0012069	0.025518
Gh_D09G0128	21.8847	64.8876	0.337276	-1.568	5.7157e-05	0.0019097
Gh_D09G0264	59.3784	15.7797	3.76304	1.9119	8.8704e-06	0.00037253
Gh_D09G0297	79.8518	39.8911	2.0018	1.0013	0.0025668	0.046698
Gh_D09G0300	300.955	143.392	2.09885	1.0696	1.5875e-06	7.9776e-05
Gh_D09G0379	9.2371	0	#DIV/0!	Inf	0.0019213	0.036891
Gh_D09G0432	172.65	0.491295	351.407	8.457	4.7229e-46	7.4211e-43
Gh_D09G0472	41.7165	6.58309	6.337	2.6638	0.0001715	0.0049149
Gh_D09G0498	135.221	41.1687	3.28456	1.7157	4.233e-09	3.5416e-07
Gh_D09G0575	99.3631	32.9547	3.01509	1.5922	1.2495e-06	6.4293e-05
Gh_D09G0595	65.6112	15.1706	4.325	2.1127	5.833e-07	3.2311e-05
Gh_D09G0647	125.995	47.7518	2.63847	1.3997	1.3214e-06	6.7614e-05
Gh_D09G0671	226.533	69.465	3.26119	1.7054	6.0835e-13	8.6707e-11
Gh_D09G0700	56.3741	9.15733	6.15603	2.622	6.125e-08	4.1448e-06
Gh_D09G0707	30.2238	2.49573	12.1106	3.5982	1.9566e-06	9.6664e-05
Gh_D09G0776	31.6992	5.40425	5.86569	2.5523	0.0026949	0.048564
Gh_D09G0781	5.37764	29.5549	0.181948	-2.4584	0.0001381	0.0040607
Gh_D09G0812	270.314	646.398	0.418181	-1.2578	1.0974e-07	7.0629e-06
Gh_D09G0861	5287.17	1044.34	5.06268	2.3399	5.367e-17	1.1642e-14
Gh_D09G0863	35.0561	6.99589	5.01101	2.3251	8.7385e-05	0.0027691
Gh_D09G0890	17.9931	2.08294	8.63861	3.1108	0.00070767	0.016388
Gh_D09G0902	940.324	406.715	2.31193	1.2091	9.405e-15	1.6402e-12
Gh_D09G0944	81.3486	17.0966	4.75815	2.2504	8.9202e-08	5.852e-06
Gh_D09G0953	59.3142	13.579	4.36808	2.127	1.8043e-06	8.9552e-05
Gh_D09G0976	6.77813	29.9677	0.226173	-2.1445	0.00049016	0.011957
Gh_D09G0991	244.302	106.862	2.28612	1.1929	6.0095e-08	4.0795e-06
Gh_D09G1028	48.0885	19.3757	2.48182	1.3114	0.0027105	0.04879
Gh_D09G1136	301.713	86.1095	3.50375	1.8089	4.9154e-13	7.0684e-11
Gh_D09G1224	591.997	182.931	3.2362	1.6943	4.4912e-18	1.0867e-15
Gh_D09G1233	87.1645	27.1769	3.20739	1.6814	1.4239e-06	7.2514e-05
Gh_D09G1244	21.3715	2.49573	8.5635	3.0982	0.00025045	0.0067566
Gh_D09G1250	563.143	273.874	2.05623	1.04	1.1113e-09	1.0398e-07
Gh_D09G1274	206.851	541.873	0.381724	-1.3894	3.5861e-15	6.5633e-13
Gh_D09G1360	79.1353	18.4919	4.27937	2.0974	9.5343e-05	0.0029803
Gh_D09G1407	570.21	113.839	5.00892	2.3245	1.4735e-15	2.8168e-13
Gh_D09G1432	56.9087	19.7493	2.88146	1.5268	0.00026542	0.0070805
Gh_D09G1454	20.9332	151.645	0.138044	-2.8568	2.7323e-19	7.6201e-17
Gh_D09G1463	462.603	1172.14	0.394665	-1.3413	3.6987e-10	3.7466e-08
Gh_D09G1520	170.117	36.5508	4.65409	2.2185	4.5066e-15	8.2013e-13
Gh_D09G1546	31.6136	75.1453	0.420711	-1.2491	0.00035585	0.0091225
Gh_D09G1551	147.035	69.603	2.11242	1.0789	3.2864e-05	0.0011716
Gh_D09G1613	155.042	60.0532	2.58166	1.3683	2.3351e-07	1.3981e-05
Gh_D09G1637	81.6264	31.3238	2.60593	1.3818	7.4932e-05	0.0024185
Gh_D09G1644	26.3108	6.13105	4.29126	2.1014	0.0014107	0.028861
Gh_D09G1743	29.732	2.94777	10.0861	3.3343	6.5115e-06	0.00028401
Gh_D09G1776	538.039	199.26	2.70026	1.4331	1.4461e-05	0.00056946
Gh_D09G1831	1.44328	20.024	0.0720779	-3.7943	7.1296e-05	0.0023201
Gh_D09G1869	143.571	8.54828	16.7955	4.07	1.8433e-26	9.065e-24
Gh_D09G1937	332.097	73.3574	4.52714	2.1786	3.1259e-07	1.8274e-05
Gh_D09G1979	2530.44	922.308	2.74366	1.4561	0.00033973	0.008767
Gh_D09G2072	123.364	58.8933	2.09478	1.0668	0.00013008	0.0038546
Gh_D09G2101	182.497	662.666	0.2754	-1.8604	2.5963e-26	1.2671e-23
Gh_D09G2143	808.899	322.334	2.5095	1.3274	5.9102e-08	4.0163e-06
Gh_D09G2166	112.887	47.4378	2.37973	1.2508	2.9801e-05	0.0010755
Gh_D09G2169	342.542	109.102	3.13964	1.6506	5.3072e-14	8.5477e-12
Gh_D09G2255	171.453	52.1937	3.28502	1.7159	6.6972e-05	0.0021946
Gh_D09G2263	792.692	2073.38	0.382306	-1.3872	1.0054e-12	1.408e-10
Gh_D09G2405	62.8423	22.8933	2.74499	1.4568	0.0002277	0.0062396
Gh_D09G2406	215.211	78.6628	2.73587	1.452	3.9535e-08	2.7988e-06
Gh_D09G2419	101.565	47.4175	2.14191	1.0989	0.00029238	0.0077166
Gh_D10G0005	194.888	87.9772	2.21514	1.1474	1.271e-06	6.5192e-05
Gh_D10G0032	24.4185	63.629	0.383766	-1.3817	0.0023537	0.04361
Gh_D10G0057	64.9589	4.50016	14.435	3.8515	0.00012928	0.003838
Gh_D10G0117	106.708	23.7974	4.48404	2.1648	0.00095374	0.021028
Gh_D10G0145	147.761	47.2605	3.12661	1.6446	3.8492e-09	3.2543e-07
Gh_D10G0156	67.9525	20.9281	3.24698	1.6991	0.00013779	0.0040551
Gh_D10G0167	36.9377	9.31433	3.96577	1.9876	0.00023786	0.006474
Gh_D10G0177	36.5315	6.50459	5.61622	2.4896	2.6838e-05	0.00097959
Gh_D10G0217	2408.7	566.911	4.24893	2.0871	9.5558e-47	1.71e-43
Gh_D10G0234	80.2259	29.9285	2.68068	1.4226	5.415e-05	0.0018179
Gh_D10G0238	606.709	163.024	3.72154	1.8959	8.221e-26	3.9231e-23
Gh_D10G0257	1515.59	4649.68	0.325945	-1.6173	5.6497e-14	9.0766e-12
Gh_D10G0270	4.36195	81.2181	0.053705	-4.2188	2.1194e-05	0.00079939
Gh_D10G0305	31.6564	8.70528	3.63637	1.8625	0.0012887	0.026955
Gh_D10G0310	102.111	47.5556	2.14712	1.1024	0.00031478	0.0082168
Gh_D10G0334	84.0961	179.629	0.468169	-1.0949	5.3692e-06	0.00023971
Gh_D10G0369	35.9434	4.08737	8.79388	3.1365	1.1927e-06	6.1871e-05
Gh_D10G0476	16.0794	42.7604	0.376025	-1.4111	0.0024563	0.045135
Gh_D10G0519	852.967	416.168	2.04954	1.0353	4.0547e-08	2.8548e-06
Gh_D10G0526	63.2913	24.3279	2.6016	1.3794	0.00042027	0.010474
Gh_D10G0541	90.9812	45.0395	2.02006	1.0144	0.0012154	0.025664
Gh_D10G0546	34.6178	73.0813	0.473685	-1.078	0.0019738	0.037643
Gh_D10G0567	22.2909	96.918	0.229999	-2.1203	1.7396e-09	1.5807e-07
Gh_D10G0579	15.1279	108.847	0.138985	-2.847	8.6942e-07	4.6367e-05
Gh_D10G0627	17.4478	45.4523	0.383873	-1.3813	0.0023695	0.043839
Gh_D10G0666	113.475	36.2558	3.12986	1.6461	1.1683e-07	7.4669e-06
Gh_D10G0719	48.2597	10.592	4.5561	2.1878	0.00010248	0.0031589
Gh_D10G0772	80.3436	34.4679	2.33092	1.2209	0.00038966	0.0098444
Gh_D10G0773	1401.87	536.899	2.611	1.3846	1.5664e-06	7.8903e-05
Gh_D10G0834	113.186	42.1703	2.68403	1.4244	2.1727e-06	0.00010644
Gh_D10G0847	16.058	63.2947	0.253701	-1.9788	0.00040954	0.010266
Gh_D10G0865	21.874	54.8059	0.399122	-1.3251	0.0013357	0.027704
Gh_D10G0933	168.663	41.1687	4.09681	2.0345	2.3095e-13	3.4441e-11
Gh_D10G1085	40.7972	11.2795	3.61702	1.8548	0.0002612	0.0069909
Gh_D10G1086	1167.88	391.92	2.97997	1.5753	0.00031827	0.0082911
Gh_D10G1139	72.9667	33.76	2.1613	1.1119	0.001499	0.030282
Gh_D10G1141	38.8942	7.03514	5.52855	2.4669	1.5728e-05	0.0006152
Gh_D10G1158	81.1881	30.007	2.7057	1.436	4.1332e-05	0.0014323
Gh_D10G1256	77.2431	27.767	2.78176	1.476	4.5606e-05	0.0015612
Gh_D10G1281	1.94578	36.0595	0.0539587	-4.212	1.1498e-08	8.9677e-07
Gh_D10G1314	171.592	68.7787	2.49476	1.3189	2.2342e-07	1.346e-05
Gh_D10G1495	240.731	66.4603	3.62228	1.8569	8.9808e-15	1.5765e-12
Gh_D10G1686	198.512	86.3653	2.29851	1.2007	3.5174e-07	2.0359e-05
Gh_D10G1726	1585.2	738.928	2.14533	1.1012	1.3637e-14	2.3242e-12
Gh_D10G1758	80.1403	29.2409	2.74062	1.4545	0.00016026	0.0046318
Gh_D10G1761	154.048	20.8889	7.37478	2.8826	1.588e-19	4.5672e-17
Gh_D10G1762	47.6074	7.27065	6.54775	2.711	2.7383e-07	1.6214e-05
Gh_D10G1768	967.671	340.492	2.84199	1.5069	4.5315e-16	9.0103e-14
Gh_D10G1782	58.8438	1426.06	0.0412632	-4.599	1.8609e-129	1.1989e-124
Gh_D10G1801	364.63	72.6306	5.02039	2.3278	1.6696e-26	8.2738e-24
Gh_D10G1843	54.9629	2.94777	18.6461	4.2208	4.3443e-12	5.7587e-10
Gh_D10G1861	64.6062	135.336	0.477377	-1.0668	0.0026015	0.04717
Gh_D10G1903	98.0478	33.5245	2.92472	1.5483	0.0003552	0.0091168
Gh_D10G1933	2659.2	1129	2.35528	1.2359	2.3745e-19	6.68e-17
Gh_D10G2035	70.9246	27.7467	2.5562	1.354	0.0002022	0.0056539
Gh_D10G2153	47.1584	13.3232	3.53963	1.8236	0.00011177	0.0033826
Gh_D10G2219	350.123	85.7562	4.08263	2.0295	1.4475e-14	2.4605e-12
Gh_D10G2220	4422.98	1552.98	2.8481	1.51	2.3976e-29	1.3549e-26
Gh_D10G2261	8.7453	115.842	0.0754937	-3.7275	7.8226e-21	2.4464e-18
Gh_D10G2262	4.37265	168.429	0.0259612	-5.2675	1.7534e-10	1.8764e-08
Gh_D10G2263	1.92438	18.9237	0.101694	-3.2977	0.00033374	0.0086627
Gh_D10G2269	2.45897	35.5087	0.069252	-3.852	2.6116e-06	0.0001265
Gh_D10G2282	112.321	331.687	0.338634	-1.5622	3.1844e-14	5.2068e-12
Gh_D10G2289	41.4173	92.8509	0.446057	-1.1647	0.00039713	0.0099977
Gh_D10G2290	99.9726	294.017	0.340022	-1.5563	3.7731e-10	3.8159e-08
Gh_D10G2361	372.809	181.123	2.05837	1.0415	4.7017e-08	3.257e-06
Gh_D10G2363	379.277	44.4508	8.53269	3.093	3.0516e-27	1.5603e-24
Gh_D10G2406	128.967	32.7977	3.9321	1.9753	1.6187e-10	1.7468e-08
Gh_D10G2455	625.963	227.36	2.75318	1.4611	3.058e-06	0.0001456
Gh_D10G2503	35.4195	108.67	0.325945	-1.6173	5.8493e-07	3.2346e-05
Gh_D10G2544	49.5318	1.02184	48.4727	5.5991	2.1411e-13	3.2079e-11
Gh_D10G2577	42.326	9.60937	4.40457	2.139	4.3712e-05	0.0015075
Gh_D10G2616	26.3108	2.08294	12.6319	3.659	6.5114e-06	0.00028401
Gh_D10G2619	517.363	197.278	2.62242	1.3909	4.6558e-05	0.0015912
Gh_D10G2630	171.475	40.3634	4.24834	2.0869	1.3697e-07	8.6257e-06
Gh_D11G0002	459.46	214.252	2.14444	1.1006	3.8452e-05	0.0013485
Gh_D11G0026	28.6307	104.17	0.274847	-1.8633	1.5017e-08	1.1477e-06
Gh_D11G0098	127.962	54.3742	2.35332	1.2347	1.185e-05	0.00047713
Gh_D11G0124	40.3375	112.737	0.357794	-1.4828	1.0891e-06	5.6905e-05
Gh_D11G0133	50.1627	6.58309	7.62005	2.9298	4.3514e-08	3.0437e-06
Gh_D11G0156	39.4181	13.6967	2.87787	1.525	0.002232	0.041727
Gh_D11G0175	41.8877	91.1605	0.459488	-1.1219	0.00039677	0.0099927
Gh_D11G0293	205.547	90.8654	2.26216	1.1777	3.8998e-07	2.2313e-05
Gh_D11G0294	245.799	45.4726	5.40539	2.4344	6.3905e-22	2.2497e-19
Gh_D11G0389	291.631	101.203	2.88166	1.5269	2.6103e-12	3.5181e-10
Gh_D11G0394	503.807	140.76	3.57911	1.8396	1.7663e-22	6.5776e-20
Gh_D11G0426	118.575	10.592	11.1951	3.4848	1.655e-19	4.7178e-17
Gh_D11G0427	159.917	37.3954	4.27641	2.0964	1.686e-13	2.5497e-11
Gh_D11G0449	684.594	1411.36	0.485048	-1.0438	1.2617e-07	8.0001e-06
Gh_D11G0463	1430.3	273.426	5.23105	2.3871	4.1889e-15	7.6447e-13
Gh_D11G0486	145.121	57.7537	2.51281	1.3293	8.3573e-07	4.4755e-05
Gh_D11G0499	22.9003	0.98259	23.3055	4.5426	4.9093e-06	0.00022179
Gh_D11G0511	1236.98	372.639	3.31958	1.731	3.5283e-29	1.9595e-26
Gh_D11G0526	118.703	54.7274	2.16895	1.117	8.5336e-05	0.0027154
Gh_D11G0609	31.1539	4.16587	7.47825	2.9027	1.4357e-05	0.0005657
Gh_D11G0679	168.663	72.0013	2.34242	1.228	1.2147e-06	6.2854e-05
Gh_D11G0743	515.696	145.949	3.53351	1.8211	5.3198e-09	4.3995e-07
Gh_D11G0746	2.90797	27.6682	0.105105	-3.2501	1.3544e-05	0.00053993
Gh_D11G0790	35.0026	88.6647	0.394774	-1.3409	5.0062e-05	0.0017019
Gh_D11G0902	45.2982	13.4017	3.37995	1.757	0.00022128	0.0060974
Gh_D11G0944	489.802	998.481	0.490559	-1.0275	1.278e-11	1.5956e-09
Gh_D11G0962	42.3153	87.2896	0.484779	-1.0446	0.0010348	0.022529
Gh_D11G1013	210.315	85.1674	2.46947	1.3042	1.6923e-05	0.00065638
Gh_D11G1052	32.672	1.47389	22.1679	4.4704	1.3664e-06	6.9754e-05
Gh_D11G1132	91.0882	28.2976	3.21897	1.6866	4.0681e-06	0.0001876
Gh_D11G1146	60.6825	16.3495	3.71149	1.892	1.0069e-05	0.00041607
Gh_D11G1152	119.526	38.9288	3.07034	1.6184	1.0781e-07	6.9525e-06
Gh_D11G1242	305.337	78.6236	3.88361	1.9574	1.1694e-18	3.0502e-16
Gh_D11G1271	510.383	155.163	3.28934	1.7178	1.3078e-10	1.4306e-08
Gh_D11G1272	204.478	59.3656	3.44427	1.7842	1.1733e-12	1.6361e-10
Gh_D11G1286	32.5436	6.13105	5.30812	2.4082	8.9435e-05	0.0028161
Gh_D11G1357	65.0552	19.0022	3.42357	1.7755	2.4055e-05	0.00089309
Gh_D11G1446	263.909	123.682	2.13376	1.0934	2.1557e-07	1.304e-05
Gh_D11G1497	85.2188	36.1773	2.35561	1.2361	0.00021636	0.0059874
Gh_D11G1504	36.5743	9.07882	4.02866	2.0103	0.0016746	0.033083
Gh_D11G1578	51.0499	19.415	2.62934	1.3947	0.0011645	0.024784
Gh_D11G1598	35.0026	11.3188	3.09234	1.6287	0.0021192	0.039982
Gh_D11G1708	34.1367	7.07439	4.82524	2.2706	0.00062315	0.014743
Gh_D11G1734	94.2633	41.8955	2.24996	1.1699	0.00020678	0.0057642
Gh_D11G1824	65.7503	24.937	2.63664	1.3987	0.00026938	0.0071712
Gh_D11G1863	12.1558	40.0291	0.303675	-1.7194	0.00058872	0.014037
Gh_D11G1879	3194.52	702.016	4.55042	2.186	6.0873e-41	7.1302e-38
Gh_D11G1989	96.7436	48.3609	2.00042	1.0003	0.0011082	0.023774
Gh_D11G2003	35.0561	9.60937	3.64824	1.8672	0.00075873	0.017357
Gh_D11G2012	469.296	206.551	2.27206	1.184	6.8306e-11	7.9145e-09
Gh_D11G2038	118.842	24.2102	4.9089	2.2954	6.1296e-10	6.0196e-08
Gh_D11G2135	99.1598	39.1643	2.53186	1.3402	2.356e-05	0.00087736
Gh_D11G2205	632.592	296.18	2.13583	1.0948	7.2162e-11	8.3016e-09
Gh_D11G2249	63.2164	11.201	5.64393	2.4967	3.1216e-08	2.2495e-06
Gh_D11G2357	26.7919	0.98259	27.2673	4.7691	4.2118e-07	2.397e-05
Gh_D11G2376	336.78	153.041	2.2006	1.1379	7.3246e-09	5.9132e-07
Gh_D11G2387	84.9299	12.2621	6.92637	2.7921	1.0882e-06	5.6905e-05
Gh_D11G2420	277.423	78.8401	3.51884	1.8151	3.6865e-10	3.7401e-08
Gh_D11G2440	695.391	209.931	3.31245	1.7279	1.2787e-23	5.2468e-21
Gh_D11G2447	55.5296	22.245	2.49632	1.3198	0.0014246	0.02908
Gh_D11G2467	262.905	115.429	2.27758	1.1875	2.8383e-08	2.0545e-06
Gh_D11G2469	1692.41	176.466	9.59046	3.2616	4.2776e-87	3.4447e-83
Gh_D11G2523	35.0668	73.5144	0.477013	-1.0679	0.0020617	0.039065
Gh_D11G2533	204.916	100.318	2.04273	1.0305	7.2867e-06	0.00031274
Gh_D11G2591	2.88657	18.8059	0.153488	-2.7038	0.0014343	0.029241
Gh_D11G2613	963.663	64.2001	15.0105	3.9079	3.0799e-89	2.8346e-85
Gh_D11G2675	44.7101	11.6923	3.82378	1.935	8.9772e-05	0.0028239
Gh_D11G2694	98.4223	28.1203	3.50011	1.8074	2.5182e-06	0.00012235
Gh_D11G2716	96.2304	37.2776	2.58148	1.3682	2.0198e-05	0.00076319
Gh_D11G2791	493.201	223.587	2.2058	1.1413	1.2326e-10	1.3574e-08
Gh_D11G2792	423.175	210.499	2.01028	1.0074	3.3188e-06	0.00015629
Gh_D11G2921	309.571	132.251	2.3408	1.227	1.9227e-09	1.7324e-07
Gh_D11G2923	0.491795	10.6705	0.0460901	-4.4394	0.0026165	0.047374
Gh_D11G2949	75.8533	25.9981	2.91764	1.5448	2.3812e-05	0.0008862
Gh_D11G2994	96.7115	31.1276	3.10695	1.6355	6.2518e-06	0.00027451
Gh_D11G2998	20.4093	3.10478	6.57367	2.7167	0.00083475	0.018837
Gh_D11G3009	88.0946	24.485	3.59801	1.8472	2.0903e-07	1.2668e-05
Gh_D11G3289	2.43757	25.6638	0.0949821	-3.3962	1.7827e-05	0.00068566
Gh_D11G3304	994.528	259.61	3.83094	1.9377	2.9784e-24	1.2707e-21
Gh_D11G3309	25.263	2.08294	12.1283	3.6003	1.1591e-05	0.00046875
Gh_D11G3312	131.297	24.8192	5.29012	2.4033	8.7774e-14	1.3758e-11
Gh_D11G3343	242.41	111.872	2.16685	1.1156	9.3337e-07	4.9368e-05
Gh_D11G3394	35.024	9.98291	3.50837	1.8108	0.0011057	0.023729
Gh_D11G3464	530.182	191.282	2.77176	1.4708	2.9599e-16	6.0153e-14
Gh_D11G3512	546.166	142.94	3.82087	1.9339	1.7561e-07	1.0806e-05
Gh_D12G0039	18.4635	3.06553	6.02307	2.5905	0.0022219	0.041587
Gh_D12G0051	83.1232	16.88	4.92424	2.2999	2.6723e-09	2.3423e-07
Gh_D12G0059	236.754	79.5669	2.97543	1.5731	1.3104e-11	1.6298e-09
Gh_D12G0066	250.567	66.9705	3.74146	1.9036	7.7321e-16	1.5095e-13
Gh_D12G0097	143.453	10.5527	13.594	3.7649	0.00029558	0.0077819
Gh_D12G0119	83.7434	24.5837	3.40652	1.7683	4.0952e-06	0.00018856
Gh_D12G0132	137.092	13.8145	9.92385	3.3109	6.7165e-21	2.142e-18
Gh_D12G0159	595.696	125.512	4.74629	2.2468	1.6906e-14	2.8437e-12
Gh_D12G0176	14.0801	0.98259	14.3293	3.8409	0.0011256	0.024083
Gh_D12G0206	89.6342	15.2884	5.86284	2.5516	1.19e-10	1.3142e-08
Gh_D12G0224	48.6766	16.3102	2.98452	1.5775	0.00048045	0.011755
Gh_D12G0236	1188.6	302.487	3.92938	1.9743	1.0809e-35	9.4098e-33
Gh_D12G0334	49.2433	0	#DIV/0!	Inf	7.583e-11	8.6715e-09
Gh_D12G0375	9.1943	50.2083	0.183125	-2.4491	7.9422e-07	4.2817e-05
Gh_D12G0377	39.044	0	#DIV/0!	Inf	1.7962e-06	8.9307e-05
Gh_D12G0394	189.82	39.1846	4.84434	2.2763	3.8304e-06	0.00017787
Gh_D12G0425	18.5277	0.491295	37.7106	5.2369	1.8814e-05	0.00071718
Gh_D12G0432	28.1924	76.7762	0.36719	-1.4454	4.9996e-05	0.0017006
Gh_D12G0517	1535.43	605.694	2.53503	1.342	2.0842e-07	1.2645e-05
Gh_D12G0523	56.9729	8.21399	6.93598	2.7941	1.3406e-08	1.0318e-06
Gh_D12G0577	44.6566	3.96961	11.2496	3.4918	9.9649e-08	6.469e-06
Gh_D12G0625	106.975	47.5556	2.24949	1.1696	0.00011006	0.0033507
Gh_D12G0687	94.7551	39.5378	2.39662	1.261	8.5677e-05	0.0027244
Gh_D12G0695	0.481095	34.4476	0.0139664	-6.1619	6.1289e-10	6.0196e-08
Gh_D12G0752	72.4535	272.774	0.265613	-1.9126	4.6398e-17	1.0133e-14
Gh_D12G0806	374.605	126.907	2.95181	1.5616	3.7161e-09	3.1459e-07
Gh_D12G0841	85.967	36.59	2.34941	1.2323	0.00021124	0.0058708
Gh_D12G0859	109.316	44.804	2.43986	1.2868	1.9877e-05	0.00075371
Gh_D12G0905	71.0851	24.7407	2.87328	1.5227	5.8517e-05	0.0019492
Gh_D12G0991	27.1874	74.9098	0.362939	-1.4622	0.0021145	0.039925
Gh_D12G0992	44.2397	90.7869	0.487306	-1.0371	0.0010025	0.02196
Gh_D12G0996	192.536	82.2197	2.34177	1.2276	3.3988e-07	1.9726e-05
Gh_D12G1044	30.2024	7.56569	3.99197	1.9971	0.0010451	0.022703
Gh_D12G1143	107.627	26.1943	4.10875	2.0387	9.1488e-10	8.7188e-08
Gh_D12G1226	154.433	681.176	0.226723	-2.141	4.0759e-33	2.9176e-30
Gh_D12G1229	287.58	95.3656	3.01551	1.5924	2.2216e-13	3.3206e-11
Gh_D12G1232	16.9881	2.53498	6.70157	2.7445	0.0024803	0.045456
Gh_D12G1238	6.29703	235.458	0.0267429	-5.2247	2.914e-23	1.1588e-20
Gh_D12G1264	213.95	106.882	2.0018	1.0013	1.0201e-05	0.00042128
Gh_D12G1366	43.7479	7.64419	5.72311	2.5168	3.0725e-06	0.00014619
Gh_D12G1374	0.491795	71.6264	0.00686607	-7.1863	6.1052e-09	5.004e-07
Gh_D12G1396	155.994	65.4371	2.38386	1.2533	1.3233e-06	6.766e-05
Gh_D12G1461	26.7598	3.18328	8.40647	3.0715	3.0389e-05	0.0010919
Gh_D12G1507	151.354	60.7407	2.49182	1.3172	6.7647e-07	3.7027e-05
Gh_D12G1510	83.9677	30.7338	2.73208	1.45	0.00077217	0.017615
Gh_D12G1525	762.093	286.354	2.66143	1.4122	1.8186e-15	3.4145e-13
Gh_D12G1554	58.801	22.1855	2.65038	1.4062	0.00042059	0.010478
Gh_D12G1564	154.978	22.7363	6.81635	2.769	9.4122e-18	2.213e-15
Gh_D12G1621	27.2837	6.62235	4.11987	2.0426	0.0014628	0.029701
Gh_D12G1657	42.8071	5.67901	7.53757	2.9141	3.6454e-07	2.1034e-05
Gh_D12G1757	32.565	7.56569	4.30436	2.1058	0.00039197	0.0098873
Gh_D12G1777	139.882	62.2931	2.2456	1.1671	1.309e-05	0.00052248
Gh_D12G1876	158.057	56.8902	2.7783	1.4742	1.6877e-07	1.0434e-05
Gh_D12G1898	47.5539	6.0133	7.90793	2.9833	9.2295e-06	0.0003846
Gh_D12G1922	879.042	354.64	2.47873	1.3096	7.7764e-06	0.00033177
Gh_D12G1971	1098.06	390.127	2.81454	1.4929	3.0542e-06	0.00014553
Gh_D12G1973	296.891	136.809	2.17016	1.1178	4.1724e-08	2.9281e-06
Gh_D12G2009	8.26421	82.9275	0.099656	-3.3269	2.5325e-06	0.00012295
Gh_D12G2072	96.6687	32.2672	2.99592	1.583	8.9546e-06	0.00037533
Gh_D12G2079	0	17.2928	0	#NUM!	4.5252e-06	0.00020675
Gh_D12G2080	7.78311	33.1902	0.234507	-2.0923	0.00031769	0.0082826
Gh_D12G2120	243.885	121.894	2.00083	1.0006	3.1557e-06	0.0001496
Gh_D12G2133	80.1724	5.48275	14.6223	3.8701	1.4819e-15	2.8246e-13
Gh_D12G2135	288.788	71.3719	4.04629	2.0166	6.2788e-19	1.6996e-16
Gh_D12G2139	647.485	263.951	2.45309	1.2946	1.788e-14	2.9996e-12
Gh_D12G2142	442.108	173.832	2.5433	1.3467	1.0743e-08	8.4302e-07
Gh_D12G2176	141.956	70.2716	2.02006	1.0144	0.00011144	0.0033816
Gh_D12G2243	57.005	10.2577	5.55736	2.4744	1.5301e-07	9.5611e-06
Gh_D12G2244	347.215	147.147	2.35969	1.2386	2.6204e-06	0.00012683
Gh_D12G2247	285.174	20.0836	14.1998	3.8278	4.7482e-26	2.3e-23
Gh_D12G2292	55.9037	17.7841	3.14356	1.6524	0.00011221	0.003394
Gh_D12G2324	76.2702	15.2491	5.00164	2.3224	9.1362e-09	7.235e-07
Gh_D12G2433	298.185	78.426	3.80211	1.9268	3.4855e-18	8.5056e-16
Gh_D12G2438	72.3679	23.9937	3.01613	1.5927	2.1607e-05	0.00081357
Gh_D12G2500	176.093	53.0383	3.32004	1.7312	6.0894e-11	7.1587e-09
Gh_D12G2574	27.2195	3.59607	7.56899	2.9201	5.1644e-05	0.0017447
Gh_D12G2606	96.6901	356.995	0.270838	-1.8845	1.2549e-13	1.9249e-11
Gh_D12G2638	89.9441	12.0658	7.45444	2.8981	9.104e-13	1.2778e-10
Gh_D12G2717	100.079	21.3017	4.69817	2.2321	2.894e-10	2.9841e-08
Gh_D12G2735	129.458	57.8322	2.23845	1.1625	2.5289e-05	0.00093471
Gh_D12G2750	230.083	110.673	2.07901	1.0559	1.4843e-06	7.5293e-05
Gh_D12G2767	268.838	18.5312	14.5072	3.8587	1.8038e-21	6.084e-19
Gh_D13G0012	68.6047	29.9677	2.28929	1.1949	0.0011345	0.02425
Gh_D13G0052	136.055	37.0813	3.66903	1.8754	0.0010988	0.023622
Gh_D13G0093	72.8597	22.245	3.27524	1.7116	7.6394e-06	0.00032658
Gh_D13G0139	2394.22	693.399	3.45288	1.7878	3.7586e-36	3.5092e-33
Gh_D13G0160	1181.93	547.627	2.15831	1.1099	0.00037244	0.0094688
Gh_D13G0174	1018.86	111.167	9.16541	3.1962	1.5707e-57	4.5994e-54
Gh_D13G0404	497.018	216.929	2.29119	1.1961	0.00022007	0.006069
Gh_D13G0415	90.3075	5.48275	16.4715	4.0419	2.3538e-12	3.1857e-10
Gh_D13G0434	26.2573	62.4311	0.420594	-1.2495	0.0010236	0.022323
Gh_D13G0465	240.229	66.1463	3.63184	1.8607	4.1195e-09	3.4692e-07
Gh_D13G0474	3.87016	30.321	0.127635	-2.9699	1.5915e-05	0.00062064
Gh_D13G0551	93.8571	40.7167	2.30505	1.2048	0.00015881	0.0045965
Gh_D13G0588	148.777	69.6423	2.13628	1.0951	2.2692e-05	0.00084943
Gh_D13G0628	61.2385	23.6796	2.58614	1.3708	0.00057566	0.013771
Gh_D13G0643	104.238	24.5242	4.2504	2.0876	8.9991e-10	8.6017e-08
Gh_D13G0670	31.079	5.10921	6.08307	2.6048	5.5704e-05	0.0018652
Gh_D13G0706	29.6357	8.46977	3.4989	1.8069	0.0027551	0.049413
Gh_D13G0717	38.9263	9.15733	4.2507	2.0877	0.00011048	0.0033572
Gh_D13G0720	98.2939	48.6749	2.01936	1.0139	0.00081727	0.018513
Gh_D13G0817	30.6193	5.18771	5.90239	2.5613	6.9215e-05	0.0022623
Gh_D13G0854	31.6564	4.46091	7.09646	2.8271	2.3337e-05	0.00087157
Gh_D13G0906	125.631	22.1273	5.67767	2.5053	2.6511e-13	3.9173e-11
Gh_D13G0967	11.1936	0.491295	22.7832	4.5099	0.0022625	0.042174
Gh_D13G0976	314.158	97.508	3.22187	1.6879	2.7943e-15	5.158e-13
Gh_D13G0977	57.8281	20.6331	2.80267	1.4868	0.00025515	0.0068434
Gh_D13G1037	25.8404	4.53941	5.69265	2.5091	0.00038528	0.0097489
Gh_D13G1106	73.4799	32.8952	2.2338	1.1595	0.00091117	0.020255
Gh_D13G1129	2213.65	831.845	2.66106	1.412	5.8564e-13	8.3842e-11
Gh_D13G1246	1031.68	499.626	2.06494	1.0461	1.6564e-10	1.7785e-08
Gh_D13G1257	140.695	65.0243	2.1637	1.1135	2.7059e-05	0.00098711
Gh_D13G1337	88.3617	34.3894	2.56952	1.3615	0.0009031	0.020111
Gh_D13G1343	125.898	62.8236	2.00402	1.0029	0.0002492	0.0067297
Gh_D13G1505	393.293	170.748	2.3033	1.2037	2.2961e-08	1.6867e-06
Gh_D13G1508	264.123	56.5748	4.66863	2.223	1.7244e-20	5.2156e-18
Gh_D13G1553	366.993	163.455	2.24529	1.1669	1.3477e-09	1.2438e-07
Gh_D13G1562	630.154	128.342	4.90992	2.2957	1.264e-29	7.3359e-27
Gh_D13G1609	600.657	176.821	3.39709	1.7643	8.0775e-06	0.0003428
Gh_D13G1614	58.7903	14.6401	4.01584	2.0057	4.9744e-06	0.00022426
Gh_D13G1656	17.5655	1.47389	11.9174	3.575	0.00077321	0.017633
Gh_D13G1816	57.4861	11.6531	4.93312	2.3025	6.0587e-07	3.3446e-05
Gh_D13G1818	597.622	173.007	3.45432	1.7884	2.3645e-23	9.4615e-21
Gh_D13G1983	1490.4	561.251	2.65553	1.409	1.4351e-21	4.9441e-19
Gh_D13G1991	30.6086	6.13105	4.99228	2.3197	0.00021344	0.0059219
Gh_D13G1992	83.1981	27.4327	3.0329	1.6007	6.3197e-06	0.00027696
Gh_D13G2016	288.446	133.252	2.1646	1.1141	6.24e-08	4.2139e-06
Gh_D13G2018	150.851	73.1801	2.06137	1.0436	5.3381e-05	0.0017968
Gh_D13G2144	4851.47	1889.99	2.56685	1.36	2.7744e-24	1.1916e-21
Gh_D13G2209	64.7667	11.5746	5.59563	2.4843	2.922e-08	2.1104e-06
Gh_D13G2229	110.418	41.6993	2.64799	1.4049	4.2781e-06	0.00019644
Gh_D13G2344	149.312	309.657	0.482199	-1.0523	1.5063e-07	9.4303e-06
Gh_D13G2348	60.7895	16.4672	3.69148	1.8842	7.567e-06	0.0003237
Gh_D13G2435	33.0675	1.96518	16.8269	4.0727	1.2517e-07	7.9444e-06
Gh_D13G2436	165.872	5.97405	27.7651	4.7952	3.9238e-34	3.1208e-31
Gh_D13G2461	29.2402	4.00886	7.29395	2.8667	3.9186e-05	0.0013691
Gh_D13G2498	73.4799	27.9633	2.6277	1.3938	0.00013277	0.0039217
Gh_Sca004803G05	283.324	79.2719	3.57415	1.8376	2.6102e-16	5.3382e-14
Gh_Sca004820G01	0	28.4938	0	#NUM!	1.4643e-09	1.3457e-07
Gh_Sca004820G02	0	14.6401	0	#NUM!	2.9652e-05	0.001072
Gh_Sca004838G02	535.249	236.4	2.2642	1.179	1.4904e-11	1.8429e-09
Gh_Sca004857G01	657.737	157.66	4.17189	2.0607	2.4354e-30	1.4942e-27
Gh_Sca004866G07	41.8235	14.8363	2.81903	1.4952	0.0017937	0.034943
Gh_Sca004871G01	83.7648	20.5153	4.08292	2.0296	4.738e-08	3.2751e-06
Gh_Sca005135G02	90.9812	18.3147	4.96778	2.3126	5.613e-10	5.5547e-08
Gh_Sca005165G01	659.032	258.213	2.5523	1.3518	3.6499e-06	0.00017039
Gh_Sca005179G01	151.332	22.1665	6.82723	2.7713	3.257e-18	8.0394e-16
Gh_Sca005188G01	90.4359	15.9962	5.65372	2.4992	9.3023e-11	1.04e-08
Gh_Sca005244G01	121.515	21.2624	5.71518	2.5148	9.4583e-14	1.4754e-11
Gh_Sca005252G03	11.6854	71.9607	0.162386	-2.6225	1.5622e-06	7.8809e-05
Gh_Sca005280G01	16.5498	100.417	0.164813	-2.6011	1.3223e-09	1.2222e-07
Gh_Sca005367G01	13.6205	0.491295	27.7228	4.793	0.00046609	0.011487
Gh_Sca005367G02	17.9396	2.04368	8.77805	3.1339	0.00082158	0.018584
Gh_Sca005564G01	73.4264	28.2976	2.59476	1.3756	0.00016982	0.0048709
Gh_Sca005566G01	130.271	63.8847	2.0392	1.028	0.000146	0.0042656
Gh_Sca005670G01	239.823	88.233	2.7181	1.4426	0.0014553	0.029585
Gh_Sca005684G01	41.4387	9.88413	4.19247	2.0678	0.00079941	0.01816
Gh_Sca005793G01	19.8854	52.409	0.379429	-1.3981	0.0009609	0.021171
Gh_Sca005978G01	179.161	27.5505	6.50298	2.7011	1.0703e-09	1.0066e-07
Gh_Sca006021G02	78.8147	25.1725	3.13095	1.6466	5.4749e-06	0.00024409
Gh_Sca006201G01	190.376	60.3482	3.15469	1.6575	7.0455e-11	8.1343e-09
Gh_Sca006272G01	54.8559	17.0966	3.2085	1.6819	0.00082646	0.01867
Gh_Sca006568G01	3.89156	46.3957	0.0838759	-3.5756	2.3945e-09	2.1248e-07
Gh_Sca008258G01	1.93508	21.4194	0.0903395	-3.4685	7.7678e-05	0.0024959
Gh_Sca009376G01	182.23	42.3868	4.29929	2.1041	1.7099e-07	1.0561e-05
Gh_Sca009869G01	34.0939	6.20955	5.49074	2.457	4.5127e-05	0.0015497
Gh_Sca013634G01	421.058	197.058	2.13672	1.0954	2.7211e-09	2.3818e-07
Gh_Sca013897G01	16.0152	0.530547	30.1858	4.9158	9.452e-05	0.0029574
Gh_Sca013939G01	31.6671	0	#DIV/0!	Inf	2.7405e-10	2.8476e-08
Gh_Sca014110G01	44.1541	3.06553	14.403	3.8483	4.2313e-07	2.4038e-05
Gh_Sca018356G01	338.363	40.0494	8.44853	3.0787	4.1034e-23	1.6119e-20
Gh_Sca027192G01	0	70.4489	0	#NUM!	5.6047e-17	1.2076e-14
Gh_Sca042919G01	0	44.804	0	#NUM!	1.6424e-14	2.7698e-12
Gh_Sca045893G01	0	41.974	0	#NUM!	1.2776e-13	1.9503e-11
Gh_Sca048607G01	35.922	8.74453	4.1079	2.0384	0.00023189	0.0063366
Gh_Sca053338G01	114.234	21.3409	5.35282	2.4203	1.4986e-12	2.0586e-10
Gh_Sca061293G01	81.7548	173.045	0.472439	-1.0818	1.0437e-05	0.00042963
Gh_Sca068087G01	52.087	8.54828	6.0932	2.6072	2.4051e-07	1.4387e-05
Gh_Sca081609G01	36.3603	4.46091	8.15113	3.027	0.0014253	0.029081
Gh_Sca098530G01	42.3046	87.1516	0.485418	-1.0427	0.0011469	0.024457
Gh_Sca103408G01	34.4894	6.0918	5.66156	2.5012	3.7057e-05	0.0013046
Novel00010	0	46.2576	0	#NUM!	1.0542e-12	1.4732e-10
Novel00045	22.2909	0	#DIV/0!	Inf	5.6172e-05	0.0018799
Novel00082	0	20.6331	0	#NUM!	4.927e-06	0.00022243
Novel00110	109.071	0	#DIV/0!	Inf	6.3597e-32	4.3128e-29
Novel00142	30.2238	0	#DIV/0!	Inf	7.4691e-10	7.2358e-08
Novel00150	28.1603	6.0918	4.62259	2.2087	0.00062312	0.014743
Novel00151	0	28.2583	0	#NUM!	1.1393e-06	5.9338e-05
Novel00166	0	14.3058	0	#NUM!	4.0938e-05	0.0014241
Novel00189	96.4872	244.102	0.395267	-1.3391	1.6916e-09	1.5393e-07
Novel00222	0.481095	54.8059	0.00877795	-6.8319	3.834e-16	7.7187e-14
Novel00234	41.4173	8.17473	5.06654	2.341	1.5284e-05	0.00059895
Novel00260	362.621	812.031	0.446552	-1.1631	2.7066e-13	3.9902e-11
Novel00262	119.42	11.9671	9.97903	3.3189	4.5184e-08	3.1469e-06
Novel00266	32.6506	3.93036	8.30742	3.0544	7.017e-06	0.00030345
Novel00277	0	58.0487	0	#NUM!	2.0022e-18	5.019e-16
Novel00327	0	67.1465	0	#NUM!	5.5606e-21	1.8184e-18
Novel00343	182.572	84.6951	2.15562	1.1081	4.3063e-06	0.0001976
Novel00372	114.972	42.5641	2.7012	1.4336	5.6928e-05	0.0019032
Novel00396	32.565	0	#DIV/0!	Inf	1.4323e-10	1.5508e-08
Novel00420	0	37.5726	0	#NUM!	2.3652e-12	3.1944e-10
Novel00453	1.95648	47.653	0.0410578	-4.6062	1.0941e-11	1.3713e-09
Novel00525	200.063	37.6511	5.31364	2.4097	7.2842e-19	1.9311e-16
Novel00529	64.3498	201.618	0.319171	-1.6476	1.9253e-11	2.3625e-09
Novel00530	187.03	87.2491	2.1437	1.1001	0.00015761	0.0045675
Novel00548	0.481095	118.808	0.00404933	-7.9481	1.3826e-33	1.0357e-30
Novel00569	0	12.7534	0	#NUM!	0.00012575	0.0037418
Novel00571	31.1432	1.47389	21.1297	4.4012	1.1378e-07	7.301e-06
Novel00579	22.4407	89.4118	0.250972	-1.9944	2.2435e-08	1.6518e-06
Novel00584	76.4093	22.7553	3.35776	1.7475	2.4381e-06	0.00011854
Novel00649	26.7277	3.63532	7.35232	2.8782	6.5964e-05	0.002166
Novel00650	189.895	26.9212	7.0538	2.8184	1.4447e-18	3.7081e-16
Novel00656	2.90797	116.667	0.0249261	-5.3262	4.8986e-28	2.6081e-25
Novel00677	38.9049	12.6749	3.06949	1.618	0.0014506	0.029508
Novel00687	119.911	10.2184	11.7346	3.5527	1.0005e-08	7.8795e-07
Novel00691	43.7907	98.4906	0.444606	-1.1694	0.00014196	0.0041628
Novel00703	31.6136	4.04812	7.80934	2.9652	1.1454e-05	0.0004638
Novel00707	0.491795	199.614	0.0024638	-8.6649	1.7658e-53	4.0629e-50
Novel00757	19.8961	54.8844	0.362512	-1.4639	0.0005138	0.012491
Novel00775	0	111.381	0	#NUM!	3.0907e-33	2.2372e-30
Novel00778	207.611	81.1965	2.55691	1.3544	0.0010733	0.02318
Novel00790	5.32414	26.7249	0.199215	-2.3276	0.00055712	0.013407
Novel00800	0	22.9718	0	#NUM!	7.801e-08	5.1864e-06
Novel00840	0	40.5001	0	#NUM!	3.634e-13	5.2966e-11
Novel00858	329.928	806.074	0.409291	-1.2888	5.8422e-07	3.2334e-05
Novel00910	98.4544	27.1769	3.62279	1.8571	6.0372e-05	0.0020038
Novel00916	136.483	458.823	0.297467	-1.7492	9.6665e-05	0.0030107
Novel00957	127.577	346.777	0.367904	-1.4426	2.9925e-09	2.5877e-07
Novel01036	90.5964	24.937	3.6331	1.8612	1.3281e-07	8.3798e-06
Novel01108	0.481095	104.641	0.00459761	-7.7649	6.2738e-30	3.7424e-27
Novel01117	0.491795	89.7448	0.00548003	-7.5116	1.2512e-23	5.2004e-21
Novel01118	39.9527	81.3156	0.491342	-1.0252	0.0017474	0.034207
Novel01127	214.816	17.4688	12.2967	3.6202	4.4235e-27	2.2439e-24
Novel01137	52.5146	20.0633	2.61752	1.3882	0.00096997	0.021327
Novel01164	0	33.5245	0	#NUM!	4.0769e-11	4.8459e-09
Novel01167	88.5222	22.3032	3.96907	1.9888	2.7573e-08	2.0026e-06
Novel01178	32.6827	7.15289	4.56907	2.1919	0.0017876	0.034835
Novel01205	269.533	132.624	2.03228	1.0231	1.0731e-06	5.6204e-05
Novel01206	2.94007	101.752	0.0288937	-5.1131	2.3004e-24	1.0013e-21
Novel01251	15.0851	40.7952	0.36977	-1.4353	0.002774	0.049711
Novel01285	22.8469	58.9921	0.387294	-1.3685	0.000584	0.013929
Novel01286	0	374.328	0	#NUM!	3.6343e-91	3.9022e-87
Novel01287	0	148.305	0	#NUM!	7.9061e-43	1.0611e-39
Novel01290	0	11.8886	0	#NUM!	0.00035884	0.0091883
Novel01296	22.8255	5.10921	4.4676	2.1595	0.0024421	0.044938
Novel01305	16.5605	49.2839	0.336016	-1.5734	0.00045566	0.011256
Novel01314	0	58.5008	0	#NUM!	1.4426e-18	3.7081e-16
Novel01317	53.1027	13.2839	3.99751	1.9991	1.2877e-05	0.00051557
Novel01330	115.314	27.8063	4.14709	2.0521	3.2704e-10	3.3496e-08
Novel01381	0	27.1377	0	#NUM!	4.1412e-09	3.4829e-07
Novel01386	0.972889	18.3539	0.053006	-4.2377	6.1772e-05	0.0020432
Novel01446	0	288.552	0	#NUM!	1.8802e-74	8.652e-71
Novel01476	0	80.0759	0	#NUM!	2.0604e-07	1.2523e-05
Novel01484	0	102.46	0	#NUM!	1.3002e-22	4.9272e-20
Novel01499	26.7384	86.031	0.310809	-1.6859	1.659e-06	8.3175e-05
Novel01500	137.391	281.025	0.488896	-1.0324	5.9943e-06	0.00026468
Novel01501	243.693	522.003	0.46684	-1.099	4.4232e-06	0.00020238
Novel01506	51.1141	109.888	0.46516	-1.1042	0.00015324	0.0044569
Novel01509	38.4345	98.0386	0.392047	-1.3509	1.865e-05	0.00071303
Novel01537	290.83	1.02184	284.621	8.1529	6.5272e-30	3.8228e-27
Novel01550	75.415	33.7208	2.23643	1.1612	0.00084519	0.019018
Novel01565	130.827	0	#DIV/0!	Inf	1.5608e-37	1.5235e-34
Novel01574	67.108	30.9693	2.16685	1.1156	0.0019355	0.037063
Novel01605	0	35.8037	0	#NUM!	9.1513e-12	1.156e-09
Novel01608	1.44328	92.3001	0.0156369	-5.9989	1.9753e-24	8.6566e-22
Novel01618	68.5833	179.942	0.381142	-1.3916	4.3246e-07	2.446e-05
Novel01620	34.5536	106.055	0.325809	-1.6179	3.7647e-07	2.1655e-05
Novel01621	42.2404	91.1997	0.463166	-1.1104	0.00047119	0.011582
Novel01624	46.8378	1.06109	44.1395	5.464	2.1231e-06	0.00010417
Novel01662	19.9068	3.67457	5.4174	2.4376	0.0019454	0.037212
Novel01671	72.4856	6.0133	12.0545	3.5915	2.4e-13	3.5707e-11
Novel01686	53.9472	9.03957	5.9678	2.5772	1.8381e-07	1.1256e-05
Novel01694	0	51.9569	0	#NUM!	1.2415e-16	2.5969e-14
Novel01699	22.3444	71.981	0.310421	-1.6877	9.1507e-06	0.00038206
Novel01770	121.707	265.108	0.459074	-1.1232	6.4054e-05	0.0021097
Novel01791	180.423	370.594	0.486833	-1.0385	4.5832e-08	3.1783e-06
Novel01802	0.481095	72.433	0.00664185	-7.2342	3.609e-21	1.1985e-18
Novel01828	181.717	375.211	0.484309	-1.046	0.00021371	0.0059267
Novel01829	0.972889	160.292	0.00606953	-7.3642	8.7413e-43	1.1493e-39
Novel01896	118.8	45.0003	2.63993	1.4005	2.0593e-06	0.00010115
Novel01921	0.962189	123.545	0.00778817	-7.0045	1.1523e-33	8.7334e-31
Novel01962	12.1344	0	#DIV/0!	Inf	0.00023884	0.0064946
Novel01963	0.983589	23.8367	0.0412632	-4.599	1.7316e-06	8.6292e-05
Novel01964	200.512	441.162	0.454515	-1.1376	3.879e-10	3.9107e-08
Novel01965	90.1902	0	#DIV/0!	Inf	1.2725e-13	1.9472e-11
Novel01966	53.9793	16.5268	3.26617	1.7076	0.00011554	0.0034781
Novel02001	20.4842	0.530547	38.6099	5.2709	5.1286e-06	0.00023073
Novel02007	154.764	36.5698	4.23188	2.0813	4.1048e-13	5.9425e-11
Novel02012	415.327	0.491295	845.347	9.7234	1.3991e-94	1.8027e-90
Novel02079	113.956	37.9259	3.00466	1.5872	2.3223e-07	1.3917e-05
Novel02083	27.2516	4.57866	5.95169	2.5733	0.00019325	0.0054295
Novel02106	0	400.603	0	#NUM!	5.115e-96	1.0984e-91
Novel02129	0	30.616	0	#NUM!	3.38e-10	3.4508e-08
Novel02130	0	70.2323	0	#NUM!	5.9512e-22	2.1066e-19
Novel02133	49.147	102.263	0.480597	-1.0571	0.00044785	0.011097
Novel02158	172.266	397.949	0.432898	-1.2079	1.3752e-05	0.00054724
Novel02194	108.664	29.5157	3.68152	1.8803	4.5397e-06	0.00020695
Novel02201	0	251.531	0	#NUM!	7.4687e-67	2.8303e-63
Novel02208	2.42687	17.4106	0.13939	-2.8428	0.0016308	0.032436
Novel02251	234.349	100.219	2.33836	1.2255	3.7104e-08	2.6413e-06
Novel02278	7.76172	29.9285	0.259337	-1.9471	0.0011308	0.024186
Novel02347	403.535	129.675	3.11191	1.6378	5.7612e-17	1.2372e-14
Novel02353	126.903	39.439	3.21763	1.686	1.354e-08	1.0409e-06
Novel02370	495.084	1296.72	0.381803	-1.3891	5.9793e-13	8.5412e-11
Novel02381	117.281	28.395	4.13045	2.0463	1.6293e-10	1.7553e-08
Novel02432	0	24.6027	0	#NUM!	2.5397e-08	1.8571e-06
Novel02450	0.481095	173.181	0.00277807	-8.4917	3.8123e-18	9.2679e-16
Novel02462	66.1244	8.17473	8.08866	3.0159	1.7187e-10	1.8423e-08
Novel02517	0.962189	144.727	0.00664829	-7.2328	4.917e-11	5.8229e-09
Novel02568	117.912	58.1272	2.02848	1.0204	0.0013751	0.028312
Novel02598	9.71819	32.0506	0.303212	-1.7216	0.0021561	0.040484
Novel02662	40.0383	227.869	0.175702	-2.5088	1.6449e-08	1.2437e-06
Novel02765	16.0259	1.55239	10.3231	3.3678	0.00091566	0.020335
Novel02810	0.481095	14.4628	0.0332639	-4.9099	0.00046843	0.011526
Novel02847	25.8083	61.8411	0.417341	-1.2607	0.001074	0.023188
Novel02875	83.8076	31.2251	2.68403	1.4244	9.4375e-05	0.0029543
Novel02906	8.7774	41.7182	0.210399	-2.2488	0.00075605	0.017315
Novel02936	47.7251	6.62235	7.20651	2.8493	1.4036e-07	8.8134e-06
Novel02959	0	39.5771	0	#NUM!	5.7724e-13	8.2823e-11
Novel02967	16.6033	63.4327	0.261739	-1.9338	3.2836e-06	0.00015486
Novel03186	79.8839	24.6812	3.23665	1.6945	2.9543e-06	0.0001413
Novel03201	18.9767	2.04368	9.28563	3.215	0.00041593	0.01039
Novel03202	224.235	33.1307	6.76833	2.7588	1.5856e-06	7.974e-05
Novel03228	164.44	63.7277	2.58041	1.3676	1.2212e-07	7.7743e-06
Novel03236	0.491795	13.2839	0.0370213	-4.7555	0.00047292	0.011606
Novel03263	0	81.1965	0	#NUM!	1.772e-15	3.3379e-13
Novel03272	0.491795	81.3928	0.00604224	-7.3707	1.1121e-09	1.0398e-07
Novel03277	0	81.8259	0	#NUM!	3.6564e-25	1.6825e-22
Novel03305	29.732	0	#DIV/0!	Inf	1.0471e-09	9.9055e-08
Novel03359	0	22.7363	0	#NUM!	2.8031e-07	1.6552e-05
Novel03364	0	89.6284	0	#NUM!	2.1177e-15	3.9429e-13
Novel03393	0.491795	145.416	0.00338202	-8.2079	2.375e-40	2.7323e-37
Novel03402	161.489	60.9572	2.64928	1.4056	8.4082e-08	5.5517e-06
Novel03408	19.9389	57.9107	0.344315	-1.5382	0.00020104	0.0056264
Novel03427	125.118	0	#DIV/0!	Inf	4.5779e-36	4.0961e-33
Novel03441	88.2123	12.2229	7.217	2.8514	6.4951e-08	4.3723e-06
Novel03443	22.4086	1.55239	14.435	3.8515	2.2218e-05	0.00083411
Novel03470	0	250.546	0	#NUM!	9.0956e-26	4.3086e-23
Novel03510	20.4307	2.57423	7.93648	2.9885	0.0004135	0.010337
Novel03512	0	235.102	0	#NUM!	3.8399e-63	1.2369e-59
Novel03518	35.6121	2.04368	17.4252	4.1231	2.084e-05	0.0007865
Novel03528	0.481095	31.5201	0.0152632	-6.0338	1.9506e-09	1.7526e-07
Novel03555	25.3486	2.49573	10.157	3.3444	2.9669e-05	0.001072
[truncated: 192 more rows]

## Sheet: LFG-F10 vs SFG-F10
Gene_id	readcount_LFG-F10	readcount_SFG-F10	FoldChange	log2FoldChange	pval	padj
Gh_A01G0233	116.403	744.433	0.156366	-2.677	1.6054e-25	1.0098e-21
Gh_A01G0397	76.2602	340.927	0.223679	-2.1605	5.4572e-05	0.0062754
Gh_A01G0415	16.1142	59.3473	0.271514	-1.8809	0.00047522	0.033511
Gh_A01G0483	73.9245	20.3821	3.62681	1.8587	0.00011098	0.011116
Gh_A01G0504	20.4889	245.605	0.0834236	-3.5834	2.4844e-06	0.00045427
Gh_A01G0575	4770.63	1839.28	2.59368	1.375	1.4938e-08	5.593e-06
Gh_A01G0630	55.0629	130.604	0.421586	-1.2461	0.00059229	0.039931
Gh_A01G0741	2112.62	946.134	2.23287	1.1589	3.4188e-08	1.1318e-05
Gh_A01G0871	1077.74	2177.46	0.494966	-1.0146	0.00066337	0.04342
Gh_A01G0875	181.165	34.2662	5.28682	2.4024	1.9036e-08	6.7269e-06
Gh_A01G0922	90.3028	405.034	0.222951	-2.1652	2.3337e-08	8.0215e-06
Gh_A01G0929	8.70691	46.9294	0.185527	-2.4303	0.00017426	0.01584
Gh_A01G1234	36.1063	147.371	0.245008	-2.0291	1.0541e-07	2.9526e-05
Gh_A01G1406	3081.16	7377.12	0.41766	-1.2596	0.0001185	0.011621
Gh_A01G1513	1409.48	640.948	2.19908	1.1369	1.5244e-07	4.0288e-05
Gh_A01G1519	167.429	76.6803	2.18344	1.1266	0.00055928	0.038114
Gh_A01G1662	318.775	80.9734	3.93674	1.977	9.1578e-12	6.7769e-09
Gh_A01G1666	95.0367	29.8532	3.18347	1.6706	9.1469e-05	0.0094966
Gh_A01G1719	615.466	270.014	2.27931	1.1886	6.7313e-07	0.00014451
Gh_A01G1844	191.13	497.483	0.384192	-1.3801	3.3472e-06	0.00058321
Gh_A01G1923	3056.18	887.317	3.44427	1.7842	2.2283e-17	4.1225e-14
Gh_A01G2117	3.96251	38.4132	0.103156	-3.2771	2.5533e-05	0.0032668
Gh_A02G0055	32.4079	124.901	0.259463	-1.9464	1.1751e-06	0.00023539
Gh_A02G0058	766.521	2652.65	0.288972	-1.791	3.3058e-06	0.0005776
Gh_A02G0163	187.072	59.0406	3.1685	1.6638	5.1909e-07	0.00011579
Gh_A02G0174	2390.89	1194.43	2.00166	1.0012	1.5001e-06	0.00029214
Gh_A02G0217	14.0431	236.288	0.0594327	-4.0726	3.0336e-19	7.3392e-16
Gh_A02G0505	64.4357	150.683	0.42762	-1.2256	0.00029096	0.023434
Gh_A02G0760	7.84047	179.312	0.0437249	-4.5154	5.3777e-08	1.6829e-05
Gh_A02G0788	223.253	46.3043	4.82156	2.2695	7.7903e-12	6.1252e-09
Gh_A02G0836	76.4182	11.8805	6.43215	2.6853	2.6245e-07	6.4801e-05
Gh_A02G0950	68.8839	198.988	0.346181	-1.5304	3.7864e-06	0.0006437
Gh_A02G1000	4851.81	2095.18	2.31562	1.2114	6.5698e-06	0.0010489
Gh_A02G1413	221.847	98.4847	2.25261	1.1716	0.0001166	0.011513
Gh_A02G1613	366.906	71.0672	5.16297	2.3682	2.8753e-16	4.319e-13
Gh_A02G1663	22.4964	197.291	0.114023	-3.1326	3.4327e-16	5.0214e-13
Gh_A03G0051	1.63783	35.3671	0.0463078	-4.4326	2.7677e-06	0.0004974
Gh_A03G0066	143.464	42.3295	3.38909	1.7609	1.6018e-06	0.00030907
Gh_A03G0274	462.208	958.412	0.482266	-1.0521	0.00025005	0.020837
Gh_A03G0386	478.502	215.862	2.21668	1.1484	9.7126e-06	0.0014581
Gh_A03G0407	893.328	395.259	2.26012	1.1764	6.389e-06	0.0010226
Gh_A03G0433	29.3754	83.9056	0.350091	-1.5142	0.00052246	0.036273
Gh_A03G0578	179.929	82.2089	2.18874	1.1301	0.00036933	0.027769
Gh_A03G0628	247.144	117.097	2.11052	1.0776	0.00017997	0.01608
Gh_A03G0660	162.738	74.42	2.18677	1.1288	0.0007167	0.046031
Gh_A03G1057	399.167	186.266	2.14295	1.0996	2.2983e-05	0.0030118
Gh_A03G1125	163.963	47.2331	3.47136	1.7955	3.3685e-07	8.0906e-05
Gh_A03G1325	75.1291	15.464	4.85846	2.2805	5.3873e-06	0.00087563
Gh_A03G1463	380.105	158.959	2.39114	1.2577	0.0006257	0.041582
Gh_A03G1564	344.177	122.988	2.7984	1.4846	5.2539e-08	1.6607e-05
Gh_A03G1656	68.102	162.286	0.419633	-1.2528	0.00027431	0.022525
Gh_A03G1816	74.125	165.098	0.448973	-1.1553	0.0005797	0.039166
Gh_A03G1869	201.115	36.3105	5.5389	2.4696	1.3613e-12	1.241e-09
Gh_A03G2076	11.0211	77.0716	0.143001	-2.8059	0.00029761	0.023786
Gh_A04G0049	41.5271	117.62	0.353064	-1.502	9.2208e-05	0.0095551
Gh_A04G0387	120.101	7.52903	15.9513	3.9956	7.0933e-16	9.915e-13
Gh_A04G0416	200.218	91.2479	2.19421	1.1337	0.0002807	0.022841
Gh_A04G0456	219.206	101.443	2.16085	1.1116	0.00022237	0.019146
Gh_A04G0486	201.084	67.2531	2.98991	1.5801	1.0289e-06	0.00021082
Gh_A04G0636	3153.14	1334.89	2.36215	1.2401	1.9228e-09	9.3759e-07
Gh_A04G0703	24.3033	93.1199	0.260996	-1.9379	1.5856e-05	0.0021824
Gh_A04G0966	122.521	44.5199	2.75204	1.4605	0.00011332	0.011278
Gh_A04G1283	55.9188	11.4892	4.86723	2.2831	6.192e-05	0.0069551
Gh_A04G1331	231.22	86.4873	2.67345	1.4187	2.4591e-06	0.00045097
Gh_A05G0079	63.6217	152.972	0.415898	-1.2657	0.00032789	0.025444
Gh_A05G0082	153.396	65.308	2.34876	1.2319	0.00025625	0.021181
Gh_A05G0111	32.0487	131.869	0.243029	-2.0408	0.0003655	0.0277
Gh_A05G0507	3332.35	1343.52	2.48027	1.3105	1.7505e-10	1.0795e-07
Gh_A05G0525	580.1	177.791	3.26278	1.7061	1.065e-11	7.7893e-09
Gh_A05G0770	177.457	1015.32	0.174779	-2.5164	1.9628e-15	2.6269e-12
Gh_A05G0813	8.17865	53.6319	0.152491	-2.7132	9.0749e-06	0.0013821
Gh_A05G0859	68.1341	12.3303	5.52586	2.4662	0.00053106	0.036668
Gh_A05G1067	190.273	459.183	0.414372	-1.271	0.00032672	0.025438
Gh_A05G1069	31.605	122.669	0.257653	-1.9565	6.3565e-07	0.0001374
Gh_A05G1176	120.153	281.953	0.42614	-1.2306	2.0944e-05	0.0027794
Gh_A05G1189	39.9948	3.1337	12.763	3.6739	1.9431e-06	0.00036704
Gh_A05G1416	2276.67	1051.5	2.1652	1.1145	0.00049221	0.034554
Gh_A05G1606	35.409	106.624	0.332102	-1.5903	7.8384e-05	0.0083709
Gh_A05G1689	79.6414	403.425	0.197415	-2.3407	6.0907e-08	1.8243e-05
Gh_A05G1812	713.578	250.671	2.84672	1.5093	2.7651e-10	1.6255e-07
Gh_A05G1814	71.6313	285.647	0.250764	-1.9956	8.7691e-10	4.7964e-07
Gh_A05G1929	65.6823	3.53964	18.5558	4.2138	8.861e-08	2.5685e-05
Gh_A05G1931	131.005	37.9634	3.45073	1.7869	1.889e-06	0.0003579
Gh_A05G2014	122.626	35.4694	3.45719	1.7896	3.5837e-06	0.0006159
Gh_A05G2137	59.2895	228.33	0.259661	-1.9453	0.00017995	0.01608
Gh_A05G2293	1745.65	811.236	2.15188	1.1056	1.9441e-07	4.8914e-05
Gh_A05G2950	169.13	71.1548	2.37693	1.2491	0.00016214	0.015019
Gh_A05G3026	140.273	42.5079	3.29985	1.7224	0.00056595	0.038444
Gh_A05G3028	148.694	56.2428	2.64378	1.4026	6.9087e-05	0.0075877
Gh_A05G3108	1668.57	655.385	2.54594	1.3482	1.8461e-09	9.0721e-07
Gh_A05G3136	466.889	1003.89	0.465064	-1.1045	0.0002997	0.023923
Gh_A05G3188	574.151	203.693	2.81864	1.495	3.9952e-09	1.795e-06
Gh_A05G3328	52.8438	158.878	0.332609	-1.5881	8.7718e-06	0.0013457
Gh_A05G3466	59.4796	153.7	0.386999	-1.3696	0.00010988	0.011076
Gh_A05G3470	71.5257	18.6853	3.82802	1.9366	6.8474e-05	0.0075585
Gh_A05G3601	263.882	56.0529	4.70763	2.235	4.9691e-10	2.8159e-07
Gh_A05G3663	256.654	118.417	2.1673	1.1159	0.0001223	0.011853
Gh_A05G3754	632.299	1716.66	0.368337	-1.4409	2.5404e-05	0.0032668
Gh_A05G3905	263.289	116.922	2.25183	1.1711	3.5256e-05	0.0043483
Gh_A05G4009	139.099	472.241	0.294553	-1.7634	2.5817e-11	1.7094e-08
Gh_A06G0008	2.40922	33.685	0.0715205	-3.8055	1.4818e-05	0.0020667
Gh_A06G0236	49.4521	7.52903	6.56821	2.7155	1.8819e-05	0.0025347
Gh_A06G0250	432.981	101.966	4.24628	2.0862	4.6695e-07	0.0001072
Gh_A06G0259	18.3543	62.2327	0.294921	-1.7616	0.00066873	0.04368
Gh_A06G0323	308.484	114.007	2.70588	1.4361	0.00078251	0.049567
Gh_A06G0325	135.211	43.1706	3.13203	1.6471	7.7205e-06	0.001208
Gh_A06G0336	14.0431	64.3823	0.218121	-2.1968	0.00027765	0.022698
Gh_A06G0356	116.593	236.183	0.493664	-1.0184	0.00052466	0.036355
Gh_A06G0384	111.954	23.8341	4.6972	2.2318	9.5306e-08	2.7254e-05
Gh_A06G0514	2340.43	976.568	2.39662	1.261	1.7153e-09	8.563e-07
Gh_A06G0707	229.803	460.818	0.498685	-1.0038	8.7248e-05	0.0091314
Gh_A06G0756	301.731	119.825	2.51804	1.3323	1.427e-06	0.00028051
Gh_A06G0877	285.057	102.533	2.78022	1.4752	2.6272e-07	6.4801e-05
Gh_A06G0995	4.22664	31.7837	0.132982	-2.9107	0.00050276	0.035177
Gh_A06G1157	49456.3	12705.6	3.89251	1.9607	2.6553e-07	6.4989e-05
Gh_A06G1255	37.5645	2.21958	16.924	4.081	1.4173e-06	0.00027947
Gh_A06G1256	195.506	1210.37	0.161522	-2.6302	1.4253e-19	3.586e-16
Gh_A06G1257	301.891	1309.41	0.230558	-2.1168	2.4932e-14	2.8513e-11
Gh_A06G1283	112.376	26.5619	4.23071	2.0809	4.2574e-07	9.8818e-05
Gh_A06G1294	20.3939	162.201	0.12573	-2.9916	2.4204e-10	1.4499e-07
Gh_A06G1309	719.865	355.69	2.02385	1.0171	1.2075e-05	0.00175
Gh_A06G1359	0.602306	65.5094	0.00919395	-6.7651	3.831e-05	0.0046164
Gh_A06G1407	230.628	112.325	2.05324	1.0379	0.00049605	0.034785
Gh_A06G1433	577.268	257.538	2.24156	1.1645	1.5577e-06	0.00030149
Gh_A06G1440	86.5408	23.4136	3.69609	1.886	0.00036847	0.027769
Gh_A06G1665	51.2905	134.74	0.380667	-1.3934	0.0001794	0.01608
Gh_A06G1666	81.6378	237.342	0.343957	-1.5397	8.5697e-07	0.0001772
Gh_A06G1849	74.0516	450.898	0.164231	-2.6062	1.0081e-20	2.8823e-17
Gh_A06G1912	146.285	58.2871	2.50967	1.3275	0.00016651	0.01529
Gh_A06G1925	1467.84	667.986	2.1974	1.1358	1.3827e-07	3.7247e-05
Gh_A06G1980	4.7339	49.1928	0.0962346	-3.3773	1.0588e-06	0.00021483
Gh_A07G0012	46.3455	146.284	0.316812	-1.6583	3.8084e-06	0.0006447
Gh_A07G0039	89.2358	342.804	0.26031	-1.9417	6.8687e-12	5.469e-09
Gh_A07G0082	79.2181	184.339	0.429729	-1.2185	0.00022858	0.019456
Gh_A07G0088	4.48027	31.0887	0.144116	-2.7947	0.00063614	0.042042
Gh_A07G0124	70.2791	289.193	0.243012	-2.0409	8.4745e-12	6.4223e-09
Gh_A07G0152	2892.03	1312.38	2.20366	1.1399	2.0774e-06	0.00038822
Gh_A07G0317	84.998	188.687	0.450469	-1.1505	0.00040179	0.029559
Gh_A07G0378	217.864	69.1074	3.15251	1.6565	0.00041412	0.030211
Gh_A07G0540	258.81	34.8151	7.4338	2.8941	7.9006e-18	1.553e-14
Gh_A07G0699	72.3607	177.358	0.407988	-1.2934	5.9625e-05	0.0067576
Gh_A07G0863	48.5961	7.15231	6.79465	2.7644	1.5032e-05	0.0020885
Gh_A07G0924	907.289	103.491	8.7671	3.1321	0.00057429	0.038968
Gh_A07G0936	85.0406	4.84509	17.5524	4.1336	1.1962e-12	1.1065e-09
Gh_A07G1020	422.35	186.167	2.2686	1.1818	3.0996e-06	0.00054308
Gh_A07G1033	66.9399	287.841	0.232564	-2.1043	4.243e-12	3.5117e-09
Gh_A07G1206	21.2918	68.9645	0.308726	-1.6956	0.00067884	0.044203
Gh_A07G1375	126.758	30.5513	4.1491	2.0528	1.7715e-07	4.5481e-05
Gh_A07G1590	129.188	31.9736	4.04041	2.0145	1.7806e-07	4.553e-05
Gh_A07G1593	455.106	124.974	3.64167	1.8646	1.4058e-12	1.2632e-09
Gh_A07G1832	410.822	133.925	3.06758	1.6171	1.3042e-09	6.724e-07
Gh_A07G1854	142.08	61.3916	2.31434	1.2106	0.00053522	0.036828
Gh_A07G1995	367.076	180.422	2.03454	1.0247	8.0687e-05	0.0085519
Gh_A07G2174	271.045	60.1738	4.50429	2.1713	1.4918e-12	1.3033e-09
Gh_A07G2256	16.4523	61.9874	0.265411	-1.9137	0.00025088	0.020864
Gh_A08G0587	31.1083	4.42454	7.03085	2.8137	0.00041449	0.030211
Gh_A08G0711	73.7974	192.837	0.382704	-1.3857	2.7533e-05	0.0034776
Gh_A08G0780	250.472	107.626	2.32721	1.2186	3.0197e-05	0.0037838
Gh_A08G0869	633.556	279.99	2.26279	1.1781	6.2082e-07	0.00013512
Gh_A08G0956	121.686	20.2214	6.01765	2.5892	8.6521e-10	4.7739e-07
Gh_A08G0998	13.7049	0	#DIV/0!	Inf	0.0004629	0.032869
Gh_A08G1010	552.267	206.634	2.6727	1.4183	8.186e-09	3.4791e-06
Gh_A08G1072	244.703	71.3562	3.42927	1.7779	9.0242e-09	3.7344e-06
Gh_A08G1178	1120.83	433.515	2.58542	1.3704	7.3207e-07	0.0001561
Gh_A08G1311	286.314	76.1314	3.7607	1.911	9.5323e-08	2.7254e-05
Gh_A08G1341	8.52732	40.3291	0.211437	-2.2417	0.00075136	0.047932
Gh_A08G1537	165.147	37.3676	4.41955	2.1439	3.3915e-06	0.00058607
Gh_A08G1538	30.1678	91.5369	0.32958	-1.6013	0.00024909	0.020807
Gh_A08G1578	440.165	182.218	2.41563	1.2724	5.703e-07	0.00012543
Gh_A08G1599	474.993	222.197	2.13776	1.0961	1.2433e-05	0.0017937
Gh_A08G1603	295.751	50.1507	5.89708	2.56	1.2618e-09	6.5592e-07
Gh_A08G1619	243.055	100.152	2.42688	1.2791	1.7504e-05	0.0023781
Gh_A08G1743	66.2426	8.89291	7.44876	2.897	8.1729e-06	0.0012693
Gh_A08G2248	21.1967	68.1672	0.31096	-1.6852	0.00062906	0.041739
Gh_A08G2276	27.3784	104.957	0.260851	-1.9387	2.6719e-06	0.00048295
Gh_A08G2297	399.23	197.148	2.02497	1.0179	0.00020378	0.017852
Gh_A08G2328	99.7175	39.7771	2.50689	1.3259	0.00078543	0.049702
Gh_A08G2389	106.945	225.374	0.474507	-1.0755	0.00033114	0.025589
Gh_A08G2395	89.4999	361.881	0.247311	-2.0156	8.4572e-13	8.7208e-10
Gh_A08G2570	171.856	25.2856	6.79654	2.7648	1.3022e-11	9.3078e-09
Gh_A09G0044	11.7184	62.2619	0.188208	-2.4096	1.6521e-05	0.002264
Gh_A09G0220	79.8525	173.98	0.458979	-1.1235	0.00040046	0.029504
Gh_A09G0551	360.873	121.031	2.98163	1.5761	5.1292e-05	0.0059417
Gh_A09G0719	55.4011	10.0231	5.5274	2.4666	2.7624e-05	0.0034821
Gh_A09G0889	375.054	136.378	2.75013	1.4595	5.8303e-08	1.7847e-05
Gh_A09G1055	254.202	90.7251	2.80189	1.4864	5.0984e-07	0.00011453
Gh_A09G1438	220.294	442.627	0.497683	-1.0067	8.0654e-05	0.0085519
Gh_A09G1445	0	14.6229	0	#NUM!	0.00066658	0.043585
Gh_A09G1469	1798.5	383.568	4.68874	2.2292	8.0046e-24	3.5964e-20
Gh_A09G1814	189.323	89.884	2.10628	1.0747	0.0005248	0.036355
Gh_A09G1848	26.0152	1.7406	14.9461	3.9017	0.00010501	0.01067
Gh_A09G1924	179.697	82.3696	2.18162	1.1254	0.00032676	0.025438
Gh_A09G2095	42.1399	111.294	0.37864	-1.4011	0.00034848	0.026666
Gh_A09G2229	219.132	70.8511	3.09277	1.6289	1.9275e-07	4.8693e-05
Gh_A09G2314	722.444	357.349	2.02174	1.0156	1.1813e-05	0.001724
Gh_A09G2318	141.012	16.3051	8.6482	3.1124	7.1918e-08	2.1041e-05
Gh_A09G2342	12.0566	94.0164	0.128238	-2.9631	2.0265e-09	9.8054e-07
Gh_A09G2349	61.9314	3.55424	17.4252	4.1231	5.1548e-06	0.00084438
Gh_A09G2350	15.0681	101.709	0.148147	-2.7549	0.00012938	0.012406
Gh_A09G2427	592.315	244.293	2.42469	1.2778	1.5789e-07	4.1381e-05
Gh_A09G2429	142.154	60.5797	2.34648	1.2305	0.00047115	0.033303
Gh_A10G0270	2.67335	59.578	0.0448702	-4.4781	1.3841e-09	7.0783e-07
Gh_A10G0339	62.5757	144.488	0.433078	-1.2073	0.00066134	0.043332
Gh_A10G0361	39.3925	0.899517	43.7921	5.4526	3.3366e-08	1.1105e-05
Gh_A10G0426	20.0131	76.4351	0.26183	-1.9333	0.00038684	0.028813
Gh_A10G0456	215.877	72.7932	2.96555	1.5683	0.00068108	0.044257
Gh_A10G0567	1482.15	648.828	2.28438	1.1918	2.4381e-08	8.3346e-06
Gh_A10G1283	429.366	867.067	0.495206	-1.0139	0.00010846	0.010968
Gh_A10G1562	117.131	238.362	0.49141	-1.025	0.00057829	0.039113
Gh_A10G1686	108.023	15.0581	7.17361	2.8427	1.1871e-06	0.00023705
Gh_A10G1746	296.775	137.231	2.16265	1.1128	5.4502e-05	0.0062754
Gh_A10G1819	71.8849	11.9097	6.03561	2.5935	1.7137e-06	0.00032865
Gh_A10G1906	239.917	38.5593	6.22209	2.6374	9.6969e-08	2.7599e-05
Gh_A10G2003	341.642	104.796	3.26006	1.7049	1.1109e-09	5.9219e-07
Gh_A10G2071	0.517762	17.6251	0.0293764	-5.0892	0.0006809	0.044257
Gh_A10G2126	4.99803	39.4442	0.12671	-2.9804	6.4606e-05	0.0071978
Gh_A10G2148	29.629	406.795	0.0728362	-3.7792	1.1572e-31	1.0398e-27
Gh_A11G0011	34.7961	137.146	0.253718	-1.9787	1.8166e-07	4.6261e-05
Gh_A11G0100	30106.3	13793.8	2.18253	1.126	1.0977e-08	4.2884e-06
Gh_A11G0330	981.951	1989.69	0.493527	-1.0188	8.592e-07	0.0001772
Gh_A11G0344	148.05	60.4075	2.45088	1.2933	0.00015297	0.014233
Gh_A11G0349	214.197	81.9751	2.61299	1.3857	8.6374e-06	0.0013316
Gh_A11G0380	2612.32	10299.4	0.25363	-1.9792	1.3988e-07	3.7441e-05
Gh_A11G0443	128.152	736.694	0.173957	-2.5232	3.4405e-20	9.4091e-17
Gh_A11G0609	84.0051	19.8739	4.2269	2.0796	8.7105e-06	0.0013396
Gh_A11G0691	525.809	118.925	4.42139	2.1445	3.7887e-16	5.4161e-13
Gh_A11G0692	126.494	1.33467	94.7727	6.5664	1.7406e-24	9.1236e-21
Gh_A11G0885	209.199	99.6472	2.09943	1.07	0.00043185	0.031151
Gh_A11G0904	1.12007	32.6686	0.0342869	-4.8662	2.6199e-06	0.00047491
Gh_A11G0910	6.03356	89.6387	0.0673116	-3.893	4.087e-09	1.8232e-06
Gh_A11G0932	276.973	52.3672	5.28902	2.403	1.6401e-14	1.9104e-11
Gh_A11G0965	317.772	653.11	0.486563	-1.0393	2.0761e-05	0.0027608
Gh_A11G0999	255.291	112.658	2.26608	1.1802	5.006e-05	0.0058312
Gh_A11G1085	302.577	143.11	2.11433	1.0802	9.4106e-05	0.0097358
Gh_A11G1143	5.85397	42.8962	0.136465	-2.8734	3.361e-05	0.0041699
Gh_A11G1160	86.9636	184.397	0.471621	-1.0843	0.00077661	0.049293
Gh_A11G1231	46.9583	158.805	0.295699	-1.7578	7.7508e-07	0.0001636
Gh_A11G1250	214.694	44.1432	4.86352	2.282	1.4159e-11	9.8954e-09
Gh_A11G1380	338.228	145.443	2.32543	1.2175	5.7672e-06	0.00092777
Gh_A11G1463	92.7015	207.661	0.446397	-1.1636	0.0001298	0.012427
Gh_A11G1655	112.461	255.969	0.439367	-1.1865	4.844e-05	0.0056529
Gh_A11G1752	292.158	83.0061	3.51982	1.8155	4.7522e-10	2.7174e-07
Gh_A11G1968	271.701	75.5209	3.59776	1.8471	7.2816e-10	4.0533e-07
Gh_A11G1979	119.255	46.7833	2.54912	1.35	0.00032736	0.025444
Gh_A11G2001	166.678	425.279	0.391939	-1.3513	2.6373e-07	6.4801e-05
Gh_A11G2110	1875.47	627.418	2.98928	1.5798	1.556e-08	5.7574e-06
Gh_A11G2337	382.017	190.983	2.00028	1.0002	0.00012213	0.011853
Gh_A11G2663	48.8708	181.143	0.269788	-1.8901	6.0333e-08	1.8158e-05
Gh_A11G2895	16.7905	99.3581	0.168989	-2.565	6.2936e-07	0.00013651
Gh_A11G3028	114.458	36.7895	3.11126	1.6375	2.2946e-05	0.0030118
Gh_A11G3149	191.003	70.6904	2.70195	1.434	1.0232e-05	0.0015216
Gh_A12G0008	32.2283	114.983	0.280292	-1.835	0.00059213	0.039931
Gh_A12G0015	187.559	69.7617	2.6885	1.4268	1.2595e-05	0.0018088
Gh_A12G0098	227.173	70.8073	3.20828	1.6818	7.8713e-06	0.0012255
Gh_A12G0121	351.659	137.552	2.55655	1.3542	4.985e-07	0.0001132
Gh_A12G0204	100.711	22.9638	4.38568	2.1328	1.139e-06	0.00023036
Gh_A12G0467	1047.64	266.591	3.92965	1.9744	1.0341e-06	0.00021118
Gh_A12G0511	157.76	68.763	2.29421	1.198	0.00035518	0.027048
Gh_A12G0583	9.55235	99.548	0.0959549	-3.3815	0.00014438	0.013534
Gh_A12G0683	10.8415	155.364	0.0697821	-3.841	3.0782e-15	3.8725e-12
Gh_A12G0829	11.0421	57.8666	0.190822	-2.3897	5.8278e-05	0.0066408
Gh_A12G0866	184.832	73.9264	2.5003	1.3221	3.8148e-05	0.0046056
Gh_A12G1045	0.602306	598.105	0.00100701	-9.9557	8.0368e-76	5.0552e-71
Gh_A12G1090	455.466	160.428	2.83903	1.5054	5.5882e-09	2.4427e-06
Gh_A12G1196	13.1872	67.0632	0.196636	-2.3464	1.4452e-05	0.0020382
Gh_A12G1246	5.86447	41.4008	0.14165	-2.8196	0.00063667	0.042042
Gh_A12G1318	50.0754	3.49581	14.3244	3.8404	6.9517e-08	2.0529e-05
Gh_A12G1342	739.55	2556.22	0.289312	-1.7893	0.00029184	0.023474
Gh_A12G1707	201.115	86.5312	2.32414	1.2167	9.051e-05	0.0094258
Gh_A12G1895	235.668	62.2765	3.78423	1.92	1.1365e-09	6.0073e-07
Gh_A12G2124	46.7467	157.035	0.297694	-1.7481	0.00018026	0.016083
Gh_A13G0434	67.2466	267.645	0.251251	-1.9928	2.2082e-07	5.5118e-05
Gh_A13G0590	635.596	262.091	2.42503	1.278	1.0562e-07	2.9526e-05
Gh_A13G0667	171.634	56.1552	3.05633	1.6118	2.1122e-06	0.00039308
Gh_A13G0790	671.418	1571.61	0.427205	-1.227	7.6691e-09	3.2816e-06
Gh_A13G0810	991.608	427.963	2.31707	1.2123	5.8448e-08	1.7847e-05
Gh_A13G0863	365.385	743.677	0.491308	-1.0253	1.0036e-05	0.0014959
Gh_A13G0929	629.911	305.396	2.06265	1.0445	1.0848e-05	0.0016018
Gh_A13G0995	27.2408	0	#DIV/0!	Inf	1.1432e-06	0.00023048
Gh_A13G1008	27.1353	228.204	0.118907	-3.0721	1.2239e-17	2.3328e-14
Gh_A13G1017	52.0304	674.318	0.0771602	-3.696	7.6873e-39	9.6708e-35
Gh_A13G1098	2433.9	1051.81	2.31402	1.2104	5.9149e-07	0.00012918
Gh_A13G1123	3903.46	1696.06	2.30154	1.2026	3.6495e-09	1.6515e-06
Gh_A13G1146	436.488	142.482	3.06354	1.6152	9.0797e-10	4.9234e-07
Gh_A13G1163	149.455	57.852	2.58345	1.3693	0.00040939	0.030013
Gh_A13G1212	138.392	28.8253	4.80122	2.2634	5.6309e-09	2.4427e-06
Gh_A13G1407	7.92502	102.81	0.0770853	-3.6974	1.4903e-12	1.3033e-09
Gh_A13G1607	88.8235	245.812	0.361358	-1.4685	5.4585e-06	0.00088491
Gh_A13G1655	412.586	165.157	2.49822	1.3209	3.5343e-07	8.4528e-05
Gh_A13G1656	75.7314	8.81987	8.58668	3.1021	1.3994e-08	5.3025e-06
Gh_A13G1663	252.702	103.969	2.43058	1.2813	1.3154e-05	0.001872
Gh_A13G1699	117.364	39.8939	2.9418	1.5567	5.0271e-05	0.0058449
Gh_A13G1964	558.216	255.782	2.18238	1.1259	3.8128e-06	0.0006447
Gh_A13G2100	86.8475	189.718	0.457772	-1.1273	0.0003128	0.024716
Gh_A13G2206	58.0004	9.66096	6.00348	2.5858	7.3606e-06	0.0011576
Gh_D01G0063	184.811	33.8603	5.4581	2.4484	7.9857e-12	6.2014e-09
Gh_D01G0066	371.302	115.946	3.20228	1.6791	0.00051695	0.03601
Gh_D01G0078	22.5809	1.32006	17.1056	4.0964	0.0001771	0.015959
Gh_D01G0208	105.128	218.862	0.480331	-1.0579	0.00042715	0.030918
Gh_D01G0299	266.999	617.263	0.432568	-1.209	7.5148e-05	0.008094
Gh_D01G0305	279.605	78.4271	3.56524	1.834	1.5391e-09	7.8073e-07
Gh_D01G0317	90.4614	28.5362	3.17004	1.6645	0.00020335	0.017839
Gh_D01G0349	0	52.4287	0	#NUM!	4.1262e-08	1.335e-05
Gh_D01G0474	122.045	331.908	0.3677	-1.4434	9.7846e-06	0.0014654
Gh_D01G0585	4298.18	1935.73	2.22037	1.1508	1.6162e-08	5.8528e-06
Gh_D01G0813	173.685	75.4625	2.30154	1.2026	0.00025889	0.021342
Gh_D01G0939	371.777	162.067	2.29406	1.1979	4.5209e-06	0.00074833
Gh_D01G1133	360.64	175.34	2.0568	1.0404	6.6422e-05	0.0073557
Gh_D01G1269	33.1158	107.655	0.307615	-1.7008	0.00041346	0.030206
Gh_D01G1293	115.99	27.7651	4.17767	2.0627	4.171e-07	9.717e-05
Gh_D01G1306	64.7843	18.7292	3.45911	1.7904	0.00040058	0.029504
Gh_D01G1455	1.72237	85.2257	0.0202098	-5.6288	3.0583e-15	3.8725e-12
Gh_D01G1474	58.0954	188.424	0.30832	-1.6975	6.6496e-06	0.0010589
Gh_D01G1478	170.842	29.4211	5.80663	2.5377	5.6695e-05	0.006484
Gh_D01G1911	275.008	99.0075	2.77772	1.4739	2.8828e-07	7.0284e-05
Gh_D01G1969	393.65	111.513	3.53008	1.8197	1.8822e-11	1.2869e-08
Gh_D01G2180	1605.59	412.098	3.89602	1.962	6.3637e-19	1.4296e-15
Gh_D01G2351	37.3214	105.535	0.353651	-1.4996	0.00023752	0.020025
Gh_D01G2373	6133.24	2268.37	2.70382	1.435	1.096e-12	1.0606e-09
Gh_D02G0114	40.1429	215.795	0.186029	-2.4264	0.00057745	0.039098
Gh_D02G0289	386.56	810.317	0.477046	-1.0678	3.0094e-06	0.00053083
Gh_D02G0297	94.1702	261.337	0.360332	-1.4726	5.6792e-07	0.00012534
Gh_D02G0314	82.811	29.129	2.84297	1.5074	0.00059776	0.040213
Gh_D02G0360	96.1567	22.92	4.19538	2.0688	2.8293e-06	0.00050702
Gh_D02G0378	44.2004	359.565	0.122929	-3.0241	3.6066e-22	1.194e-18
Gh_D02G0433	121.95	33.901	3.59726	1.8469	2.0799e-06	0.00038822
Gh_D02G0459	42.6156	246.463	0.172911	-2.5319	1.5401e-05	0.0021291
Gh_D02G0607	112.355	22.1373	5.07532	2.3435	3.8387e-08	1.2511e-05
Gh_D02G0706	201.274	90.2607	2.22993	1.157	0.0001891	0.01673
Gh_D02G0715	2402.06	7038.62	0.341273	-1.551	0.00024831	0.02077
Gh_D02G0804	2.58881	546.344	0.00473835	-7.7214	4.6337e-08	1.4871e-05
Gh_D02G0825	50.213	141.761	0.354216	-1.4973	2.3042e-05	0.0030132
Gh_D02G0845	133.647	58.3455	2.29056	1.1957	0.00073506	0.047036
Gh_D02G0896	1029.69	342.836	3.00341	1.5866	1.7353e-12	1.475e-09
Gh_D02G1141	12.1412	52.7762	0.230047	-2.12	0.00020888	0.018223
Gh_D02G1214	42.3725	0	#DIV/0!	Inf	1.5558e-05	0.0021461
Gh_D02G1254	2.7579	28.171	0.0978964	-3.3526	0.00064311	0.042314
Gh_D02G1620	854.812	390.768	2.18753	1.1293	5.8141e-07	0.00012743
Gh_D02G1764	218.836	54.6744	4.0025	2.0009	9.6764e-10	5.2022e-07
Gh_D02G1838	1115.23	541.918	2.05794	1.0412	2.3291e-06	0.00042838
Gh_D02G2150	972.969	480.494	2.02497	1.0179	4.6834e-06	0.0007732
Gh_D02G2420	88323.6	33664.3	2.62369	1.3916	6.0338e-05	0.0068017
Gh_D02G2432	90.9051	26.445	3.4376	1.7814	4.6672e-05	0.0054771
Gh_D02G2435	80.6344	175.227	0.460158	-1.1198	0.00043122	0.031142
Gh_D03G0059	16.5474	83.1814	0.198925	-2.3297	2.153e-06	0.00039831
Gh_D03G0070	103.511	26.5765	3.89494	1.9616	2.6109e-06	0.00047465
Gh_D03G0164	127.265	48.7868	2.60864	1.3833	0.00016545	0.015237
Gh_D03G0241	222.344	585.886	0.379507	-1.3978	1.4894e-08	5.593e-06
Gh_D03G0420	0.517762	23.8779	0.0216844	-5.5272	3.6823e-05	0.0044786
Gh_D03G0563	349.778	66.7918	5.23685	2.3887	2.7274e-16	4.289e-13
Gh_D03G0738	1097.82	455.559	2.40978	1.2689	1.0343e-08	4.1175e-06
Gh_D03G0793	152.741	43.3751	3.52152	1.8162	2.1795e-06	0.00040202
Gh_D03G0975	45.31	120.044	0.377435	-1.4057	0.00017186	0.015735
Gh_D03G1085	9.29872	46.9148	0.19821	-2.3349	0.00016351	0.015103
Gh_D03G1125	39.0648	148.91	0.262338	-1.9305	8.1758e-07	0.00017029
Gh_D03G1135	13.2717	79.8432	0.166224	-2.5888	4.7628e-07	0.00010894
Gh_D03G1188	198.717	93.6689	2.12152	1.0851	0.00039711	0.029318
Gh_D03G1207	14.1277	77.1301	0.183163	-2.4488	4.3851e-05	0.0052042
Gh_D03G1423	71.8004	189.747	0.378404	-1.402	2.0572e-05	0.0027415
Gh_D03G1591	128.987	49.8878	2.5856	1.3705	0.00018602	0.016503
Gh_D03G1605	73.2802	228.146	0.32119	-1.6385	1.2128e-06	0.00024142
Gh_D03G1860	80.888	180.887	0.447171	-1.1611	0.0006183	0.041252
Gh_D04G0154	8229.48	3836.51	2.14503	1.101	0.00055676	0.037984
Gh_D04G0257	38.0928	159.155	0.239351	-2.0628	2.621e-08	8.8162e-06
Gh_D04G0445	92.5639	332.416	0.278452	-1.8445	1.6058e-09	8.0806e-07
Gh_D04G0543	75.5197	170.162	0.443806	-1.172	0.00052232	0.036273
Gh_D04G0616	297.125	106.858	2.78061	1.4754	0.00011457	0.01137
Gh_D04G0626	233.206	763.886	0.305279	-1.7118	1.0948e-12	1.0606e-09
Gh_D04G0813	0.517762	41.6199	0.0124406	-6.3288	9.9026e-09	3.9674e-06
Gh_D04G0849	314.474	133.863	2.34925	1.2322	0.00010904	0.011009
Gh_D04G0850	210.065	91.131	2.30505	1.2048	8.6757e-05	0.0091103
Gh_D04G0875	0.602306	21.2816	0.0283011	-5.143	0.00012337	0.01192
Gh_D04G0942	7145.43	3514.41	2.03313	1.0237	0.00012007	0.011727
Gh_D04G1049	845.798	387.444	2.18298	1.1263	8.1593e-07	0.00017029
Gh_D04G1053	221.171	448.211	0.493458	-1.019	6.9121e-05	0.0075877
Gh_D04G1099	2658.03	1187.98	2.23752	1.1619	1.5881e-08	5.8079e-06
Gh_D04G1150	95.9241	232.903	0.411853	-1.2798	2.5479e-05	0.0032668
Gh_D04G1458	343.152	822.451	0.417226	-1.2611	9.7614e-08	2.7658e-05
Gh_D04G1509	97.2133	19.1351	5.08025	2.3449	1.5309e-07	4.0291e-05
Gh_D04G1533	191.785	60.8104	3.15382	1.6571	5.5493e-07	0.00012291
Gh_D04G1621	84.5228	214.638	0.39379	-1.3445	1.2656e-05	0.0018133
Gh_D04G1868	12.9231	54.0233	0.239218	-2.0636	0.00029642	0.023721
Gh_D05G0155	173.79	81.3094	2.13746	1.0959	0.00068937	0.044611
Gh_D05G0626	580.522	171.401	3.38698	1.76	2.2644e-09	1.0852e-06
Gh_D05G0646	90.4824	25.9368	3.48848	1.8026	3.8886e-05	0.0046768
Gh_D05G0752	1417.15	640.934	2.211	1.1447	1.0861e-07	2.9972e-05
Gh_D05G0856	25.3283	85.1704	0.297384	-1.7496	0.0001001	0.010255
Gh_D05G0901	92.0992	415.464	0.221672	-2.1735	4.821e-09	2.1356e-06
Gh_D05G0902	16.9066	125.225	0.135006	-2.8889	0.00011022	0.01109
Gh_D05G1149	41.1148	5.67156	7.24909	2.8578	4.1853e-05	0.004986
Gh_D05G1181	195.156	94.8751	2.05694	1.0405	0.0007602	0.048398
Gh_D05G1215	31.2033	98.3417	0.317296	-1.6561	0.0001112	0.011121
Gh_D05G1305	103.141	34.932	2.95263	1.562	0.00011681	0.011516
Gh_D05G1581	3652.23	1727.05	2.11477	1.0805	1.361e-07	3.6901e-05
Gh_D05G1621	121.062	38.0073	3.18524	1.6714	1.5041e-05	0.0020885
Gh_D05G1914	16.6319	71.0964	0.233938	-2.0958	3.9365e-05	0.0047254
Gh_D05G1942	2.15559	30.5513	0.0705554	-3.8251	5.4444e-05	0.0062754
Gh_D05G2010	58.3596	192.413	0.303296	-1.7212	9.4983e-06	0.0014362
Gh_D05G2011	92.0992	27.403	3.36102	1.7489	5.988e-05	0.0067622
Gh_D05G2044	270.19	82.2527	3.28479	1.7158	9.7587e-09	3.951e-06
Gh_D05G2161	1384.36	427.124	3.24114	1.6965	1.5466e-14	1.8355e-11
Gh_D05G2162	640.773	169.099	3.78922	1.9219	1.0062e-14	1.2172e-11
Gh_D05G2194	15.5964	61.1025	0.255253	-1.97	0.00023821	0.020025
Gh_D05G2219	97.4249	196.421	0.495996	-1.0116	0.00078029	0.049477
Gh_D05G2258	151.981	24.7482	6.14111	2.6185	2.3816e-11	1.5937e-08
Gh_D05G2420	1297.96	324.315	4.00222	2.0008	7.0196e-19	1.5226e-15
Gh_D05G2807	34.3944	94.8605	0.362587	-1.4636	0.00061845	0.041252
Gh_D05G2829	171.634	75.5648	2.27143	1.1836	0.00029464	0.023639
Gh_D05G3148	464.299	182.671	2.54171	1.3458	9.4701e-08	2.7254e-05
Gh_D05G3413	28.604	3.08988	9.25735	3.2106	0.00025011	0.020837
Gh_D05G3434	70.6488	169.35	0.417168	-1.2613	0.00012485	0.012026
Gh_D05G3507	1273.42	416.498	3.05739	1.6123	3.3909e-13	3.6151e-10
Gh_D05G3804	671.184	269.946	2.4863	1.314	3.1543e-08	1.0554e-05
Gh_D05G3817	54.5346	13.6504	3.99501	1.9982	0.00037817	0.028352
Gh_D05G3871	28.4454	1.30545	21.7901	4.4456	1.065e-05	0.00158
Gh_D05G3877	63.199	167.175	0.378037	-1.4034	6.4112e-05	0.0071757
Gh_D05G3929	118.251	24.5875	4.80954	2.2659	3.3823e-06	0.00058607
Gh_D06G0032	65.9464	182.525	0.361308	-1.4687	1.3619e-05	0.0019301
Gh_D06G0094	62.3961	148.551	0.42004	-1.2514	0.00035377	0.027006
Gh_D06G0170	371.609	126.121	2.9465	1.559	9.5783e-09	3.9123e-06
Gh_D06G0183	327.79	18.7876	17.4469	4.1249	0.00033548	0.02586
Gh_D06G0233	86.3088	1.32006	65.381	6.0308	1.0697e-08	4.2317e-06
Gh_D06G0237	1114.92	1.33467	835.386	9.7063	6.3103e-11	4.092e-08
Gh_D06G0252	378.255	84.9951	4.45029	2.1539	2.5579e-14	2.8731e-11
Gh_D06G0257	47.4971	127.222	0.37335	-1.4214	0.00017894	0.016079
Gh_D06G0284	330.537	1568.57	0.21072	-2.2466	8.9039e-24	3.7338e-20
Gh_D06G0296	457.168	1258.25	0.363342	-1.4606	2.0584e-11	1.3922e-08
Gh_D06G0359	17.5829	70.6028	0.249031	-2.0056	8.0146e-05	0.00853
Gh_D06G0534	677.25	268.072	2.52643	1.3371	1.4392e-06	0.00028202
Gh_D06G0571	1239.83	542.84	2.2839	1.1915	5.7107e-08	1.7695e-05
Gh_D06G0883	848.147	3702.37	0.229076	-2.1261	7.5667e-24	3.5964e-20
Gh_D06G0897	204.93	98.8207	2.07369	1.0522	0.00046228	0.032869
Gh_D06G1027	331.022	126.846	2.60973	1.3839	5.4995e-07	0.00012223
Gh_D06G1484	116.307	357.737	0.32511	-1.621	3.5285e-09	1.6083e-06
Gh_D06G1565	107.717	220.112	0.489371	-1.031	0.00060006	0.040282
Gh_D06G1676	3881.57	1198.27	3.23934	1.6957	2.6544e-16	4.2811e-13
Gh_D06G1804	89.9436	223.052	0.403237	-1.3103	1.4342e-05	0.0020272
Gh_D06G1814	13942	6349.93	2.19558	1.1346	9.7988e-09	3.951e-06
Gh_D06G1961	2070.84	934.139	2.21683	1.1485	4.1388e-08	1.335e-05
Gh_D06G1973	3738.49	613.201	6.09658	2.608	4.5808e-34	4.8023e-30
Gh_D06G1974	508.088	237.109	2.1428	1.0995	8.8721e-06	0.0013578
Gh_D06G2033	80.3067	26.0099	3.08763	1.6265	0.00032638	0.025438
Gh_D06G2069	95.0262	200.717	0.473422	-1.0788	0.00040577	0.029782
Gh_D06G2160	36.0853	93.625	0.385419	-1.3755	0.00067462	0.044019
Gh_D06G2303	72.9945	23.0661	3.16455	1.662	0.00036951	0.027769
Gh_D06G2308	121.094	4.8743	24.8436	4.6348	6.0593e-05	0.0068181
Gh_D06G2309	123.324	1.75521	70.2633	6.1347	5.8911e-05	0.0066887
Gh_D06G2351	79.5248	27.9842	2.84179	1.5068	0.00076812	0.048803
Gh_D06G2371	878.051	2124.23	0.41334	-1.2746	4.5796e-05	0.0053843
Gh_D07G0271	269.387	106.262	2.5352	1.3421	2.7607e-06	0.0004974
Gh_D07G0581	870.556	274.38	3.1729	1.6658	8.0096e-13	8.3969e-10
Gh_D07G0692	154.115	449.09	0.343171	-1.543	3.0128e-06	0.00053083
Gh_D07G0805	291.344	128.817	2.26169	1.1774	2.3958e-05	0.0031136
Gh_D07G0933	658.125	298.766	2.20274	1.1393	7.1481e-06	0.0011297
Gh_D07G1260	26.2793	111.166	0.2364	-2.0807	7.8919e-07	0.00016602
Gh_D07G1307	83.1596	190.72	0.43603	-1.1975	0.00017245	0.015744
Gh_D07G1320	109.428	31.3485	3.49066	1.8035	9.5519e-06	0.0014402
Gh_D07G1396	42.9112	8.80526	4.8733	2.2849	0.00038707	0.028813
Gh_D07G1479	182.085	60.9272	2.98866	1.5795	1.7308e-06	0.00033091
Gh_D07G1594	18.9671	81.5546	0.232564	-2.1043	0.00027875	0.022741
Gh_D07G1687	967.99	80.9149	11.9629	3.5805	9.7643e-13	9.8125e-10
Gh_D07G1709	185.646	62.481	2.97131	1.5711	0.00011291	0.011256
Gh_D07G1846	27.4944	106.174	0.25896	-1.9492	5.0023e-06	0.00082154
Gh_D07G2294	1049.14	502.178	2.08913	1.0629	1.7782e-06	0.00033792
Gh_D07G2323	175.417	70.3576	2.4932	1.318	6.2324e-05	0.0069879
Gh_D07G2384	28.5725	337.731	0.0845999	-3.5632	2.7986e-27	1.9559e-23
Gh_D07G2503	294.324	612.304	0.480697	-1.0568	1.6858e-05	0.0023052
Gh_D08G0007	71.3252	569.051	0.125338	-2.9961	4.7636e-05	0.0055798
Gh_D08G0097	26.2793	77.393	0.339551	-1.5583	0.0006782	0.044203
Gh_D08G0148	2671.17	975.791	2.73739	1.4528	1.0864e-07	2.9972e-05
Gh_D08G0522	295.624	602.495	0.490662	-1.0272	1.4512e-05	0.0020421
Gh_D08G0540	26.7971	3.10448	8.63203	3.1097	0.00048864	0.03438
Gh_D08G0624	5376.31	1419.7	3.78685	1.921	1.5797e-11	1.0919e-08
Gh_D08G0740	39.0438	0.884909	44.1212	5.4634	1.9021e-08	6.7269e-06
Gh_D08G0752	190.802	42.4026	4.49992	2.1699	2.5435e-10	1.5093e-07
Gh_D08G0769	496.454	226.654	2.19041	1.1312	5.2348e-06	0.00085304
Gh_D08G0838	6705.65	53.226	125.984	6.9771	1.4576e-15	1.9931e-12
Gh_D08G0849	50.6462	0	#DIV/0!	Inf	4.7931e-08	1.5304e-05
Gh_D08G1061	169.627	373.198	0.454515	-1.1376	1.1284e-05	0.0016583
Gh_D08G1100	417.669	156.527	2.66845	1.416	5.2927e-08	1.6646e-05
Gh_D08G1166	116.677	11.8367	9.85735	3.3012	1.1516e-12	1.0975e-09
Gh_D08G1225	22.2428	72.1712	0.308192	-1.6981	0.0005657	0.038444
Gh_D08G1273	1164.13	2385.85	0.487948	-1.0352	4.5027e-07	0.00010375
Gh_D08G1301	20.6895	123.493	0.167531	-2.5775	5.0846e-07	0.00011453
Gh_D08G1324	7.40726	47.8581	0.15477	-2.6918	3.3913e-05	0.0041992
Gh_D08G1376	354.311	118.516	2.98949	1.5799	9.5647e-09	3.9123e-06
Gh_D08G1413	1562.04	69.6187	22.4369	4.4878	0.000228	0.019433
Gh_D08G1468	188.182	90.6228	2.07657	1.0542	0.00076613	0.048726
Gh_D08G1491	31.5415	0	#DIV/0!	Inf	2.259e-08	7.8072e-06
Gh_D08G1549	51.4386	126.571	0.406408	-1.299	0.0003971	0.029318
Gh_D08G1839	202.468	75.188	2.69279	1.4291	7.0311e-06	0.001114
Gh_D08G1932	126.462	47.7266	2.64965	1.4058	0.00052152	0.036273
Gh_D08G2092	56.6057	14.0563	4.02698	2.0097	0.00027713	0.022698
Gh_D08G2115	5.43125	38.2118	0.142132	-2.8147	0.00068419	0.044367
Gh_D08G2155	300.77	720.999	0.417168	-1.2613	5.9162e-08	1.7891e-05
Gh_D08G2254	180.88	63.4098	2.85264	1.5123	3.8742e-06	0.00065332
Gh_D08G2328	4.21614	31.2901	0.134745	-2.8917	0.00031117	0.02462
Gh_D08G2525	2.84244	33.4805	0.0848995	-3.5581	3.6882e-05	0.0044786
Gh_D08G2541	90.831	7.12309	12.7515	3.6726	5.7205e-12	4.6131e-09
Gh_D08G2730	5.86447	37.4552	0.156572	-2.6751	0.00034368	0.026395
Gh_D09G0022	270.94	133.683	2.02679	1.0192	0.0002279	0.019433
Gh_D09G0135	46.0178	3.08988	14.8934	3.8966	1.842e-07	4.6718e-05
Gh_D09G0136	107.801	28.8107	3.74172	1.9037	3.6846e-06	0.0006298
Gh_D09G0138	49.8007	4.42454	11.2558	3.4926	4.0817e-07	9.6061e-05
Gh_D09G0197	229.106	568.447	0.403041	-1.311	1.4537e-07	3.8746e-05
Gh_D09G0217	29.7346	0.449758	66.1102	6.0468	4.463e-07	0.00010321
Gh_D09G0316	190.232	72.7963	2.61317	1.3858	1.7065e-05	0.0023285
Gh_D09G0422	133.288	52.5863	2.53467	1.3418	0.00021348	0.018547
Gh_D09G0432	60.272	0	#DIV/0!	Inf	0.00016812	0.015415
Gh_D09G0565	124.412	29.129	4.27108	2.0946	1.7468e-07	4.5365e-05
Gh_D09G0728	81.5959	24.4007	3.34406	1.7416	0.00012583	0.012084
Gh_D09G0899	2742.16	1337.87	2.04968	1.0354	5.1238e-07	0.00011469
Gh_D09G0913	1319.86	568.959	2.3198	1.214	1.1877e-05	0.0017272
Gh_D09G0967	12.4898	56.415	0.221396	-2.1753	0.00020713	0.018095
Gh_D09G1152	487.641	159.777	3.0521	1.6098	2.8396e-10	1.6539e-07
Gh_D09G1248	1157.75	568.806	2.03538	1.0253	2.9395e-06	0.00052084
Gh_D09G1273	25.582	0	#DIV/0!	Inf	7.4383e-07	0.0001578
Gh_D09G1333	639.253	293.498	2.17799	1.123	2.1118e-05	0.0027965
Gh_D09G1408	117.681	257.047	0.457835	-1.1271	7.6775e-05	0.0082129
Gh_D09G1418	82.3987	484.303	0.170141	-2.5552	1.2575e-05	0.0018088
Gh_D09G1454	250.811	645.788	0.388369	-1.3645	4.0828e-07	9.6061e-05
Gh_D09G1479	1989.19	696.464	2.85621	1.5141	1.1931e-12	1.1065e-09
Gh_D09G1921	163.361	70.8365	2.30617	1.2055	0.00028923	0.023379
Gh_D09G1979	2817.27	9350.22	0.301306	-1.7307	0.00022228	0.019146
Gh_D09G1983	107.843	242.45	0.444791	-1.1688	0.00011286	0.011256
Gh_D09G2008	380.231	126.816	2.99821	1.5841	3.2007e-09	1.4695e-06
Gh_D09G2122	22.8451	0.884909	25.8161	4.6902	0.00011532	0.011405
Gh_D09G2220	258.873	114.863	2.25371	1.1723	4.0821e-05	0.0048815
Gh_D09G2326	33.9612	95.83	0.354388	-1.4966	0.00042232	0.030711
Gh_D10G0164	13.3458	76.4643	0.174536	-2.5184	7.451e-07	0.0001578
Gh_D10G0165	30.8336	111.312	0.277008	-1.852	1.7674e-05	0.0023959
Gh_D10G0251	54.7142	14.6521	3.7342	1.9008	0.00053506	0.036828
Gh_D10G1008	520.852	156.366	3.33087	1.7359	1.139e-11	8.2351e-09
Gh_D10G1339	128.322	52.1804	2.45922	1.2982	0.00030845	0.024467
Gh_D10G1484	162.79	72.4603	2.24653	1.1677	0.00036613	0.027713
Gh_D10G1631	7.32271	85.4417	0.0857036	-3.5445	1.9856e-05	0.002663
Gh_D10G1766	65.2176	151.346	0.430922	-1.2145	0.00032437	0.025409
Gh_D10G1918	988.901	431.511	2.29167	1.1964	6.952e-05	0.0076129
Gh_D10G1920	176.982	465.468	0.380218	-1.3951	0.00060115	0.040312
Gh_D10G1933	1123.86	487.579	2.30505	1.2048	3.6108e-08	1.1891e-05
Gh_D10G2017	181.239	47.6536	3.80316	1.9272	1.5559e-08	5.7574e-06
Gh_D10G2262	2.15559	69.3704	0.0310729	-5.0082	8.2626e-12	6.3381e-09
Gh_D10G2282	10.6089	51.6576	0.20537	-2.2837	0.00021033	0.018299
Gh_D10G2310	348.415	108.931	3.19851	1.6774	1.821e-09	9.0192e-07
Gh_D11G0026	10.1652	60.6236	0.167682	-2.5762	7.5539e-06	0.0011849
Gh_D11G0104	259.242	38.0073	6.82108	2.77	3.0677e-15	3.8725e-12
Gh_D11G0124	76.1541	168.86	0.451	-1.1488	0.0003824	0.028567
Gh_D11G0143	94.2968	286.83	0.328758	-1.6049	4.7602e-06	0.00078382
Gh_D11G0146	283.768	65.115	4.3581	2.1237	0.00052933	0.036588
Gh_D11G0237	2173.32	990.204	2.19482	1.1341	5.9035e-08	1.7891e-05
Gh_D11G0293	89.1722	301.023	0.296232	-1.7552	1.822e-08	6.5117e-06
Gh_D11G0431	577.427	266.807	2.16415	1.1138	4.2502e-06	0.00071291
Gh_D11G0514	55.4326	199.767	0.277489	-1.8495	0.00023014	0.019525
Gh_D11G0658	59.3	4.85969	12.2025	3.6091	1.5811e-08	5.8079e-06
Gh_D11G0663	124.486	377.71	0.32958	-1.6013	2.8842e-09	1.3539e-06
Gh_D11G0688	1266.79	493.266	2.5681	1.3607	1.189e-05	0.0017272
Gh_D11G0836	36.9727	4.85969	7.60791	2.9275	7.5032e-05	0.008094
Gh_D11G1050	135.666	944.759	0.143597	-2.7999	1.5789e-12	1.3605e-09
Gh_D11G1074	810.928	173.889	4.66346	2.2214	5.334e-20	1.398e-16
Gh_D11G1207	28.8681	96.1952	0.300097	-1.7365	5.7191e-05	0.0065289
Gh_D11G1397	181.726	49.6133	3.66293	1.873	3.7674e-08	1.2342e-05
Gh_D11G1607	680.801	331.607	2.05309	1.0378	1.0692e-05	0.0015824
Gh_D11G1631	58.4336	181.841	0.321346	-1.6378	1.3933e-06	0.00027646
Gh_D11G1879	129.653	44.4323	2.91804	1.545	0.00063287	0.041948
Gh_D11G1910	402.241	140.558	2.86175	1.5169	8.9743e-09	3.7344e-06
Gh_D11G1936	356.34	177.764	2.00458	1.0033	0.00015567	0.014464
Gh_D11G2044	106.248	36.731	2.89267	1.5324	0.00011943	0.011683
Gh_D11G2065	351.088	91.2563	3.84718	1.9438	6.3533e-08	1.894e-05
Gh_D11G2414	191.404	57.2592	3.34267	1.741	1.0756e-07	2.9936e-05
Gh_D11G2523	15.9451	62.5248	0.255023	-1.9713	0.0002337	0.019771
Gh_D11G3300	357.617	1060.26	0.337299	-1.5679	0.00011729	0.011545
Gh_D11G3335	143.369	48.6262	2.94833	1.5599	1.5105e-05	0.0020927
Gh_D11G3436	21.5349	104.171	0.206727	-2.2742	2.1016e-07	5.2667e-05
Gh_D11G3486	1228.6	541.433	2.26923	1.1822	4.9619e-08	1.5763e-05
Gh_D12G0138	247.302	110.903	2.22993	1.157	6.9592e-05	0.0076129
Gh_D12G0206	42.1294	1.75521	24.0023	4.5851	7.1494e-08	2.1014e-05
Gh_D12G0224	71.7794	17.3215	4.14393	2.051	3.3023e-05	0.0041051
Gh_D12G0334	54.7037	0.884909	61.8199	5.95	1.3956e-11	9.8632e-09
Gh_D12G0377	28.1708	0	#DIV/0!	Inf	1.6794e-07	4.3833e-05
Gh_D12G0389	70.6593	184.219	0.383554	-1.3825	2.2769e-05	0.0029963
Gh_D12G0425	26.3744	0	#DIV/0!	Inf	3.6149e-07	8.6129e-05
Gh_D12G0695	0	75.1734	0	#NUM!	2.2565e-16	3.7351e-13
Gh_D12G1164	0	14.5353	0	#NUM!	0.0006836	0.044367
Gh_D12G1209	293.626	114.08	2.5738	1.3639	1.0396e-06	0.00021162
Gh_D12G1213	889.577	186.108	4.77996	2.257	8.3785e-21	2.5096e-17
Gh_D12G1217	541.088	184.548	2.93203	1.5519	7.0902e-10	3.982e-07
Gh_D12G1238	13.9796	104.098	0.134297	-2.8965	7.7944e-06	0.0012166
Gh_D12G1314	242.156	118.026	2.05167	1.0368	0.00030517	0.024243
Gh_D12G1334	186.459	437.174	0.426495	-1.2294	2.8731e-06	0.0005105
Gh_D12G1507	144.594	43.562	3.31935	1.7309	1.999e-06	0.00037533
Gh_D12G1691	360.925	137.508	2.62479	1.3922	1.7526e-07	4.5365e-05
Gh_D12G2171	910.191	359.781	2.52976	1.339	3.026e-09	1.3995e-06
Gh_D12G2304	12.1517	57.0255	0.213085	-2.2305	9.9031e-05	0.010178
Gh_D12G2309	486.004	152.987	3.17686	1.6676	1.2083e-10	7.5248e-08
Gh_D12G2437	474.867	185.603	2.5585	1.3553	0.00012534	0.012055
Gh_D12G2646	26906.5	12728	2.11404	1.08	0.00033791	0.026016
Gh_D13G0072	12.5003	56.2136	0.222365	-2.169	0.00017618	0.015922
Gh_D13G0078	315.616	99.8048	3.16236	1.661	5.6021e-09	2.4427e-06
Gh_D13G0160	577.88	224.329	2.57612	1.3652	1.9597e-08	6.8865e-06
Gh_D13G0185	423.111	190.863	2.21683	1.1485	8.5959e-06	0.0013285
Gh_D13G0290	81.7014	184.957	0.441719	-1.1788	0.00025322	0.020985
Gh_D13G0326	40.502	116.025	0.349073	-1.5184	0.00010444	0.010656
Gh_D13G0416	27.9067	89.5657	0.311585	-1.6823	0.00010137	0.010368
Gh_D13G0536	725.983	317.825	2.28422	1.1917	3.6381e-07	8.6354e-05
Gh_D13G0786	204.476	549.102	0.372394	-1.4251	8.9209e-09	3.7344e-06
Gh_D13G0803	29.1218	93.7419	0.310658	-1.6866	8.6934e-05	0.0091138
Gh_D13G0874	154.495	70.3429	2.19634	1.1351	0.00071298	0.045903
Gh_D13G0889	287.561	86.9548	3.30695	1.7255	3.0051e-09	1.3995e-06
Gh_D13G0980	10.4398	65.933	0.15834	-2.6589	4.3943e-06	0.00073316
Gh_D13G1237	45.7537	139.205	0.328667	-1.6053	1.2125e-05	0.0017533
Gh_D13G1332	42.0448	5.26563	7.98504	2.9973	2.3489e-05	0.0030653
Gh_D13G1428	345.773	109.177	3.16718	1.6632	1.619e-08	5.8528e-06
Gh_D13G1533	342.339	159.138	2.15129	1.1052	3.4737e-05	0.0042927
Gh_D13G1721	215.835	103.812	2.07916	1.056	0.00043297	0.031196
Gh_D13G1729	5674.25	20594.6	0.275514	-1.8598	6.4653e-05	0.0071978
Gh_D13G1792	213.14	95.7747	2.22545	1.1541	0.00035562	0.027048
Gh_D13G1932	140.896	285.131	0.494143	-1.017	0.00027965	0.022785
Gh_D13G2018	307.015	109.729	2.79801	1.4844	1.3856e-07	3.7247e-05
Gh_D13G2019	111.848	10.5459	10.6059	3.4068	9.828e-13	9.8125e-10
Gh_D13G2101	221.615	96.0376	2.30761	1.2064	5.8684e-05	0.006675
Gh_D13G2292	7.23817	70.1269	0.103213	-3.2763	4.1526e-07	9.71e-05
Gh_D13G2340	372.834	831.231	0.448537	-1.1567	0.00014828	0.013858
Gh_D13G2357	317.138	143.758	2.2061	1.1415	4.4593e-05	0.0052824
Gh_D13G2511	225.017	99.8632	2.25324	1.172	7.5048e-05	0.008094
Gh_Sca004803G05	12.849	64.134	0.200351	-2.3194	3.2825e-05	0.0040885
Gh_Sca004932G05	852.117	421.24	2.02286	1.0164	2.5035e-05	0.0032335
Gh_Sca005163G01	3632.12	1804.36	2.01293	1.0093	6.9936e-05	0.0076372
Gh_Sca005165G01	2239.13	624.805	3.58382	1.8415	1.1546e-06	0.00023203
Gh_Sca005268G01	0	19.8155	0	#NUM!	4.5394e-05	0.005357
Gh_Sca005608G01	114.057	19.8739	5.739	2.5208	4.927e-07	0.00011229
Gh_Sca005880G01	61.1921	233.251	0.262338	-1.9305	0.00033022	0.025549
Gh_Sca027192G01	1.03552	33.206	0.0311851	-5.003	2.1498e-06	0.00039831
Gh_Sca034072G01	7707.12	2940.3	2.62115	1.3902	4.3669e-12	3.5673e-09
Gh_Sca047319G01	316.884	124.915	2.53678	1.343	1.5215e-06	0.00029538
Gh_Sca048607G01	19.9076	111.37	0.178748	-2.484	1.4476e-06	0.00028278
Gh_Sca074496G01	276.149	132.301	2.08725	1.0616	0.00016076	0.014915
Gh_Sca114010G01	0	15.8261	0	#NUM!	0.0007444	0.047536
Gh_Sca189399G01	523.842	126.773	4.13217	2.0469	3.2501e-15	4.0085e-12
Novel00010	0.517762	18.5539	0.0279056	-5.1633	0.00044516	0.031947
Novel00070	151.452	62.3788	2.42788	1.2797	0.00022241	0.019146
Novel00110	32.556	0.43515	74.8173	6.2253	3.6197e-05	0.0044365
Novel00142	18.703	0	#DIV/0!	Inf	2.6982e-05	0.0034287
Novel00151	0.517762	32.5955	0.0158849	-5.9762	9.6642e-07	0.00019866
Novel00166	1.20461	19.9324	0.0604338	-4.0485	0.00071232	0.045903
Novel00189	19.9816	79.1044	0.252595	-1.9851	2.6062e-05	0.0033253
Novel00260	142.291	350.585	0.405873	-1.3009	1.9839e-06	0.00037361
Novel00262	46.7787	0	#DIV/0!	Inf	8.8815e-12	6.6507e-09
Novel00276	0	28.244	0	#NUM!	6.6203e-07	0.00014261
Novel00284	578.724	1982.93	0.29185	-1.7767	7.3612e-06	0.0011576
Novel00296	77.5383	168.451	0.460317	-1.1193	0.00053631	0.036828
Novel00381	564.786	2184.97	0.258494	-1.9518	0.00064093	0.042215
Novel00548	1.20461	29.6079	0.0406867	-4.6193	1.0007e-05	0.0014952
Novel00584	79.8099	0	#DIV/0!	Inf	4.5556e-19	1.0613e-15
Novel00592	4.91349	33.974	0.144626	-2.7896	0.00039666	0.029318
Novel00608	42.4885	160.823	0.2642	-1.9203	1.3199e-07	3.594e-05
Novel00687	59.9974	4.04783	14.8223	3.8897	2.7225e-05	0.0034526
Novel00707	0	99.6879	0	#NUM!	5.2326e-18	1.0971e-14
Novel00783	98.9251	228.391	0.433138	-1.2071	5.9837e-05	0.0067622
Novel00892	65.8409	13.2736	4.96021	2.3104	1.1667e-05	0.0017066
Novel00916	114.3	275.58	0.414775	-1.2696	3.6853e-05	0.0044786
Novel00942	191.986	85.1235	2.25543	1.1734	0.00018536	0.016468
Novel00945	173.103	78.424	2.20733	1.1423	0.000411	0.030096
Novel00957	103.057	263.005	0.39183	-1.3517	3.7454e-06	0.00063845
Novel01003	68.6093	223.966	0.306339	-1.7068	9.9621e-08	2.81e-05
Novel01108	0	125.844	0	#NUM!	2.1941e-25	1.2547e-21
Novel01117	0	21.2816	0	#NUM!	2.2257e-05	0.002935
Novel01127	77.8234	0.884909	87.9432	6.4585	1.9561e-16	3.3255e-13
Novel01152	31.5415	104.142	0.302876	-1.7232	3.6048e-05	0.0044286
Novel01167	68.3241	8.98056	7.60791	2.9275	1.4853e-07	3.9422e-05
Novel01206	1.12007	52.8785	0.0211823	-5.561	1.4048e-06	0.00027788
Novel01286	0	137.812	0	#NUM!	2.3727e-27	1.8655e-23
Novel01287	0	104.518	0	#NUM!	1.2489e-16	2.1822e-13
Novel01386	4.99803	38.936	0.128363	-2.9617	7.5792e-05	0.0081354
Novel01413	0	26.6787	0	#NUM!	1.7502e-05	0.0023781
Novel01446	2.24014	148.294	0.0151064	-6.0487	0.00014491	0.013564
Novel01500	46.1974	120.973	0.381882	-1.3888	0.00029318	0.023552
Novel01501	54.9148	133.098	0.412596	-1.2772	0.00056385	0.038384
Novel01537	79.6408	0	#DIV/0!	Inf	9.924e-17	1.7835e-13
Novel01565	97.4459	0	#DIV/0!	Inf	2.0147e-22	7.0405e-19
Novel01606	7.84047	40.1976	0.195048	-2.3581	0.00052726	0.036486
Novel01608	6.02306	36.8333	0.163527	-2.6124	0.00027084	0.022269
Novel01615	38.6846	3.06066	12.6389	3.6598	4.3588e-06	0.00072919
Novel01621	34.2043	94.3523	0.362512	-1.4639	0.00045439	0.032442
Novel01624	89.764	0.449758	199.577	7.6408	2.8839e-16	4.319e-13
Novel01763	164.375	56.6342	2.90231	1.5372	8.2714e-06	0.0012815
Novel01791	83.0436	204.677	0.405732	-1.3014	2.5237e-05	0.0032529
Novel01802	0	22.92	0	#NUM!	9.4483e-06	0.0014321
Novel01829	27.9276	99.691	0.280136	-1.8358	2.3668e-05	0.0030823
Novel01896	94.4344	22.1227	4.26871	2.0938	2.5448e-06	0.00046397
Novel01963	14.0431	0	#DIV/0!	Inf	0.00042708	0.030918
Novel01964	135.021	296.967	0.454673	-1.1371	4.1555e-05	0.0049599
Novel01965	106.522	0.449758	236.845	7.8878	5.1889e-23	2.0399e-19
Novel01966	43.2389	0.43515	99.3674	6.6347	5.0261e-07	0.00011372
Novel02012	73.6283	0.884909	83.2051	6.3786	4.1955e-05	0.0049886
Novel02079	85.9175	26.0391	3.29962	1.7223	9.6778e-05	0.0099794
Novel02106	0.602306	299.216	0.00201291	-8.9565	7.1056e-48	1.4898e-43
Novel02130	1.20461	26.0245	0.0462886	-4.4332	4.8189e-05	0.0056341
Novel02185	72.7409	23.4136	3.10674	1.6354	0.00044543	0.031947
Novel02194	76.5343	9.25502	8.2695	3.0478	1.2565e-08	4.8487e-06
Novel02201	0	284.953	0	#NUM!	4.0928e-07	9.6061e-05
Novel02327	0	41.8683	0	#NUM!	0.00022575	0.01932
Novel02362	7.06908	43.2583	0.163414	-2.6134	0.00014149	0.013323
Novel02381	48.8603	0.43515	112.283	6.811	2.8601e-11	1.874e-08
Novel02432	0	15.0288	0	#NUM!	0.00053612	0.036828
Novel02450	0	66.5404	0	#NUM!	9.6559e-11	6.135e-08
Novel02456	7.66089	71.3885	0.107313	-3.2201	1.7672e-08	6.3518e-06
Novel02517	9.03459	46.9148	0.192576	-2.3765	0.0001047	0.010656
Novel02662	85.9601	268.361	0.320323	-1.6424	2.2236e-08	7.7276e-06
Novel02683	97.4774	13.3028	7.32739	2.8733	1.2364e-09	6.4807e-07
Novel02715	97.9846	207.168	0.472963	-1.0802	0.00044308	0.031852
Novel02740	27.1458	0	#DIV/0!	Inf	2.5339e-07	6.2997e-05
Novel02806	105.297	322.107	0.326895	-1.6131	1.2801e-08	4.8986e-06
Novel02877	214.936	103.169	2.08334	1.0589	0.00036719	0.027727
Novel02959	0	45.2034	0	#NUM!	1.8557e-10	1.1332e-07
Novel02980	3.62433	35.9192	0.1009	-3.309	6.8494e-05	0.0075585
Novel03023	63.5057	150.987	0.420594	-1.2495	0.00028407	0.023056
Novel03085	126.578	257.64	0.491308	-1.0253	0.00032806	0.025444
Novel03150	731.457	362.173	2.01964	1.0141	1.1091e-05	0.0016338
Novel03186	76.5768	8.79066	8.71137	3.1229	2.5002e-05	0.0032335
Novel03202	52.4636	2.23418	23.4823	4.5535	2.2773e-09	1.0852e-06
Novel03241	104.779	20.2391	5.17694	2.3721	2.8726e-06	0.0005105
Novel03263	0	27.7651	0	#NUM!	8.3301e-07	0.00017293
Novel03272	0	34.8736	0	#NUM!	2.5449e-08	8.6063e-06
Novel03305	28.6885	0	#DIV/0!	Inf	1.249e-07	3.4157e-05
Novel03336	14.6559	0	#DIV/0!	Inf	0.00025484	0.021092
Novel03364	0	45.0135	0	#NUM!	1.9505e-10	1.1797e-07
Novel03393	0	36.5995	0	#NUM!	1.0908e-08	4.2882e-06
Novel03427	98.2488	0	#DIV/0!	Inf	9.475e-23	3.5058e-19
Novel03470	1.03552	245.367	0.00422041	-7.8884	0.00013032	0.012457
Novel03518	26.0257	0.870301	29.9047	4.9023	1.271e-05	0.001817
Novel03528	0	43.6934	0	#NUM!	3.6504e-10	2.1066e-07
Novel03585	0	32.6394	0	#NUM!	7.5385e-08	2.1953e-05
Novel03606	10.8625	80.8888	0.134288	-2.8966	5.8088e-08	1.7847e-05
Novel03623	80.7189	439.545	0.183646	-2.445	1.01e-10	6.3528e-08
Novel03668	59.6808	0.899517	66.3489	6.052	0.00017501	0.015862
Novel03711	115.504	257.172	0.449128	-1.1548	9.1492e-05	0.0094966
Novel03726	1912.53	930.27	2.05594	1.0398	1.155e-05	0.0016935
Novel03772	47.6661	151.828	0.313949	-1.6714	4.4164e-06	0.00073491
Novel03791	122.489	288.258	0.424931	-1.2347	0.00032551	0.025438
Novel03927	0	42.2127	0	#NUM!	2.7419e-05	0.0034702
Novel04037	29.555	160.201	0.184488	-2.4384	3.3586e-06	0.00058358
Novel04038	92.7435	16.1444	5.74457	2.5222	0.0001153	0.011405
Novel04091	0	30.928	0	#NUM!	1.7689e-07	4.5481e-05
Novel04149	0	29.6371	0	#NUM!	3.3699e-07	8.0906e-05
Novel04165	4.82894	32.7708	0.147358	-2.7626	0.00061068	0.040864
Novel04222	96.2623	27.7651	3.46703	1.7937	2.4261e-05	0.0031465
Novel04308	198.949	406.985	0.488828	-1.0326	5.093e-05	0.0059106
Novel04316	51.8928	4.91813	10.5517	3.3994	3.071e-05	0.0038403
Novel04317	10.2392	63.7134	0.160706	-2.6375	1.7763e-06	0.00033792
Novel04329	14.0431	0	#DIV/0!	Inf	0.00042708	0.030918
Novel04416	0	107.352	0	#NUM!	6.144e-18	1.2467e-14
Novel04438	0	21.5853	0	#NUM!	1.8503e-05	0.0024975
Novel04460	35.8422	0	#DIV/0!	Inf	2.5304e-09	1.1967e-06
Novel04584	0	49.6541	0	#NUM!	8.4589e-05	0.0089274
Novel04700	0	31.8713	0	#NUM!	1.1268e-07	3.0951e-05
Novel04716	47.5606	181.19	0.262484	-1.9297	2.5261e-08	8.5889e-06
Novel04734	113.317	42.3734	2.67419	1.4191	0.00022111	0.019146
Novel04774	19.7385	0	#DIV/0!	Inf	1.4689e-05	0.0020578
Novel04775	0.602306	22.1812	0.0271538	-5.2027	8.1172e-05	0.0085812
Novel04778	53.0449	211.569	0.250729	-1.9958	3.5877e-05	0.0044162
Novel04779	90.1337	0	#DIV/0!	Inf	4.7286e-21	1.4872e-17
Novel04821	1.03552	49.3504	0.0209835	-5.5746	5.5405e-08	1.7253e-05
Novel04828	1.63783	33.1768	0.0493673	-4.3403	7e-06	0.0011119
Novel04855	754.46	361.191	2.08884	1.0627	2.5552e-05	0.0032668
Novel04876	66.3166	153.989	0.430654	-1.2154	0.00023558	0.01989
Novel04880	12.828	61.4208	0.208859	-2.2594	2.8911e-05	0.0036298
Novel04891	38.4945	125.496	0.306743	-1.7049	6.0499e-06	0.00097078
Novel04896	32.2388	0	#DIV/0!	Inf	1.998e-08	6.9821e-06
Novel04914	10.2392	96.3966	0.106218	-3.2349	8.72e-11	5.5969e-08
Novel04984	14.1382	0	#DIV/0!	Inf	0.00034689	0.02661
Novel04985	38.1668	0.43515	87.7119	6.4547	7.1812e-09	3.0939e-06
Novel05052	76.9675	7.19613	10.696	3.419	1.285e-08	4.8986e-06
Novel05053	137.409	33.3959	4.11445	2.0407	4.0221e-06	0.00067646
Novel05124	24.8951	85.0827	0.2926	-1.773	7.9001e-05	0.0084224
Novel05251	0	25.1688	0	#NUM!	3.0793e-06	0.00054103
Novel05280	0	21.6291	0	#NUM!	1.8275e-05	0.0024721
Novel05308	99.1047	21.9912	4.50648	2.172	7.2349e-07	0.00015479
Novel05337	195.874	92.9885	2.10643	1.0748	0.00045225	0.032363
Novel05382	369.97	144.821	2.5546	1.3531	2.9369e-07	7.1327e-05
Novel05390	263.892	129.775	2.03341	1.0239	0.00035639	0.027074
Novel05405	26.628	132.605	0.20081	-2.3161	1.107e-08	4.2984e-06
Novel05536	14.5819	76.1898	0.191392	-2.3854	1.4753e-05	0.0020622
Novel05572	55.7498	0	#DIV/0!	Inf	7.7285e-14	8.5286e-11
Novel05576	22.0632	77.1185	0.286102	-1.8054	0.00016237	0.015019
Novel05582	31.4674	92.784	0.339151	-1.56	0.00035461	0.027037
Novel05747	436.024	0.43515	1002.02	9.9687	2.7778e-47	4.3682e-43
Novel05748	111.468	13.4897	8.2632	3.0467	2.0555e-05	0.0027415
Novel05821	5.33621	33.6996	0.158351	-2.6588	0.00042305	0.030728
Novel06272	23.6905	80.3952	0.294676	-1.7628	0.00012397	0.011959
Novel06326	308.832	2.65473	116.332	6.8621	4.8597e-48	1.4898e-43
Novel06335	73.9245	9.57331	7.72214	2.949	6.4393e-08	1.9106e-05
Novel06354	21.0382	99.1943	0.212098	-2.2372	0.00013999	0.013281
Novel06371	14.5609	0	#DIV/0!	Inf	0.00031357	0.024716
Novel06410	708.337	218.803	3.23732	1.6948	2.2064e-12	1.8505e-09
Novel06522	4.81845	52.5863	0.0916323	-3.448	2.9908e-07	7.2354e-05
Novel06542	0.602306	17.7128	0.0340029	-4.8782	0.00065268	0.042854
Novel06628	14726.3	37183.1	0.396035	-1.3363	0.00050602	0.035287
Novel06752	283.219	0.449758	629.735	9.2986	1.01e-13	1.0953e-10
Novel06761	37.6491	5.77382	6.52058	2.705	0.00017467	0.015854
Novel06769	72.3712	157.064	0.460764	-1.1179	0.00075274	0.047972
Novel06817	55.0944	161.112	0.34196	-1.5481	1.4548e-05	0.0020425
Novel06829	70.057	7.19613	9.73513	3.2832	9.024e-09	3.7344e-06
Novel07062	0.517762	92.1213	0.00562044	-7.4751	1.2785e-05	0.0018236

## Sheet: LFG-O10 vs SFG-O10
Gene_id	readcount_LFG-O10	readcount_SFG-O10	FoldChange	log2FoldChange	pval	padj
Gh_A01G0028	837.78	413.395	2.02651	1.019	7.1172e-05	0.0076325
Gh_A01G0233	400.133	1214.02	0.329603	-1.6012	4.5341e-10	2.0367e-07
Gh_A01G0249	65.5093	18.8718	3.47136	1.7955	0.00061415	0.041969
Gh_A01G0280	7.02104	42.5713	0.164927	-2.6001	0.0001459	0.013572
Gh_A01G0308	29.8538	93.1502	0.320501	-1.6416	0.00023101	0.019449
Gh_A01G0486	238.935	95.5608	2.5003	1.3221	3.7946e-05	0.0045223
Gh_A01G0504	3.51052	51.7977	0.0677751	-3.8831	0.00025373	0.021003
Gh_A01G0531	219.463	62.7472	3.49768	1.8064	7.4231e-08	2.1841e-05
Gh_A01G0537	113.482	40.91	2.77387	1.4719	0.00016154	0.014781
Gh_A01G0741	2021.74	624.867	3.23553	1.694	3.5608e-12	2.4333e-09
Gh_A01G0801	65.9679	9.53981	6.91486	2.7897	2.8913e-06	0.0005337
Gh_A01G0907	163.104	432.369	0.377226	-1.4065	1.2443e-06	0.00025618
Gh_A01G0922	583.867	1175.68	0.496615	-1.0098	3.9083e-05	0.0046236
Gh_A01G1504	1293.16	630.66	2.05053	1.036	3.3522e-05	0.0040553
Gh_A01G1602	718.971	327.748	2.1936	1.1333	2.0523e-05	0.0027398
Gh_A01G1811	108.479	231.837	0.467909	-1.0957	0.00048182	0.034711
Gh_A01G1923	3829.3	1308.41	2.92675	1.5493	4.6034e-11	2.4238e-08
Gh_A01G1990	168.059	55.1753	3.04597	1.6069	6.406e-06	0.0010313
Gh_A01G2095	715.283	271.212	2.63737	1.3991	1.2696e-07	3.4997e-05
Gh_A01G2111	77.2602	9.21629	8.38319	3.0675	3.7585e-05	0.0044876
Gh_A01G2116	822.729	399.61	2.05879	1.0418	7.0215e-05	0.0075843
Gh_A01G2117	3.02674	39.051	0.0775086	-3.6895	7.3323e-06	0.0011475
Gh_A02G0018	44.3922	5.04566	8.79815	3.1372	9.7076e-06	0.0014435
Gh_A02G0058	53.5552	267.289	0.200365	-2.3193	6.666e-12	4.2821e-09
Gh_A02G0127	14.6913	0	#DIV/0!	Inf	0.00043184	0.031996
Gh_A02G0217	6.17758	110.912	0.0556992	-4.1662	2.0908e-14	2.0985e-11
Gh_A02G0293	176.535	389.771	0.452911	-1.1427	0.00018193	0.016098
Gh_A02G0295	172.607	61.9811	2.78485	1.4776	2.5506e-05	0.0032703
Gh_A02G0302	59.7454	141.969	0.420827	-1.2487	0.00059453	0.04089
Gh_A02G0316	40.3314	175.899	0.229283	-2.1248	0.00062127	0.042321
Gh_A02G0317	12.9091	54.8586	0.235321	-2.0873	0.00032103	0.02521
Gh_A02G0657	90.4588	424.984	0.212849	-2.2321	6.1186e-06	0.0010001
Gh_A02G0760	12.6321	582.172	0.0216979	-5.5263	3.3242e-49	7.1178e-45
Gh_A02G0769	39.5833	1.53549	25.7786	4.6881	2.0197e-07	5.3172e-05
Gh_A02G0951	6001.72	2876.77	2.08623	1.0609	5.8585e-06	0.00096992
Gh_A02G1117	295.765	129.454	2.28469	1.192	7.025e-05	0.0075843
Gh_A02G1352	144.552	61.6543	2.34453	1.2293	0.00068033	0.045419
Gh_A02G1410	3411.78	1623.33	2.10176	1.0716	6.4732e-06	0.001037
Gh_A02G1644	86.4231	207.9	0.415696	-1.2664	0.00016537	0.015068
Gh_A02G1693	127.359	395.375	0.322127	-1.6343	4.0425e-08	1.2667e-05
Gh_A02G1800	884.714	428.826	2.06308	1.0448	2.7172e-05	0.0034359
Gh_A03G0049	388.268	1052.93	0.368746	-1.4393	0.00064927	0.043718
Gh_A03G0051	4.43671	35.5476	0.12481	-3.0022	0.00014228	0.013342
Gh_A03G0162	182.944	424.559	0.430893	-1.2146	2.0558e-05	0.0027398
Gh_A03G0309	612.427	253.899	2.41212	1.2703	3.0048e-06	0.0005499
Gh_A03G0325	161.996	44.2157	3.6637	1.8733	9.6346e-06	0.0014393
Gh_A03G0407	1010.02	310.011	3.25803	1.704	0.0001001	0.010126
Gh_A03G0420	908.822	2152.14	0.422288	-1.2437	2.2345e-05	0.0029293
Gh_A03G0500	397.964	153.923	2.58542	1.3704	8.5311e-05	0.0088675
Gh_A03G0524	121.318	39.4835	3.07269	1.6195	3.0853e-05	0.0037751
Gh_A03G0529	348.394	152.833	2.27963	1.1888	5.2236e-05	0.0058356
Gh_A03G0958	39.7199	5.81508	6.83054	2.772	0.00044228	0.032507
Gh_A03G0995	4.51943	33.246	0.135936	-2.879	0.00028526	0.02302
Gh_A03G1098	4058.55	1207.58	3.36079	1.7488	1.653e-13	1.379e-10
Gh_A03G1125	43.4247	3.29225	13.1902	3.7214	2.0017e-06	0.00038973
Gh_A03G1169	213.679	72.3993	2.9514	1.5614	0.00051066	0.036367
Gh_A03G1252	462.561	166.969	2.77041	1.4701	7.2525e-06	0.0011391
Gh_A03G1463	350.23	145.68	2.40411	1.2655	1.2151e-05	0.0017307
Gh_A03G1600	12784.3	5588.14	2.2877	1.1939	4.2658e-07	0.00010428
Gh_A03G1743	66.8779	200.542	0.333486	-1.5843	4.4438e-06	0.00077019
Gh_A03G1815	158.925	61.5487	2.58202	1.3685	0.00014789	0.013689
Gh_A03G2014	523.61	211.852	2.47152	1.3054	2.0996e-06	0.00040399
Gh_A03G2028	207.079	458.561	0.451595	-1.1469	5.3819e-05	0.0059606
Gh_A03G2076	75.6308	378.73	0.199699	-2.3241	1.9667e-13	1.5992e-10
Gh_A03G2111	178.065	401.428	0.44359	-1.1727	3.8547e-05	0.0045769
Gh_A04G0058	880.178	431.525	2.03976	1.0284	6.1931e-05	0.0067658
Gh_A04G0108	352.674	110.02	3.20561	1.6806	1.2775e-05	0.0018075
Gh_A04G0209	251.108	61.0994	4.10989	2.0391	8.3526e-10	3.5533e-07
Gh_A04G0240	52.7531	5.48485	9.61775	3.2657	1.0916e-06	0.0002299
Gh_A04G0387	40.2037	2.96202	13.5733	3.7627	1.2048e-05	0.0017236
Gh_A04G0456	409.743	102.68	3.99058	1.9966	1.9913e-11	1.1628e-08
Gh_A04G0662	10.2834	54.7395	0.187856	-2.4123	0.00010798	0.010721
Gh_A04G0703	98.4312	230.265	0.427471	-1.2261	0.00017331	0.015614
Gh_A04G0737	260.196	79.9779	3.25329	1.7019	0.00028483	0.023015
Gh_A04G0861	4302.48	11790.2	0.364932	-1.4543	3.3938e-06	0.00060727
Gh_A04G0966	222.817	24.4622	9.10841	3.1872	1.0084e-16	1.322e-13
Gh_A04G1093	570.922	1224.62	0.466193	-1.101	1.2101e-05	0.0017275
Gh_A04G1209	8.9975	49.4759	0.18186	-2.4591	0.00011743	0.011465
Gh_A04G1283	53.5966	5.81508	9.21702	3.2043	1.4585e-06	0.00029649
Gh_A04G1344	1095.34	541.201	2.02385	1.0171	4.556e-05	0.0052332
Gh_A04G1395	2505.56	660.484	3.79342	1.9235	2.8526e-08	9.3491e-06
Gh_A05G0041	17.2756	0.548149	31.5157	4.978	0.00052545	0.037255
Gh_A05G0124	425.026	187.067	2.27206	1.184	3.2922e-05	0.0040054
Gh_A05G0130	4.15975	43.3407	0.0959748	-3.3812	4.3881e-06	0.00076389
Gh_A05G0153	18.8798	110.589	0.17072	-2.5503	3.4008e-08	1.0868e-05
Gh_A05G0427	121.194	323.973	0.374075	-1.4186	2.7574e-06	0.00051194
Gh_A05G0516	929.624	177.926	5.22489	2.3854	6.9255e-19	1.2711e-15
Gh_A05G0738	498.362	1010.88	0.493014	-1.0203	4.9678e-05	0.0056481
Gh_A05G0770	82.2886	218.348	0.37686	-1.4079	1.6023e-05	0.0021993
Gh_A05G0823	1950.13	417.164	4.67478	2.2249	2.1888e-18	3.8e-15
Gh_A05G0840	1607.55	754.846	2.12963	1.0906	0.0003922	0.02964
Gh_A05G0856	116.881	40.263	2.90291	1.5375	0.00014163	0.01332
Gh_A05G1167	245.605	523.61	0.469046	-1.0922	0.00065922	0.044249
Gh_A05G1180	250.132	98.6351	2.5359	1.3425	2.3909e-05	0.0030965
Gh_A05G1189	169.6	8.45359	20.0621	4.3264	3.7414e-05	0.0044755
Gh_A05G1343	1327.27	560.073	2.36986	1.2448	5.2352e-07	0.00012274
Gh_A05G1393	709.067	290.155	2.44376	1.2891	5.749e-07	0.00013284
Gh_A05G1416	676.638	246.763	2.74214	1.4553	7.2595e-08	2.149e-05
Gh_A05G1432	82.7184	325.777	0.253912	-1.9776	5.8055e-08	1.7591e-05
Gh_A05G1492	213.766	90.2804	2.36772	1.2435	0.00010651	0.010591
Gh_A05G1576	69.0486	158.645	0.435245	-1.2001	0.00072805	0.047918
Gh_A05G1812	202.941	77.5606	2.61661	1.3877	0.00051014	0.036367
Gh_A05G1931	70.4712	12.7265	5.53737	2.4692	5.4301e-06	0.00092523
Gh_A05G2108	39.8314	1.97468	20.1709	4.3342	5.8822e-07	0.00013495
Gh_A05G2282	308.187	150.542	2.04713	1.0336	0.00068822	0.045718
Gh_A05G2293	911.129	433.694	2.10089	1.071	2.6254e-05	0.0033461
Gh_A05G2431	200.017	91.1823	2.1936	1.1333	0.00072604	0.047883
Gh_A05G2868	19.6118	76.0252	0.257957	-1.9548	9.6723e-05	0.009831
Gh_A05G2950	356.879	152.153	2.34551	1.2299	1.8153e-05	0.00246
Gh_A05G2996	475.495	211.178	2.25168	1.171	1.5643e-05	0.0021563
Gh_A05G3016	8.07132	39.9361	0.202108	-2.3068	0.00071404	0.047335
Gh_A05G3108	287.872	94.5835	3.04364	1.6058	4.9384e-07	0.00011874
Gh_A05G3196	68.813	17.2206	3.99584	1.9985	8.6427e-05	0.0089401
Gh_A05G3670	17.594	70.4314	0.249809	-2.0011	0.00011501	0.011279
Gh_A05G3727	33.2528	3.51017	9.47352	3.2439	8.4465e-05	0.0088081
Gh_A05G3742	104.138	33.1337	3.14291	1.6521	0.00073985	0.048645
Gh_A05G3760	0.967551	40.9336	0.0236372	-5.4028	5.1731e-05	0.0058092
Gh_A05G3835	17.6641	137.812	0.128176	-2.9638	2.3927e-11	1.3602e-08
Gh_A06G0030	3842.74	1877.73	2.04642	1.0331	1.3214e-05	0.0018574
Gh_A06G0136	24.5736	2.74074	8.96622	3.1645	0.00060675	0.041597
Gh_A06G0183	748.437	205.826	3.63637	1.8625	6.4368e-12	4.1765e-09
Gh_A06G0250	144.841	37.9615	3.81557	1.9319	8.7278e-07	0.00019094
Gh_A06G0514	1969.84	909.799	2.1652	1.1145	3.1941e-06	0.00057635
Gh_A06G0850	466.408	128.691	3.62429	1.8577	1.5621e-10	7.6019e-08
Gh_A06G1069	105.828	21.9461	4.82223	2.2697	7.7703e-05	0.0082367
Gh_A06G1084	317.751	148.778	2.13569	1.0947	0.00026946	0.021938
Gh_A06G1150	0.525139	19.1986	0.0273522	-5.1922	0.00023143	0.019458
Gh_A06G1157	12234.2	2309.13	5.29819	2.4055	7.7504e-06	0.0012026
Gh_A06G1255	50.363	0.98734	51.0097	5.6727	4.8903e-10	2.1815e-07
Gh_A06G1256	195.537	1699.59	0.115047	-3.1197	1.3659e-22	4.6178e-19
Gh_A06G1257	365.531	1880.42	0.194387	-2.363	4.269e-20	9.456e-17
Gh_A06G1270	256.306	75.6061	3.39003	1.7613	1.3462e-07	3.6643e-05
Gh_A06G1294	2.94402	43.5586	0.0675875	-3.8871	9.7353e-07	0.00020776
Gh_A06G1312	28.4852	97.8489	0.291123	-1.7803	0.0007422	0.048749
Gh_A06G1359	1.05028	112.914	0.00930163	-6.7483	1.1714e-12	8.551e-10
Gh_A06G1407	412.5	157.123	2.62533	1.3925	1.5052e-06	0.00030405
Gh_A06G1433	746.05	354.029	2.10731	1.0754	2.7613e-05	0.0034712
Gh_A06G1440	500.578	107.211	4.66896	2.2231	9.595e-14	8.3291e-11
Gh_A06G1477	16786.2	5469.45	3.06907	1.6178	2.2009e-12	1.5709e-09
Gh_A06G1552	44.6692	1.86572	23.9425	4.5815	7.6807e-08	2.2427e-05
Gh_A06G1665	196.337	494.473	0.397052	-1.3326	1.5893e-06	0.00032004
Gh_A06G1666	110.786	464.715	0.238391	-2.0686	0.00010524	0.01053
Gh_A06G1910	144.345	40.7022	3.54626	1.8263	2.2492e-06	0.00042866
Gh_A06G1961	167.174	56.9288	2.9365	1.5541	5.0339e-05	0.005693
Gh_A06G1980	13.6698	104.569	0.130724	-2.9354	2.9398e-08	9.5375e-06
Gh_A06G2014	87.6964	731.186	0.119941	-3.0596	6.7667e-22	2.0699e-18
Gh_A06G2072	0	22.6032	0	#NUM!	6.6304e-06	0.0010595
Gh_A07G0152	574.015	221.416	2.59242	1.3743	6.2544e-07	0.00014196
Gh_A07G0202	3602.96	1364.61	2.6403	1.4007	4.2759e-09	1.6647e-06
Gh_A07G0244	107.954	37.9581	2.84396	1.5079	0.0002472	0.020542
Gh_A07G0378	332.21	80.0801	4.14853	2.0526	4.5728e-11	2.4238e-08
Gh_A07G0540	115.194	10.7551	10.7108	3.421	8.4106e-09	3.0456e-06
Gh_A07G0594	72.1994	2.52283	28.619	4.8389	4.5133e-12	2.9963e-09
Gh_A07G0863	94.8254	32.2587	2.93956	1.5556	0.00040181	0.030153
Gh_A07G0870	23.8003	0	#DIV/0!	Inf	0.00019535	0.016956
Gh_A07G0902	424.566	1264.36	0.335783	-1.5744	7.2246e-10	3.157e-07
Gh_A07G0924	504.646	39.2723	12.85	3.6837	1.113e-16	1.4299e-13
Gh_A07G0936	78.3896	7.67744	10.2106	3.352	2.6529e-05	0.0033746
Gh_A07G0972	9.1216	42.3567	0.215357	-2.2152	0.00059037	0.040647
Gh_A07G1158	183.721	39.9328	4.60085	2.2019	2.6598e-09	1.0547e-06
Gh_A07G1204	333.863	776.817	0.429789	-1.2183	2.8141e-06	0.00052094
Gh_A07G1375	71.757	14.8067	4.84635	2.2769	9.9353e-06	0.0014705
Gh_A07G1593	79.7582	15.8008	5.04761	2.3356	4.8488e-05	0.0055324
Gh_A07G1705	14.7614	94.5566	0.156117	-2.6793	0.00012517	0.012037
Gh_A07G1731	336.01	147.338	2.28058	1.1894	4.9767e-05	0.0056482
Gh_A07G1784	192.359	434.307	0.442914	-1.1749	0.00021329	0.018195
Gh_A07G1832	662.503	201.506	3.28775	1.7171	7.8073e-05	0.0082475
Gh_A07G2285	566.283	197.788	2.86314	1.5176	0.00032699	0.025647
Gh_A07G2349	673.653	313.163	2.15114	1.1051	4.0282e-05	0.0047392
Gh_A07G2351	31.5119	96.6571	0.326013	-1.617	0.00023182	0.019466
Gh_A07G2354	1712.1	662.505	2.58435	1.3698	1.6871e-08	5.7645e-06
Gh_A08G0091	92.464	7.67744	12.0436	3.5902	0.00026509	0.02172
Gh_A08G0192	243.463	57.8139	4.21111	2.0742	1.7831e-06	0.00035461
Gh_A08G0219	11794.1	5026.04	2.34665	1.2306	8.0368e-08	2.3151e-05
Gh_A08G0386	110.732	264.934	0.417949	-1.2586	7.0867e-05	0.0076126
Gh_A08G0741	127.603	282.403	0.451845	-1.1461	0.00013246	0.012624
Gh_A08G0833	914.175	433.908	2.10687	1.0751	2.1851e-05	0.0028822
Gh_A08G0956	93.5521	19.958	4.68744	2.2288	9.5458e-07	0.00020508
Gh_A08G1142	20.1369	0.439191	45.8516	5.5189	0.00012695	0.01219
Gh_A08G1267	1075.28	411.411	2.61371	1.3861	4.352e-08	1.3505e-05
Gh_A08G1294	167.947	58.1542	2.88806	1.5301	0.00035246	0.02718
Gh_A08G1442	67.5685	6.80242	9.9328	3.3122	5.96e-07	0.00013625
Gh_A08G1477	0.525139	19.8558	0.026448	-5.2407	0.00017609	0.015711
Gh_A08G1493	110.761	37.5189	2.95222	1.5618	0.00012493	0.012031
Gh_A08G1538	10.8625	67.3671	0.161242	-2.6327	2.0691e-06	0.00040155
Gh_A08G1596	26.4386	84.472	0.312993	-1.6758	0.00030111	0.023938
Gh_A08G1603	133.135	39.3914	3.37971	1.7569	1.1557e-05	0.0016645
Gh_A08G1619	307.347	59.8841	5.13228	2.3596	2.0486e-13	1.645e-10
Gh_A08G1726	472.643	169.707	2.78504	1.4777	1.0996e-07	3.0846e-05
Gh_A08G1731	19.1694	69.2395	0.276855	-1.8528	0.00021549	0.018324
Gh_A08G1734	479.263	143.178	3.3473	1.743	1.3052e-09	5.4445e-07
Gh_A08G1769	662.006	266.05	2.4882	1.3151	9.3529e-05	0.0095365
Gh_A08G1780	965.251	396.498	2.43446	1.2836	5.0423e-07	0.00012011
Gh_A08G1808	1883.47	623.821	3.01927	1.5942	7.4083e-11	3.7179e-08
Gh_A08G1834	397.471	134.826	2.94793	1.5597	7.7229e-08	2.2448e-05
Gh_A08G1907	1875.47	758.783	2.47169	1.3055	0.00013423	0.012737
Gh_A08G2112	71.2607	176.747	0.403181	-1.3105	0.0001758	0.015708
Gh_A08G2184	287.738	87.8934	3.27365	1.7109	9.6841e-08	2.7404e-05
Gh_A08G2395	22.4029	103.558	0.216329	-2.2087	1.2043e-06	0.00025035
Gh_A08G2543	3222.04	1522.8	2.1158	1.0812	0.00034624	0.026927
Gh_A09G0110	12.3426	59.0225	0.20912	-2.2576	9.8448e-05	0.0099748
Gh_A09G0329	55.0767	172.362	0.319547	-1.6459	5.5205e-06	0.00093369
Gh_A09G0950	1280.84	485.134	2.64011	1.4006	1.9601e-08	6.5579e-06
Gh_A09G1034	35997.6	17346.3	2.07527	1.0533	5.0019e-06	0.00085682
Gh_A09G1053	452.585	1280.61	0.353406	-1.5006	1.7791e-09	7.1875e-07
Gh_A09G1083	318.581	133.733	2.38221	1.2523	2.5925e-05	0.0033108
Gh_A09G1096	89.6693	30.6008	2.9302	1.551	0.00030552	0.02417
Gh_A09G1263	207.996	637.193	0.32642	-1.6152	0.00063651	0.043085
Gh_A09G1405	98.6668	34.458	2.86334	1.5177	0.00057297	0.039747
Gh_A09G1418	105.414	352.14	0.299349	-1.7401	3.9545e-05	0.0046695
Gh_A09G1442	64.5166	9.10397	7.08663	2.8251	8.9643e-07	0.00019454
Gh_A09G1448	156.013	1799.23	0.0867135	-3.5276	8.701e-06	0.0013182
Gh_A09G1469	1319.63	261.199	5.05216	2.3369	2.2893e-19	4.3251e-16
Gh_A09G1502	1392.03	691.434	2.01321	1.0095	3.583e-05	0.0043182
Gh_A09G1537	1420.85	426.667	3.33018	1.7356	5.0188e-12	3.2897e-09
Gh_A09G1566	239.186	848.142	0.282006	-1.8262	1.0787e-11	6.6625e-09
Gh_A09G1797	627.433	263.412	2.38188	1.2521	2.5817e-06	0.0004835
Gh_A09G1931	58.1861	10.0913	5.76612	2.5276	1.3648e-05	0.0019142
Gh_A09G2087	385.868	141.292	2.73094	1.4494	7.9297e-07	0.00017687
Gh_A09G2229	479.297	119.24	4.01973	2.0071	3.6492e-06	0.00064586
Gh_A09G2256	152.486	44.4236	3.4326	1.7793	1.4463e-06	0.00029493
Gh_A09G2314	337.569	65.1678	5.18017	2.373	1.8616e-13	1.5331e-10
Gh_A09G2318	37.177	4.38855	8.4714	3.0826	0.00022237	0.018845
Gh_A09G2408	18.1191	73.7404	0.245722	-2.0249	0.00028788	0.023133
Gh_A09G2418	837.865	2038.57	0.410997	-1.2828	0.00011698	0.011437
Gh_A09G2467	240.53	23.8118	10.1015	3.3365	5.1993e-05	0.0058186
Gh_A10G0208	146.586	324.957	0.451094	-1.1485	0.00013375	0.01272
Gh_A10G0238	879.649	335.32	2.62333	1.3914	1.2334e-07	3.4446e-05
Gh_A10G0270	2.46024	36.9741	0.0665416	-3.9096	5.7256e-06	0.00095393
Gh_A10G0361	117.82	14.153	8.32471	3.0574	3.2447e-07	8.3041e-05
Gh_A10G0379	8.431	41.3593	0.203853	-2.2944	0.00074693	0.04896
Gh_A10G0382	1368.72	672.132	2.03637	1.026	3.4809e-05	0.004203
Gh_A10G0426	178.95	383.646	0.466452	-1.1002	0.0001294	0.012369
Gh_A10G0479	269.979	64.0614	4.21432	2.0753	2.879e-09	1.1346e-06
Gh_A10G0492	152.776	22.9234	6.66452	2.7365	2.1835e-11	1.2523e-08
Gh_A10G0521	602.727	300.093	2.00847	1.0061	0.00018756	0.016415
Gh_A10G0735	533.471	260.341	2.04911	1.035	0.00010931	0.010819
Gh_A10G0762	528.556	227.742	2.32093	1.2147	2.6708e-05	0.0033906
Gh_A10G0810	94.3991	351.233	0.268762	-1.8956	4.1848e-06	0.00073048
Gh_A10G0925	160.045	44.8594	3.56771	1.835	4.8301e-07	0.00011664
Gh_A10G1051	438.117	173.039	2.53186	1.3402	3.6336e-06	0.00064586
Gh_A10G1188	206.025	57.2623	3.59801	1.8472	8.6816e-08	2.4786e-05
Gh_A10G1512	24.1726	77.8875	0.310357	-1.688	0.00049349	0.035351
Gh_A10G1562	140.962	384.377	0.366732	-1.4472	0.00068309	0.045471
Gh_A10G1643	145.987	52.666	2.77195	1.4709	0.00010522	0.01053
Gh_A10G1661	459.497	1026.69	0.447544	-1.1599	5.5378e-06	0.00093369
Gh_A10G1686	125.631	28.6362	4.3872	2.1333	3.9918e-07	0.00010017
Gh_A10G1719	7130.97	3128.43	2.27947	1.1887	3.2102e-07	8.2485e-05
Gh_A10G1746	166.144	36.6506	4.53311	2.1805	0.00026654	0.021803
Gh_A10G1753	370.648	135.048	2.74461	1.4566	5.832e-07	0.00013428
Gh_A10G1846	511.376	218.774	2.33739	1.2249	0.00015836	0.014511
Gh_A10G1940	158.998	16.3389	9.73108	3.2826	1.5431e-05	0.0021364
Gh_A10G2029	172.19	45.7546	3.7633	1.912	0.00020227	0.01744
Gh_A10G2071	0.525139	68.7802	0.0076353	-7.0331	8.7833e-13	6.5606e-10
Gh_A10G2090	111.767	11.6302	9.60976	3.2645	4.0342e-07	0.00010084
Gh_A10G2091	155.331	42.2478	3.67667	1.8784	1.3287e-06	0.00027269
Gh_A10G2109	548.86	221.099	2.48234	1.3117	0.00033803	0.026416
Gh_A10G2120	5.52835	58.6956	0.0941888	-3.4083	1.8808e-07	4.9719e-05
Gh_A10G2134	527.612	244.087	2.1616	1.1121	2.8844e-05	0.0035701
Gh_A10G2148	11.6646	116.506	0.10012	-3.3202	1.1643e-11	7.1232e-09
Gh_A10G2228	178.731	375.784	0.475626	-1.0721	0.00016176	0.014781
Gh_A11G0171	1095.52	536.939	2.04033	1.0288	4.227e-05	0.0049369
Gh_A11G0174	1828.47	654.092	2.79549	1.4831	1.5132e-09	6.2309e-07
Gh_A11G0176	1900.25	636.66	2.98473	1.5776	1.4116e-10	6.9219e-08
Gh_A11G0233	42.9121	182.427	0.235223	-2.0879	8.3853e-05	0.0087585
Gh_A11G0609	29.7009	2.96202	10.0276	3.3259	0.00017017	0.015374
Gh_A11G0628	375.908	171.804	2.18798	1.1296	8.2533e-05	0.0086347
Gh_A11G0691	264.997	124.18	2.13391	1.0935	0.00030391	0.024102
Gh_A11G0735	478.006	235.631	2.02862	1.0205	0.00012959	0.012369
Gh_A11G0759	239.374	106.728	2.2428	1.1653	0.00074595	0.048945
Gh_A11G0905	1499.6	642.579	2.33367	1.2226	1.1818e-06	0.00024648
Gh_A11G0980	244.1	100.504	2.42873	1.2802	7.6816e-05	0.0081696
Gh_A11G1003	199.476	85.3504	2.33707	1.2247	0.000203	0.01748
Gh_A11G1085	288.442	110.146	2.61879	1.3889	5.6123e-06	0.00094377
Gh_A11G1250	210.851	15.9064	13.2553	3.7285	1.3897e-19	2.7051e-16
Gh_A11G1300	2927.04	793.3	3.68969	1.8835	8.4685e-15	8.6348e-12
Gh_A11G1357	47.874	2.41387	19.8326	4.3098	1.0075e-05	0.0014878
Gh_A11G1435	602.07	237.213	2.53801	1.3437	8.8017e-07	0.00019166
Gh_A11G1441	100.3	17.3363	5.78573	2.5325	3.6783e-05	0.0044165
Gh_A11G1469	21.9066	77.3595	0.283182	-1.8202	0.00024272	0.020222
Gh_A11G1683	22.9569	96.4257	0.238077	-2.0705	9.3172e-06	0.0013951
Gh_A11G1738	47.6959	7.78976	6.12284	2.6142	5.9739e-05	0.0065485
Gh_A11G1786	28.5679	0.548149	52.1176	5.7037	2.0022e-06	0.00038973
Gh_A11G1873	508.072	201.097	2.52643	1.3371	0.00017445	0.015694
Gh_A11G2110	448.521	157.433	2.84889	1.5104	1.2414e-07	3.4522e-05
Gh_A11G2137	148.686	46.5173	3.19629	1.6764	8.1112e-06	0.0012435
Gh_A11G2360	181.563	82.385	2.20381	1.14	0.00063229	0.042935
Gh_A11G2508	55.1468	135.939	0.405676	-1.3016	0.0006033	0.041404
Gh_A11G2710	56.1683	10.1014	5.56044	2.4752	7.6415e-05	0.0081404
Gh_A12G0036	274.66	87.7542	3.12986	1.6461	1.3462e-07	3.6643e-05
Gh_A12G0121	607.949	119.792	5.07497	2.3434	1.7356e-16	2.1441e-13
Gh_A12G0163	21.4102	92.9189	0.230414	-2.1177	0.00043138	0.031996
Gh_A12G0231	166.223	360.62	0.460924	-1.1174	0.0001196	0.011622
Gh_A12G0278	218.562	85.1426	2.56703	1.3601	4.2399e-05	0.004943
Gh_A12G0460	75.1435	15.2459	4.92868	2.3012	5.8305e-06	0.00096779
Gh_A12G0467	259.775	108.393	2.39662	1.261	5.3277e-05	0.0059108
Gh_A12G0512	264.803	126.046	2.10089	1.071	0.0004089	0.030543
Gh_A12G0583	11.2923	66.3831	0.170105	-2.5555	5.7322e-06	0.00095393
Gh_A12G0683	31.9292	493.915	0.0646458	-3.9513	6.5031e-31	5.9677e-27
Gh_A12G0861	77.9508	24.6902	3.1571	1.6586	0.00066043	0.044284
Gh_A12G1045	0.483775	84.4922	0.00572583	-7.4483	6.8791e-14	6.1374e-11
Gh_A12G1062	563.809	190.253	2.9635	1.5673	1.6265e-08	5.5872e-06
Gh_A12G1170	17.1102	0	#DIV/0!	Inf	0.00011464	0.011263
Gh_A12G1213	496.415	221.181	2.24435	1.1663	2.1992e-05	0.0028949
Gh_A12G1246	62.0186	333.173	0.186145	-2.4255	4.1359e-07	0.00010292
Gh_A12G1331	56.3877	8.88606	6.34579	2.6658	1.2006e-05	0.0017215
Gh_A12G1358	33.0874	104.433	0.316834	-1.6582	0.00013831	0.013046
Gh_A12G1441	191.577	652.184	0.293738	-1.7674	6.1356e-08	1.8417e-05
Gh_A12G1694	142.203	29.4224	4.83327	2.273	5.6947e-06	0.00095263
Gh_A12G2065	59.6087	14.4765	4.11759	2.0418	0.00014119	0.013298
Gh_A12G2213	189.577	416.024	0.455682	-1.1339	5.5383e-05	0.0061128
Gh_A12G2300	5163.68	1935.15	2.66845	1.416	6.2714e-08	1.8738e-05
Gh_A12G2603	57.8678	14.5922	3.96577	1.9876	0.00036589	0.028081
Gh_A13G0138	635.107	258.339	2.45837	1.2977	7.2715e-07	0.00016275
Gh_A13G0153	406.357	67.9085	5.98396	2.5811	1.9336e-16	2.3436e-13
Gh_A13G0222	33.1	3.61913	9.14574	3.1931	0.00017575	0.015708
Gh_A13G0294	7174.57	18052.9	0.39741	-1.3313	1.9994e-05	0.0026758
Gh_A13G0375	115.153	34.2233	3.36475	1.7505	0.00010827	0.010733
Gh_A13G0416	46.0126	187.843	0.244957	-2.0294	2.7472e-05	0.0034602
Gh_A13G0434	72.2732	306.865	0.235516	-2.0861	4.3943e-09	1.7004e-06
Gh_A13G0590	819.987	92.3674	8.87717	3.1501	9.8209e-28	6.3086e-24
Gh_A13G0594	287.21	141.952	2.02329	1.0167	0.00054661	0.038585
Gh_A13G0667	252.187	76.3453	3.30328	1.7239	7.8463e-08	2.2704e-05
Gh_A13G0672	229.275	509.749	0.449783	-1.1527	2.4039e-05	0.003107
Gh_A13G0702	33.7366	4.60647	7.32384	2.8726	0.00021564	0.018324
Gh_A13G0995	72.89	0	#DIV/0!	Inf	3.1022e-16	3.6232e-13
Gh_A13G1008	34.911	267.797	0.130362	-2.9394	2.6587e-16	3.1627e-13
Gh_A13G1017	55.6558	313.109	0.177747	-2.4921	5.6327e-14	5.0962e-11
Gh_A13G1062	156.328	67.2548	2.32447	1.2169	0.00064584	0.04365
Gh_A13G1098	4134.65	675.647	6.11944	2.6134	3.3898e-26	1.675e-22
Gh_A13G1123	1816.52	580.095	3.13138	1.6468	4.5377e-11	2.4238e-08
Gh_A13G1131	211.442	95.5708	2.21238	1.1456	0.00061568	0.042029
Gh_A13G1407	6.89695	108.301	0.0636851	-3.9729	7.0223e-13	5.3701e-10
Gh_A13G1470	1507.8	691.879	2.17935	1.1239	5.4822e-06	0.00093165
Gh_A13G1580	24.2967	1.42653	17.0323	4.0902	0.00016812	0.01521
Gh_A13G1604	251.369	50.5756	4.97019	2.3133	6.1127e-09	2.2829e-06
Gh_A13G1607	80.2294	492.622	0.16286	-2.6183	0.00039001	0.029511
Gh_A13G1637	270.215	546.849	0.494143	-1.017	0.00014387	0.013452
Gh_A13G1685	67.1423	17.8811	3.75497	1.9088	0.00018657	0.016373
Gh_A13G1699	89.9589	26.6615	3.37409	1.7545	0.00012799	0.012271
Gh_A13G1866	1366.57	666.552	2.05025	1.0358	0.00040104	0.030131
Gh_A13G1995	1751.14	729.214	2.40144	1.2639	3.4099e-07	8.6922e-05
Gh_A13G2017	5.44562	36.5383	0.149043	-2.7462	0.00024843	0.020618
Gh_A13G2023	4196.48	1538.08	2.7283	1.448	1.998e-06	0.00038973
Gh_A13G2107	3627.26	1764.34	2.05594	1.0398	8.8324e-06	0.001335
Gh_D01G0004	3374.81	1533.8	2.2003	1.1377	2.1005e-06	0.00040399
Gh_D01G0063	220.952	65.2902	3.38417	1.7588	3.8223e-07	9.6287e-05
Gh_D01G0095	142.439	25.116	5.67138	2.5037	7.2773e-10	3.1586e-07
Gh_D01G0096	44.02	8.88606	4.95368	2.3085	0.00034829	0.027007
Gh_D01G0130	86.4771	209.759	0.412281	-1.2783	0.00013532	0.012802
Gh_D01G0169	118.514	35.5274	3.33596	1.7381	0.00057043	0.039743
Gh_D01G0235	539.586	199.289	2.70757	1.437	0.00071696	0.047431
Gh_D01G0247	158.177	47.7192	3.31475	1.7289	1.1288e-05	0.0016346
Gh_D01G0270	51.9798	135.381	0.383953	-1.381	0.00028792	0.023133
Gh_D01G0305	78.5425	18.9841	4.13733	2.0487	5.0221e-05	0.0056896
Gh_D01G0314	298.13	60.0232	4.96674	2.3123	4.4029e-12	2.9771e-09
Gh_D01G0349	0	69.9888	0	#NUM!	1.8659e-15	2.1028e-12
Gh_D01G0551	72.3937	20.8364	3.47449	1.7968	0.00015388	0.014141
Gh_D01G0553	1054.92	527.126	2.00125	1.0009	0.00026839	0.021907
Gh_D01G0761	3164.37	824.657	3.83732	1.9401	1.1739e-15	1.3465e-12
Gh_D01G0765	46.8399	246.416	0.190083	-2.3953	8.9893e-12	5.6613e-09
Gh_D01G0960	254.065	119.029	2.1345	1.0939	0.0003856	0.029308
Gh_D01G1048	199.6	80.5294	2.47856	1.3095	9.81e-05	0.0099553
Gh_D01G1093	0	28.0881	0	#NUM!	4.1575e-07	0.00010292
Gh_D01G1293	554.716	146.354	3.79027	1.9223	9.3126e-12	5.8079e-09
Gh_D01G1455	1.97647	115.876	0.0170569	-5.8735	2.3199e-12	1.6376e-09
Gh_D01G1467	1154.73	516.684	2.23488	1.1602	8.5231e-06	0.0012974
Gh_D01G1478	321.459	79.1297	4.06231	2.0223	5.6247e-10	2.4918e-07
Gh_D01G1508	85.8117	27.8668	3.07929	1.6226	0.00044802	0.032741
Gh_D01G1828	103.488	35.8745	2.88466	1.5284	0.00029239	0.023419
Gh_D01G1852	659.078	121.248	5.43583	2.4425	6.9367e-13	5.3686e-10
Gh_D01G1853	89246	23139	3.85706	1.9475	1.5028e-16	1.8929e-13
Gh_D01G1867	245.422	52.2133	4.70045	2.2328	0.00019324	0.016842
Gh_D01G1909	67.5685	11.1876	6.03938	2.5944	1.8619e-05	0.002518
Gh_D01G1916	334.55	126.178	2.65148	1.4068	2.9542e-06	0.0005422
Gh_D01G2027	724.926	334.336	2.1682	1.1165	2.8482e-05	0.0035457
Gh_D01G2180	2140.79	720.268	2.97214	1.5715	5.4148e-11	2.7606e-08
Gh_D01G2232	121.983	17.224	7.08221	2.8242	4.2585e-10	1.9264e-07
Gh_D01G2373	3801.23	1866.72	2.03637	1.026	1.1065e-05	0.0016118
Gh_D02G0114	176.274	873.264	0.201856	-2.3086	4.6916e-17	6.772e-14
Gh_D02G0123	30.5444	2.85306	10.7056	3.4203	0.00012038	0.011663
Gh_D02G0143	700.989	336.571	2.08276	1.0585	3.8219e-05	0.0045464
Gh_D02G0220	292.337	87.3117	3.34823	1.7434	1.6974e-08	5.7691e-06
Gh_D02G0289	492.868	1456.55	0.338376	-1.5633	3.0192e-08	9.746e-06
Gh_D02G0297	86.353	238.19	0.362537	-1.4638	6.9962e-06	0.0011069
Gh_D02G0433	216.57	23.3626	9.2702	3.2126	8.9177e-17	1.2087e-13
Gh_D02G0459	15.452	85.8885	0.179904	-2.4747	0.00076797	0.04995
Gh_D02G0804	22.8454	1552.52	0.0147147	-6.0866	3.0977e-75	1.9899e-70
Gh_D02G0825	46.9928	177.098	0.265356	-1.914	2.259e-05	0.0029555
Gh_D02G0992	38.2273	5.04566	7.57633	2.9215	0.00076176	0.049729
Gh_D02G1111	0	14.7011	0	#NUM!	0.00046443	0.033711
Gh_D02G1214	45.7321	0	#DIV/0!	Inf	8.4893e-11	4.2274e-08
Gh_D02G1414	176.369	74.2785	2.37446	1.2476	0.00030481	0.024143
Gh_D02G1521	3110.53	1291.29	2.40878	1.2683	6.3592e-08	1.8912e-05
Gh_D02G1619	387.666	132.756	2.92006	1.546	2.6848e-05	0.0034017
Gh_D02G1693	78.0047	24.3566	3.2025	1.6792	0.00042454	0.031564
Gh_D02G1887	172.871	520.209	0.33231	-1.5894	2.3266e-07	6.0754e-05
Gh_D02G1996	46.286	5.37589	8.60992	3.106	8.9039e-06	0.0013426
Gh_D02G2020	703.614	338.331	2.07974	1.0564	4.1288e-05	0.0048399
Gh_D02G2125	12.8677	74.3908	0.172971	-2.5314	2.2555e-06	0.00042866
Gh_D02G2243	164.912	64.0748	2.5738	1.3639	0.00012868	0.012319
Gh_D02G2389	45.8562	2.41387	18.997	4.2477	2.3812e-05	0.0030901
Gh_D03G0163	60.7705	262.329	0.231663	-2.1099	3.0578e-10	1.3931e-07
Gh_D03G0229	491.893	1089.26	0.451595	-1.1469	0.00018654	0.016373
Gh_D03G0294	126.652	34.7782	3.64167	1.8646	4.7511e-06	0.00081822
Gh_D03G0406	226.961	71.6467	3.16784	1.6635	0.00033637	0.026318
Gh_D03G0492	293.251	143.168	2.04826	1.0344	0.0004737	0.034222
Gh_D03G0583	328.178	131.514	2.49545	1.3193	3.8806e-05	0.0045992
Gh_D03G1000	757.348	210.432	3.59901	1.8476	8.6963e-12	5.5309e-09
Gh_D03G1026	14.9269	72.4094	0.206141	-2.2783	1.6739e-05	0.0022733
Gh_D03G1125	228.896	1128.79	0.202782	-2.302	3.1752e-18	5.3675e-15
Gh_D03G1135	70.5701	297.387	0.237303	-2.0752	7.7507e-05	0.0082295
Gh_D03G1138	864.521	354.244	2.44054	1.2872	1.2881e-05	0.0018185
Gh_D03G1207	80.3445	336.975	0.238424	-2.0684	7.8191e-05	0.0082475
Gh_D03G1519	776.053	357.417	2.17121	1.1185	1.1298e-05	0.0016346
Gh_D03G1737	2.46024	28.1903	0.0872743	-3.5183	0.00031756	0.025029
Gh_D04G0154	2072.27	904.828	2.29024	1.1955	8.2823e-07	0.00018283
Gh_D04G0849	107.966	39.5992	2.72641	1.447	0.00034896	0.027007
Gh_D04G0854	2347.39	1116.26	2.10293	1.0724	6.1715e-06	0.0010062
Gh_D04G0909	483.849	120.673	4.00972	2.0035	4.5245e-12	2.9963e-09
Gh_D04G1038	23.2878	1.97468	11.7933	3.5599	0.00056584	0.039509
Gh_D04G1360	3747.69	8355.36	0.448537	-1.1567	6.9432e-07	0.000157
Gh_D04G1392	287.206	61.661	4.65797	2.2197	8.4806e-10	3.584e-07
Gh_D04G1509	247.337	18.1023	13.663	3.7722	1.5494e-21	4.5242e-18
Gh_D04G1870	102.578	30.7064	3.34058	1.7401	2.4633e-05	0.0031774
Gh_D04G1924	69.8093	19.7468	3.53522	1.8218	0.00027258	0.022137
Gh_D04G1945	162.219	399.249	0.406323	-1.2993	7.9828e-06	0.0012297
Gh_D04G2034	78.5712	13.925	5.64237	2.4963	5.5691e-07	0.00012915
Gh_D05G0124	111.77	253.579	0.440771	-1.1819	0.00041683	0.031062
Gh_D05G0192	113.52	952.511	0.119179	-3.0688	7.6987e-09	2.8099e-06
Gh_D05G0215	10.6143	48.1584	0.220401	-2.1818	0.00047414	0.034222
Gh_D05G0266	1187.96	329.88	3.60126	1.8485	4.4794e-13	3.5524e-10
Gh_D05G0602	59.2652	157.879	0.375374	-1.4136	0.00011398	0.011229
Gh_D05G0635	194.845	21.7215	8.96995	3.1651	2.6557e-15	2.9412e-12
Gh_D05G0637	313.776	122.645	2.5585	1.3553	4.8131e-06	0.00082669
Gh_D05G0660	34.7041	95.0227	0.36521	-1.4532	0.00063325	0.042955
Gh_D05G0853	731.711	214.596	3.40959	1.7696	5.4143e-11	2.7606e-08
Gh_D05G0860	36.044	5.92404	6.08434	2.6051	0.00043957	0.032382
Gh_D05G0943	4053.17	836.891	4.843	2.2759	3.8764e-20	8.8932e-17
Gh_D05G1001	183.664	404.073	0.454515	-1.1376	5.9426e-05	0.0065366
Gh_D05G1152	988.046	293.212	3.36965	1.7526	4.7585e-11	2.4651e-08
Gh_D05G1305	242.9	107.739	2.25449	1.1728	0.00021167	0.018105
Gh_D05G1512	943.315	438.059	2.15338	1.1066	1.1428e-05	0.0016497
Gh_D05G1581	1016.44	407.042	2.49718	1.3203	2.376e-07	6.1792e-05
Gh_D05G1754	67.4444	158.638	0.425137	-1.234	0.00053565	0.037895
Gh_D05G1760	65.7899	172.461	0.381485	-1.3903	0.00057033	0.039743
Gh_D05G1791	209.651	450.993	0.46487	-1.1051	0.00010516	0.01053
Gh_D05G1942	11.6232	59.3527	0.195834	-2.3523	4.479e-05	0.0051841
Gh_D05G2011	58.5584	11.4122	5.13121	2.3593	5.7825e-05	0.0063713
Gh_D05G2070	175.539	74.1729	2.36657	1.2428	0.00039003	0.029511
Gh_D05G2161	856.119	188.03	4.55294	2.1868	2.836e-11	1.5842e-08
Gh_D05G2162	401.669	47.6069	8.43741	3.0768	5.1023e-14	4.6822e-11
Gh_D05G2258	49.0232	6.14195	7.98172	2.9967	5.6404e-06	0.00094602
Gh_D05G2308	2118.18	976.872	2.16835	1.1166	4.4482e-06	0.00077019
Gh_D05G2374	553.712	182.031	3.04196	1.605	1.1872e-08	4.1447e-06
Gh_D05G2420	406.003	45.5367	8.91602	3.1564	0.00010989	0.01086
Gh_D05G2506	306.197	137.158	2.23241	1.1586	0.00016235	0.014813
Gh_D05G2552	337.771	960.353	0.35172	-1.5075	5.0249e-09	1.9213e-06
Gh_D05G3413	62.7056	13.9284	4.50211	2.1706	4.5337e-05	0.0052248
Gh_D05G3468	87.8997	13.1623	6.67793	2.7394	5.3422e-08	1.642e-05
Gh_D05G3484	51.5787	10.9731	4.70045	2.2328	0.00025943	0.021393
Gh_D05G3492	240.303	62.7506	3.82962	1.9372	6.946e-09	2.5497e-06
Gh_D05G3507	393.444	74.6121	5.27328	2.3987	3.7027e-08	1.1717e-05
Gh_D05G3592	130.58	26.8996	4.85442	2.2793	6.5597e-05	0.0071298
Gh_D05G3614	26.48	0.439191	60.2922	5.9139	6.3e-06	0.001022
Gh_D05G3800	440.246	163.347	2.69521	1.4304	3.7651e-07	9.5221e-05
Gh_D05G3875	9270.56	4287.34	2.16235	1.1126	1.6555e-06	0.00033233
Gh_D06G0030	71.3308	167.97	0.424666	-1.2356	0.00049363	0.035351
Gh_D06G0179	1065.93	410.289	2.598	1.3774	1.8884e-05	0.0025484
Gh_D06G0183	56.6808	2.7441	20.6562	4.3685	9.2528e-05	0.0094737
Gh_D06G0233	197.697	0.878382	225.065	7.8142	7.437e-15	7.7053e-12
Gh_D06G0237	966.02	1.42653	677.182	9.4034	7.7102e-33	9.9056e-29
Gh_D06G0252	640.623	182.774	3.50496	1.8094	3.8195e-11	2.0982e-08
Gh_D06G0257	213.757	436.632	0.489574	-1.0304	0.00030063	0.02393
Gh_D06G0359	121.636	313.089	0.388504	-1.364	1.1608e-05	0.0016681
Gh_D06G0518	178.024	68.1164	2.61353	1.386	4.5291e-05	0.0052248
Gh_D06G0534	133.189	37.8626	3.51762	1.8146	2.7447e-05	0.0034602
Gh_D06G0571	836.18	327.592	2.55248	1.3519	1.8193e-07	4.8292e-05
Gh_D06G0579	260.494	92.5099	2.81591	1.4936	5.5234e-06	0.00093369
Gh_D06G0684	103.782	246.842	0.420448	-1.25	0.00010045	0.010146
Gh_D06G0690	29.825	2.41387	12.3557	3.6271	8.4936e-05	0.0088428
Gh_D06G0764	176.44	353.607	0.498961	-1.003	0.00057548	0.039836
Gh_D06G0883	151.573	565	0.268278	-1.8982	2.0428e-11	1.1822e-08
Gh_D06G0915	201.84	86.6613	2.32914	1.2198	0.00016566	0.015073
Gh_D06G0996	322.853	143.208	2.25449	1.1728	0.00014599	0.013572
Gh_D06G1046	366.243	810.785	0.45172	-1.1465	1.0116e-05	0.0014904
Gh_D06G1163	651.572	290.489	2.24295	1.1654	6.798e-06	0.0010836
Gh_D06G1215	313.285	143.947	2.17633	1.1219	0.00064863	0.043718
Gh_D06G1400	4988.55	2444.65	2.04061	1.029	6.4623e-06	0.001037
Gh_D06G1506	3.51052	34.8905	0.100614	-3.3131	5.3247e-05	0.0059108
Gh_D06G1522	52.9887	7.7864	6.80549	2.7667	7.8393e-06	0.0012106
Gh_D06G1538	52.2981	5.92404	8.82808	3.1421	2.0754e-06	0.00040156
Gh_D06G1582	7.0624	39.5037	0.178773	-2.4838	0.00032078	0.02521
Gh_D06G1804	129.695	500.011	0.259391	-1.9468	1.9821e-11	1.1628e-08
Gh_D06G1814	17342.6	4335.89	3.99972	1.9999	1.2919e-17	2.0747e-14
Gh_D06G1816	362.105	112.897	3.20739	1.6814	2.4375e-08	8.0709e-06
Gh_D06G1973	962.219	98.2228	9.79605	3.2922	1.2624e-29	1.0136e-25
Gh_D06G2283	2447.75	1154.74	2.11976	1.0839	5.9208e-06	0.00097773
Gh_D06G2371	1366.91	3047.79	0.448506	-1.1568	1.2106e-06	0.00025086
Gh_D07G0121	598.739	259.82	2.30441	1.2044	0.00011278	0.011128
Gh_D07G0131	1409.69	700.119	2.01349	1.0097	2.8448e-05	0.0035457
Gh_D07G0159	25.2642	81.9593	0.308256	-1.6978	0.00026154	0.021507
Gh_D07G0161	674.137	263.023	2.56312	1.3579	6.1572e-07	0.00014025
Gh_D07G0661	90.5667	5.26693	17.1948	4.1039	3.3194e-12	2.2928e-09
Gh_D07G0714	282.153	730.152	0.386436	-1.3717	0.00063467	0.043006
Gh_D07G0805	74.8953	22.2696	3.36312	1.7498	0.00028278	0.022878
Gh_D07G1207	34392.8	15962.7	2.15457	1.1074	1.4123e-06	0.00028892
Gh_D07G1260	12.5907	99.8571	0.126088	-2.9875	6.9765e-06	0.0011065
Gh_D07G1262	592.217	287.029	2.06322	1.0449	0.00011467	0.011263
Gh_D07G1303	195.978	88.2068	2.22176	1.1517	0.00053523	0.037895
Gh_D07G1479	269.864	94.0118	2.8705	1.5213	1.0983e-06	0.00023055
Gh_D07G1624	105.564	26.9884	3.91144	1.9677	6.3906e-06	0.0010313
Gh_D07G1640	132.279	52.1111	2.53837	1.3439	0.0003678	0.02816
Gh_D07G1709	253.085	109.72	2.30665	1.2058	0.00015192	0.014001
Gh_D07G1737	149.737	32.4733	4.61106	2.2051	2.2744e-08	7.57e-06
Gh_D07G1747	378.368	187.601	2.01684	1.0121	0.00036673	0.028111
Gh_D07G1789	38.5456	0.548149	70.3218	6.1359	1.9485e-08	6.5531e-06
Gh_D07G1822	16.7091	78.7894	0.212068	-2.2374	0.00043657	0.032234
Gh_D07G1956	60.3406	160.388	0.376207	-1.4104	0.00010168	0.010254
Gh_D07G1998	276.293	101.284	2.72792	1.4478	6.0962e-06	0.00099899
Gh_D07G2207	203.416	36.317	5.60106	2.4857	2.4152e-11	1.3609e-08
Gh_D07G2322	375.568	123.982	3.02912	1.5989	8.2511e-08	2.3662e-05
Gh_D07G2384	1.45133	55.4134	0.0261907	-5.2548	2.657e-10	1.2279e-07
Gh_D07G2423	217.21	95.3428	2.27821	1.1879	0.00025444	0.021035
Gh_D08G0006	255.21	94.3589	2.70476	1.4355	0.00039963	0.030074
Gh_D08G0007	22.7626	100.487	0.226518	-2.1423	2.9464e-06	0.0005422
Gh_D08G0053	144.606	15.9098	9.08886	3.1841	1.0083e-12	7.4449e-10
Gh_D08G0203	45.6493	9.43421	4.83863	2.2746	0.0003515	0.027158
Gh_D08G0269	148.517	52.0055	2.85581	1.5139	5.5062e-05	0.0060878
Gh_D08G0299	9967.42	4204.07	2.37084	1.2454	6.0079e-08	1.8119e-05
Gh_D08G0300	3085.66	1518.15	2.03256	1.0233	1.2721e-05	0.0018039
Gh_D08G0456	7.90586	49.4726	0.159807	-2.6456	7.8908e-05	0.0083095
Gh_D08G0575	90.2969	383.527	0.235435	-2.0866	9.2416e-06	0.001387
Gh_D08G0810	218.273	83.7026	2.60774	1.3828	2.0981e-05	0.0027829
Gh_D08G0849	15.8944	0	#DIV/0!	Inf	0.00020712	0.017811
Gh_D08G1018	75.0895	184.54	0.406887	-1.2973	0.00016672	0.015137
Gh_D08G1061	101.942	247.053	0.412624	-1.2771	7.0663e-05	0.0076033
Gh_D08G1072	433.035	185.317	2.33674	1.2245	1.6351e-05	0.0022348
Gh_D08G1166	94.106	28.8474	3.2621	1.7058	8.0306e-05	0.0084429
Gh_D08G1244	24.4495	0	#DIV/0!	Inf	2.2778e-06	0.00043035
Gh_D08G1419	9.56401	62.9785	0.151859	-2.7192	3.0901e-06	0.00056232
Gh_D08G1652	48.6059	0.878382	55.3342	5.7901	0.00028813	0.023133
Gh_D08G1662	80.5603	17.8844	4.5046	2.1714	1.4658e-05	0.00204
Gh_D08G1791	351.586	175.202	2.0068	1.0049	0.00043799	0.032302
Gh_D08G1837	351.965	136.907	2.57077	1.3622	2.865e-05	0.0035528
Gh_D08G1875	158.581	377.94	0.419604	-1.2529	1.9643e-05	0.0026453
Gh_D08G1932	150.096	31.5848	4.75221	2.2486	3.3271e-06	0.00059866
Gh_D08G2029	117.476	30.6042	3.83865	1.9406	2.7065e-06	0.00050394
Gh_D08G2033	53.3232	187.615	0.284224	-1.8149	5.287e-07	0.0001235
Gh_D08G2078	653.127	226.21	2.88726	1.5297	1.0705e-08	3.7578e-06
Gh_D08G2126	542.961	166.435	3.26232	1.7059	1.2157e-09	5.104e-07
Gh_D08G2129	544.285	230.846	2.35773	1.2374	7.0642e-06	0.0011149
Gh_D08G2192	672.122	286.543	2.34567	1.23	2.2096e-06	0.00042244
Gh_D08G2273	659.758	276.799	2.38353	1.2531	3.1319e-06	0.00056831
Gh_D08G2441	103.555	335.266	0.308876	-1.6949	9.3093e-07	0.00020135
Gh_D08G2541	71.079	11.3033	6.28843	2.6527	5.2279e-06	0.00089315
Gh_D08G2674	19.86	105.087	0.188979	-2.4037	0.00014508	0.013546
Gh_D09G0001	917.414	436.962	2.09958	1.0701	2.2747e-05	0.0029699
Gh_D09G0135	32.4094	3.61913	8.95504	3.1627	0.00011832	0.011516
Gh_D09G0136	36.5277	5.59716	6.526	2.7062	0.00038714	0.029361
Gh_D09G0358	100.535	235.667	0.426613	-1.229	0.00014551	0.013566
Gh_D09G0432	126.843	0	#DIV/0!	Inf	1.0484e-06	0.00022154
Gh_D09G0854	655.498	310.368	2.11199	1.0786	0.00018753	0.016415
Gh_D09G0890	106.146	309.745	0.342696	-1.545	5.0671e-07	0.00012011
Gh_D09G0913	183.428	67.1559	2.73132	1.4496	4.9585e-05	0.0056475
Gh_D09G0981	942.049	233.805	4.02922	2.0105	4.5446e-14	4.2931e-11
Gh_D09G1018	7856.19	3624.01	2.16775	1.1162	0.00014948	0.013796
Gh_D09G1036	1454.91	726.634	2.00222	1.0016	0.00016684	0.015137
Gh_D09G1048	94.0107	219.764	0.427768	-1.2251	0.00017131	0.015455
Gh_D09G1233	61.9574	10.7518	5.76252	2.5267	1.23e-05	0.001748
Gh_D09G1286	29.825	91.9484	0.324367	-1.6243	0.00021208	0.018116
Gh_D09G1378	35.8371	3.40121	10.5363	3.3973	3.3403e-05	0.0040486
Gh_D09G1409	399.136	94.9171	4.20498	2.0721	1.051e-08	3.7095e-06
Gh_D09G1418	45.1368	235.367	0.191777	-2.3825	1.761e-06	0.00035132
Gh_D09G1427	183.247	440.04	0.416446	-1.2638	7.1867e-06	0.0011315
Gh_D09G1479	1608.68	364.097	4.41833	2.1435	2.1575e-17	3.2997e-14
Gh_D09G1556	1152.49	294.898	3.90819	1.9665	3.3947e-14	3.2548e-11
Gh_D09G1582	769.205	1799.85	0.427383	-1.2264	0.00067195	0.044916
Gh_D09G1595	25.9009	88.2203	0.293595	-1.7681	0.00010641	0.010591
Gh_D09G2008	691.285	75.7972	9.12042	3.1891	4.784e-27	2.5609e-23
Gh_D09G2041	334.138	35.7554	9.34503	3.2242	4.0175e-06	0.00070705
Gh_D09G2107	244.512	574.104	0.425904	-1.2314	0.00014267	0.01336
Gh_D09G2122	132.664	11.2999	11.7403	3.5534	8.3897e-14	7.3826e-11
Gh_D09G2141	112.82	43.6575	2.58417	1.3697	0.00044406	0.032526
Gh_D09G2294	371.081	141.724	2.61824	1.3886	0.0005792	0.04005
Gh_D09G2404	4844.16	2339.57	2.07053	1.05	7.8401e-06	0.0012106
Gh_D10G0005	363.423	103.443	3.51323	1.8128	8.7391e-07	0.00019094
Gh_D10G0333	369.71	1619.98	0.22822	-2.1315	1.2224e-06	0.00025248
Gh_D10G0369	174.361	4.71878	36.9499	5.2075	4.3225e-18	7.1196e-15
Gh_D10G0497	315.29	142.96	2.20549	1.1411	0.00014738	0.013661
Gh_D10G0502	36.3911	162.475	0.223974	-2.1586	3.2847e-08	1.055e-05
Gh_D10G0505	235.825	70.4314	3.34823	1.7434	1.382e-07	3.7458e-05
Gh_D10G0560	893.361	402.84	2.2176	1.149	1.4367e-05	0.0020063
Gh_D10G0732	68.8418	21.5036	3.20139	1.6787	0.00076415	0.049835
Gh_D10G1001	968.919	329.451	2.94099	1.5563	2.549e-05	0.0032703
Gh_D10G1003	828.598	277.188	2.98928	1.5798	0.00045123	0.032901
Gh_D10G1143	397.951	178.936	2.22391	1.1531	5.2512e-05	0.0058563
Gh_D10G1310	309.294	112.346	2.75299	1.461	1.8178e-06	0.00036041
Gh_D10G1436	77.976	17.1184	4.55515	2.1875	1.9963e-05	0.0026758
Gh_D10G1475	31.8842	4.39191	7.25965	2.8599	0.00072495	0.047861
Gh_D10G1920	525.535	1358.31	0.386891	-1.37	0.00056276	0.039355
Gh_D10G1925	1053.79	482.777	2.18283	1.1262	1.0757e-05	0.0015705
Gh_D10G1996	6437.85	2799.16	2.29995	1.2016	2.8364e-07	7.3172e-05
Gh_D10G2017	232.165	42.7858	5.42604	2.4399	5.1464e-09	1.9561e-06
Gh_D10G2035	100.685	22.2629	4.52244	2.1771	8.1186e-07	0.00017983
Gh_D10G2219	32.4094	166.795	0.194306	-2.3636	0.00011576	0.011336
Gh_D10G2261	5.9294	115.552	0.0513141	-4.2845	2.2767e-06	0.00043035
Gh_D10G2262	11.0981	248.966	0.0445757	-4.4876	2.2344e-22	7.1765e-19
Gh_D10G2334	125.039	46.1904	2.70701	1.4367	0.00022715	0.019199
Gh_D10G2335	504.184	250.617	2.01182	1.0085	0.00028846	0.023133
Gh_D10G2338	150.535	37.2943	4.03649	2.0131	1.4711e-07	3.9607e-05
Gh_D10G2360	280.681	58.699	4.78162	2.2575	4.0056e-06	0.0007069
Gh_D10G2361	149.555	43.1161	3.46871	1.7944	2.5087e-06	0.00047121
Gh_D10G2455	587.014	266.912	2.19923	1.137	1.6066e-05	0.0022005
Gh_D10G2544	28.014	3.07098	9.12232	3.1894	0.00034461	0.026865
Gh_D10G2599	245.522	91.6148	2.67994	1.4222	0.00028265	0.022878
Gh_D11G0026	17.5814	123.758	0.142063	-2.8154	7.6428e-10	3.2825e-07
Gh_D11G0146	141.885	38.3872	3.69609	1.886	6.9657e-07	0.000157
Gh_D11G0148	43.2718	124.619	0.347239	-1.526	0.0002636	0.021625
Gh_D11G0181	2105	906.356	2.32253	1.2157	5.4683e-07	0.00012727
Gh_D11G0184	1427.63	676.13	2.11155	1.0783	1.0256e-05	0.0015042
Gh_D11G0186	2368.24	815.025	2.90573	1.5389	1.8762e-10	8.9941e-08
Gh_D11G0237	734.772	338.327	2.17181	1.1189	0.00046969	0.034016
Gh_D11G0406	47.9315	10.7518	4.45801	2.1564	0.00042835	0.031811
Gh_D11G0449	248.9	921.135	0.270219	-1.8878	1.7006e-10	8.2136e-08
Gh_D11G0450	72.9188	198.152	0.368006	-1.4422	2.0838e-05	0.0027713
Gh_D11G0506	88.664	300.257	0.295289	-1.7598	2.7698e-05	0.003475
Gh_D11G1051	1198.76	559.532	2.14236	1.0992	9.6822e-06	0.0014431
Gh_D11G1073	57.7024	9.32861	6.18554	2.6289	1.6648e-05	0.0022657
Gh_D11G1074	638.612	61.7599	10.3403	3.3702	1.5356e-17	2.4059e-14
Gh_D11G1236	464.948	206.476	2.25183	1.1711	2.2297e-05	0.002929
Gh_D11G1286	71.5088	14.5888	4.90176	2.2933	1.0217e-05	0.0015018
Gh_D11G1397	225.736	38.7275	5.8288	2.5432	1.9137e-12	1.3813e-09
Gh_D11G1504	66.493	3.07098	21.6516	4.4364	1.074e-10	5.3071e-08
Gh_D11G1587	389.164	160.293	2.42788	1.2797	9.896e-06	0.0014681
Gh_D11G1607	203.896	46.1904	4.41435	2.1422	3.1178e-09	1.2212e-06
Gh_D11G1674	92.3651	33.6785	2.74252	1.4555	0.00068587	0.045609
Gh_D11G1863	3.95293	30.6109	0.12913	-2.9531	0.00045203	0.032922
Gh_D11G1910	166.76	63.0875	2.64341	1.4024	9.5802e-05	0.0097528
Gh_D11G2185	61.3783	3.73144	16.4487	4.0399	5.6265e-09	2.126e-06
Gh_D11G2278	87.1263	20.7308	4.20265	2.0713	8.956e-06	0.0013473
Gh_D11G2523	72.4476	216.336	0.334876	-1.5783	3.1743e-06	0.0005744
Gh_D11G2930	32122.6	13594.6	2.36297	1.2406	9.0978e-08	2.5859e-05
Gh_D11G3351	213.464	87.7508	2.4326	1.2825	5.3264e-05	0.0059108
Gh_D11G3401	5.65244	56.2784	0.10044	-3.3156	4.6352e-07	0.00011278
Gh_D11G3420	74.023	23.2536	3.18325	1.6705	0.00044629	0.032652
Gh_D11G3436	65.3187	180.941	0.360982	-1.47	0.00044351	0.032526
Gh_D12G0051	89.9049	9.20957	9.76216	3.2872	2.6026e-10	1.2115e-07
Gh_D12G0052	76.6235	12.6074	6.07759	2.6035	3.6497e-06	0.00064586
Gh_D12G0138	356.854	43.6541	8.17433	3.0311	5.3731e-20	1.1505e-16
Gh_D12G0206	47.0467	4.17063	11.2808	3.4958	1.9923e-06	0.00038973
Gh_D12G0377	57.9505	1.0963	52.8598	5.7241	1.8146e-11	1.0894e-08
Gh_D12G0425	18.1191	0	#DIV/0!	Inf	6.7006e-05	0.0072585
Gh_D12G0517	749.873	62.4371	12.0103	3.5862	7.4784e-13	5.6516e-10
Gh_D12G0522	122.422	279.529	0.437969	-1.1911	0.00010609	0.010591
Gh_D12G0523	70.8596	19.0897	3.71201	1.8922	0.00017731	0.015797
Gh_D12G0695	0	79.2051	0	#NUM!	3.6592e-17	5.4665e-14
Gh_D12G1184	226.927	79.3376	2.86017	1.5161	1.494e-05	0.0020728
Gh_D12G1185	384.83	178.616	2.15457	1.1074	0.00010276	0.010346
Gh_D12G1213	141.608	25.1361	5.63377	2.4941	6.8725e-09	2.5372e-06
Gh_D12G1238	475.13	1108.7	0.428539	-1.2225	3.715e-05	0.0044522
Gh_D12G1438	175.646	71.4389	2.45871	1.2979	0.00046156	0.033578
Gh_D12G1476	182.419	392.566	0.464677	-1.1057	8.8557e-05	0.009131
Gh_D12G1481	46.1619	138.776	0.332632	-1.588	4.5892e-05	0.0052549
Gh_D12G1559	245.661	901.085	0.272627	-1.875	8.555e-05	0.008878
Gh_D12G1613	0	28.8642	0	#NUM!	0.00048254	0.034711
Gh_D12G1755	440.883	195.813	2.25152	1.1709	1.9857e-05	0.0026686
Gh_D12G1757	60.1752	3.17994	18.9234	4.2421	1.3852e-09	5.7407e-07
Gh_D12G1886	2590.49	1050.12	2.4669	1.3027	3.8902e-08	1.225e-05
Gh_D12G1971	1344.41	292.452	4.59702	2.2007	9.0322e-17	1.2087e-13
Gh_D12G1979	2933.88	1353.63	2.16745	1.116	0.00013612	0.012858
Gh_D12G2065	51.9672	132.32	0.392727	-1.3484	0.00040801	0.030512
Gh_D12G2135	152.582	55.6213	2.74328	1.4559	6.617e-05	0.00718
Gh_D12G2266	76.334	17.1116	4.46079	2.1573	0.00028804	0.023133
Gh_D12G2480	26.1077	78.7827	0.33139	-1.5934	0.00061184	0.041886
Gh_D12G2750	397.478	117.623	3.37924	1.7567	5.1816e-07	0.00012192
Gh_D13G0012	111.146	18.2247	6.09869	2.6085	5.6533e-08	1.7235e-05
Gh_D13G0150	146.016	47.4979	3.07418	1.6202	1.3793e-05	0.0019304
Gh_D13G0160	1096.32	421.809	2.59908	1.378	3.4972e-08	1.1121e-05
Gh_D13G0174	178.607	28.6362	6.23721	2.6409	1.7912e-11	1.0855e-08
Gh_D13G0236	24.2139	1.86572	12.978	3.698	0.00038598	0.029308
Gh_D13G0247	235.631	89.5345	2.63171	1.396	2.1195e-05	0.0028015
Gh_D13G0264	801.636	386.155	2.07599	1.0538	2.9585e-05	0.0036477
Gh_D13G0445	3706.78	1757.56	2.10906	1.0766	4.646e-06	0.00080227
Gh_D13G0451	117.282	27.4276	4.27611	2.0963	9.5904e-07	0.00020535
Gh_D13G0474	2.98538	62.8696	0.0474845	-4.3964	5.9699e-10	2.6266e-07
Gh_D13G0536	1036.19	182.876	5.66627	2.5024	1.1424e-20	2.9354e-17
Gh_D13G0633	8.431	45.7546	0.184271	-2.4401	0.00018062	0.016004
Gh_D13G0639	196.821	68.6746	2.86592	1.519	8.1541e-06	0.0012471
Gh_D13G0643	75.0068	15.5762	4.81555	2.2677	7.4328e-06	0.0011561
Gh_D13G0706	71.9548	435.695	0.165144	-2.5982	9.0237e-17	1.2087e-13
Gh_D13G0786	406.713	1409.2	0.288611	-1.7928	7.3421e-06	0.0011475
Gh_D13G0889	213.559	69.7843	3.06036	1.6137	2.4722e-06	0.0004657
Gh_D13G0913	4.39534	41.6929	0.105419	-3.2458	1.6486e-05	0.0022485
Gh_D13G0968	50.5572	5.37589	9.40417	3.2333	1.9915e-06	0.00038973
Gh_D13G0980	352.546	859.489	0.410172	-1.2857	4.813e-07	0.00011664
Gh_D13G1172	4637.76	1901.12	2.43952	1.2866	5.6611e-08	1.7235e-05
Gh_D13G1177	158.9	56.8299	2.79607	1.4834	4.0201e-05	0.0047383
Gh_D13G1237	198.139	533.252	0.371568	-1.4283	0.00039981	0.030074
Gh_D13G1363	3305.09	425.029	7.77639	2.9591	4.7753e-31	5.1126e-27
Gh_D13G1508	138.883	49.139	2.82627	1.4989	0.00046217	0.033584
Gh_D13G1626	101.557	223.135	0.455146	-1.1356	0.00058775	0.04051
Gh_D13G1813	1688.71	821.812	2.0548	1.039	2.5759e-05	0.0032961
Gh_D13G1851	61.4485	163.248	0.376416	-1.4096	0.00010627	0.010591
Gh_D13G1939	41.932	3.94936	10.6177	3.4084	6.9006e-06	0.0010972
Gh_D13G2018	368.723	30.9378	11.9182	3.5751	0.0003186	0.025081
Gh_D13G2019	124.819	13.6048	9.17495	3.1977	0.00047271	0.034195
Gh_D13G2254	923.34	444.234	2.07844	1.0555	0.00055633	0.0391
Gh_D13G2292	52.8646	315.029	0.16781	-2.5751	8.4393e-09	3.0456e-06
Gh_D13G2413	7.54618	41.138	0.18343	-2.4467	0.00040695	0.030468
Gh_D13G2490	124.113	36.0924	3.43879	1.7819	8.4815e-06	0.0012941
Gh_D13G2550	9042.12	22722.8	0.397934	-1.3294	1.5604e-05	0.0021557
Gh_Sca004937G04	87.5849	10.8607	8.06458	3.0116	0.00036459	0.028048
Gh_Sca005105G01	747.89	366.047	2.04316	1.0308	9.1807e-05	0.0094207
Gh_Sca005165G01	617.628	229.041	2.69652	1.4311	8.9926e-05	0.0092426
Gh_Sca005172G01	87.8997	250.818	0.350455	-1.5127	2.1688e-06	0.00041587
Gh_Sca005268G01	0	32.7934	0	#NUM!	0.00056303	0.039355
Gh_Sca005566G01	284.89	129.89	2.1933	1.1331	0.00014728	0.013661
Gh_Sca005608G01	139.428	16.131	8.64341	3.1116	0.00014202	0.013337
Gh_Sca005689G01	444.332	201.737	2.20259	1.1392	0.0005726	0.039747
Gh_Sca006568G01	0	39.0645	0	#NUM!	1.5347e-09	6.2793e-07
Gh_Sca013634G01	150.742	311.587	0.483772	-1.0476	0.00037521	0.02864
Gh_Sca017158G01	3.99429	48.7132	0.0819962	-3.6083	7.2342e-07	0.00016248
Gh_Sca027192G01	0	81.9794	0	#NUM!	3.0851e-06	0.00056232
Gh_Sca039018G01	188.307	23.4715	8.02277	3.0041	2.3265e-14	2.2644e-11
Gh_Sca040066G01	99.0553	29.072	3.40723	1.7686	4.5386e-05	0.0052248
Gh_Sca047319G01	131.684	52.4413	2.51107	1.3283	0.00046809	0.033938
Gh_Sca153506G01	11.4577	52.3424	0.218893	-2.1917	0.00026182	0.021507
Novel00010	5.88803	60.0031	0.0981274	-3.3492	6.3939e-06	0.0010313
Novel00110	100.688	1.31757	76.4211	6.2559	4.2549e-05	0.0049514
Novel00142	36.6266	0	#DIV/0!	Inf	0.00026071	0.021471
Novel00151	9.24569	51.2361	0.180454	-2.4703	6.1366e-05	0.0067154
Novel00184	124.721	47.3889	2.63189	1.3961	0.00023783	0.019867
Novel00222	11.6106	74.83	0.155157	-2.6882	9.4486e-07	0.00020367
Novel00234	41.0472	4.71878	8.6987	3.1208	3.3046e-05	0.0040128
Novel00238	474.648	183.012	2.5935	1.3749	1.1162e-06	0.00023356
Novel00260	73.8989	446.3	0.16558	-2.5944	0.00036535	0.028073
Novel00262	98.4348	0.439191	224.131	7.8082	2.5095e-07	6.5001e-05
Novel00275	180.277	67.1324	2.68533	1.4251	3.041e-05	0.0037279
Novel00355	52.0625	246.575	0.211144	-2.2437	0.0005161	0.036632
Novel00396	30.2135	0	#DIV/0!	Inf	0.00024581	0.020454
Novel00525	224.227	56.394	3.97595	1.9913	9.578e-09	3.4181e-06
Novel00529	64.2522	208.914	0.307552	-1.7011	5.0673e-07	0.00012011
Novel00584	104.889	0	#DIV/0!	Inf	4.1804e-08	1.3036e-05
Novel00608	323.779	747.337	0.433228	-1.2068	4.1819e-06	0.00073048
Novel00707	0	109.724	0	#NUM!	1.1438e-22	4.0818e-19
Novel00783	99.6883	259.912	0.383554	-1.3825	1.1194e-05	0.0016268
Novel00957	167.318	422.483	0.396035	-1.3363	4.1388e-06	0.00072641
Novel00969	41.7665	112.243	0.37211	-1.4262	0.0003975	0.030005
Novel01016	6.09485	47.7192	0.127724	-2.9689	1.4672e-05	0.00204
Novel01028	1610.99	517.849	3.11083	1.6373	4.2144e-11	2.2942e-08
Novel01108	0	66.3865	0	#NUM!	2.2975e-14	2.2644e-11
Novel01117	0	44.6616	0	#NUM!	1.5816e-09	6.4304e-07
Novel01127	27.9727	0	#DIV/0!	Inf	4.2695e-07	0.00010428
Novel01164	0	33.0147	0	#NUM!	4.7253e-05	0.005401
Novel01206	4.11839	42.3534	0.0972404	-3.3623	6.2744e-06	0.0010204
Novel01286	1.05028	183.927	0.00571037	-7.4522	1.7099e-07	4.5575e-05
Novel01287	0	77.8976	0	#NUM!	4.744e-17	6.772e-14
Novel01290	0	16.2366	0	#NUM!	0.0002093	0.017974
Novel01296	36.1267	4.9367	7.31775	2.8714	0.00017566	0.015708
Novel01361	0	14.044	0	#NUM!	0.00063021	0.042839
Novel01381	0	14.153	0	#NUM!	0.00061228	0.041886
Novel01446	0.525139	284.716	0.00184444	-9.0826	0.00034534	0.026889
Novel01493	359.352	175.406	2.04869	1.0347	0.00023673	0.019801
Novel01494	8.76191	44.1101	0.198636	-2.3318	0.00026934	0.021938
Novel01497	52.6704	153.375	0.343409	-1.542	3.1185e-05	0.0038084
Novel01501	48.5646	277.265	0.175155	-2.5133	1.005e-13	8.6079e-11
Novel01506	4.03566	30.6075	0.131853	-2.923	0.00049929	0.035637
Novel01509	13.7238	70.9896	0.193325	-2.3709	7.4205e-06	0.0011561
Novel01514	36.0727	117.068	0.308128	-1.6984	3.64e-05	0.0043787
Novel01537	174.607	0.878382	198.776	7.635	0.00068109	0.045419
Novel01565	109.972	0.98734	111.384	6.7994	2.0373e-20	5.0336e-17
Novel01620	6.66135	49.8163	0.133721	-2.9027	8.5715e-06	0.0013017
Novel01624	86.9735	0	#DIV/0!	Inf	8.2481e-19	1.4718e-15
Novel01629	204.851	54.9507	3.728	1.8984	2.9362e-08	9.5375e-06
Novel01694	0	18.6539	0	#NUM!	5.1117e-05	0.0057607
Novel01765	107.677	25.116	4.28709	2.1	1.0454e-06	0.00022154
Novel01770	10.1305	153.306	0.0660819	-3.9196	5.137e-05	0.0057791
Novel01771	11.6232	65.1745	0.17834	-2.4873	8.0527e-06	0.0012375
Novel01802	0	56.503	0	#NUM!	5.4019e-13	4.2317e-10
Novel01814	61.7668	151.75	0.407028	-1.2968	0.00056153	0.039355
Novel01829	29.2711	166.792	0.175495	-2.5105	2.3274e-05	0.0030325
Novel01900	25.471	132.766	0.191843	-2.382	1.0407e-08	3.6936e-06
Novel01921	2.90265	43.6709	0.0664678	-3.9112	8.6296e-07	0.00018984
Novel01962	13.5583	0	#DIV/0!	Inf	0.00076836	0.04995
Novel01964	99.424	292.269	0.340187	-1.5556	5.1059e-07	0.00012058
Novel01965	120.131	0.439191	273.52	8.0955	4.1065e-23	1.6487e-19
Novel01966	36.722	0	#DIV/0!	Inf	4.8558e-09	1.8678e-06
Novel02012	99.1632	0.439191	225.784	7.8188	1.2212e-19	2.4515e-16
Novel02106	2.05919	301.68	0.00682573	-7.1948	3.8492e-29	2.7474e-25
Novel02130	5.8053	51.4573	0.11282	-3.1479	3.5527e-06	0.00063394
Novel02133	43.3833	129.685	0.334528	-1.5798	5.1818e-05	0.0058092
Novel02194	72.034	6.36323	11.32	3.5008	6.0596e-09	2.2763e-06
Novel02201	1.00891	340.958	0.00295915	-8.4006	2.4787e-10	1.1708e-07
Novel02347	63.8638	2.52283	25.3146	4.6619	0.0001825	0.016104
Novel02362	51.5535	201.563	0.255767	-1.9671	4.1658e-07	0.00010292
Novel02381	98.1543	0	#DIV/0!	Inf	9.3146e-21	2.4931e-17
Novel02432	0	19.8625	0	#NUM!	2.5431e-05	0.0032703
Novel02450	0	96.6571	0	#NUM!	2.423e-20	5.7647e-17
Novel02517	4.35398	69.7843	0.0623918	-4.0025	7.6649e-10	3.2825e-07
Novel02597	260.825	88.0912	2.96083	1.566	8.0577e-07	0.0001791
Novel02662	32.992	188.272	0.17524	-2.5126	6.6635e-11	3.3704e-08
Novel02683	295.405	46.9498	6.29192	2.6535	3.6215e-15	3.8773e-12
Novel02732	86.353	17.5508	4.92014	2.2987	1.8492e-06	0.0003655
Novel02777	0	29.7292	0	#NUM!	2.1581e-07	5.6584e-05
Novel02806	65.4554	208.134	0.314493	-1.6689	1.016e-06	0.00021611
Novel02949	47.2949	6.36659	7.42865	2.8931	3.0357e-05	0.0037279
Novel02959	0.483775	52.4413	0.00922523	-6.7602	4.3986e-11	2.3744e-08
Novel03202	229.865	0	#DIV/0!	Inf	7.4983e-05	0.0080012
Novel03263	0	57.5859	0	#NUM!	4.954e-07	0.00011874
Novel03272	0	38.6118	0	#NUM!	1.8684e-08	6.317e-06
Novel03282	137.741	360.181	0.382412	-1.3868	3.3878e-06	0.00060727
Novel03305	58.5458	0	#DIV/0!	Inf	1.4713e-13	1.2436e-10
Novel03393	0.525139	120.033	0.004375	-7.8365	6.1869e-23	2.3378e-19
Novel03402	266.246	58.8247	4.5262	2.1783	2.3453e-10	1.1159e-07
Novel03427	113.925	0	#DIV/0!	Inf	1.9758e-23	9.0656e-20
Novel03470	0	275.826	0	#NUM!	3.0378e-05	0.0037279
Novel03488	50.2101	3.51353	14.2907	3.837	3.7536e-07	9.5221e-05
Novel03528	1.9351	81.2988	0.0238016	-5.3928	5.0072e-14	4.6615e-11
Novel03576	138.842	50.1498	2.76849	1.4691	0.00037541	0.02864
Novel03585	0.483775	102.248	0.00473146	-7.7235	6.2888e-20	1.3031e-16
Novel03606	25.1941	105.104	0.2397	-2.0607	2.6525e-06	0.00049531
Novel03623	100.052	814.07	0.122904	-3.0244	2.5696e-10	1.2048e-07
Novel03624	127.069	266.912	0.476088	-1.0707	0.00061718	0.042087
Novel03668	34.9937	0.439191	79.6775	6.3161	1.0551e-07	2.9727e-05
Novel03709	61.0312	11.191	5.45357	2.4472	0.00017865	0.015851
Novel03724	52.9186	132.423	0.39962	-1.3233	0.00044399	0.032526
Novel03794	1.9351	24.2477	0.0798037	-3.6474	0.00041629	0.031058
Novel03927	0.525139	64.6398	0.00812397	-6.9436	2.8132e-05	0.0035226
Novel03967	0	14.0474	0	#NUM!	0.00062414	0.042471
Novel04037	19.0453	119.28	0.159663	-2.6469	4.2198e-05	0.0049369
Novel04038	201.411	33.1102	6.08307	2.6048	3.8216e-11	2.0982e-08
Novel04091	0	81.0943	0	#NUM!	2.8595e-10	1.312e-07
Novel04149	0.483775	34.3423	0.0140869	-6.1495	1.5088e-07	4.0385e-05
Novel04165	8.15404	46.3027	0.176104	-2.5055	0.00010429	0.010484
Novel04308	84.5582	275.822	0.306572	-1.7057	1.2749e-07	3.4997e-05
Novel04316	95.3092	6.47219	14.7261	3.8803	3.0934e-12	2.1599e-09
Novel04317	5.84667	116.298	0.050272	-4.3141	3.1387e-15	3.4173e-12
Novel04329	14.8855	0	#DIV/0!	Inf	0.00039932	0.030074
Novel04416	0	113.013	0	#NUM!	3.5786e-23	1.5325e-19
Novel04438	0.483775	29.3956	0.0164576	-5.9251	0.00013526	0.012802
Novel04460	46.3273	0	#DIV/0!	Inf	4.6924e-11	2.4506e-08
Novel04477	3.38643	30.5019	0.111021	-3.1711	0.00026678	0.021803
Novel04505	0.483775	22.7088	0.021303	-5.5528	4.4012e-05	0.0051032
Novel04584	1.97647	81.3843	0.0242848	-5.3638	0.00017582	0.015708
Novel04604	8.36086	90.1647	0.0927313	-3.4308	0.00019982	0.017276
Novel04652	2.10056	28.4116	0.0739349	-3.7576	8.9446e-05	0.0092079
Novel04716	269.86	729.279	0.370026	-1.4343	4.5104e-08	1.393e-05
Novel04723	34.9397	3.51353	9.94451	3.3139	8.1855e-05	0.0085917
Novel04774	16.6264	0	#DIV/0!	Inf	0.0001493	0.013796
Novel04775	1.45133	27.4276	0.0529142	-4.2402	5.049e-05	0.0057001
Novel04779	82.6644	0	#DIV/0!	Inf	2.3774e-09	9.4854e-07
Novel04896	137.709	0	#DIV/0!	Inf	4.0479e-27	2.3639e-23
Novel04914	4.35398	148.121	0.0293947	-5.0883	6.4331e-21	1.7967e-17
Novel04943	157.419	51.0249	3.08506	1.6253	1.5931e-05	0.0021914
Novel04983	18.3259	0	#DIV/0!	Inf	6.3659e-05	0.006931
Novel05052	67.0721	3.95272	16.9687	4.0848	1.8163e-09	7.2922e-07
Novel05105	42.1136	120.806	0.348613	-1.5203	0.00023664	0.019801
Novel05182	45.099	129.474	0.348324	-1.5215	0.00019485	0.016956
Novel05220	27.5302	98.9586	0.278201	-1.8458	2.8582e-05	0.0035513
Novel05228	79.9434	242.146	0.330151	-1.5988	4.5621e-05	0.0052332
Novel05251	0	49.2547	0	#NUM!	1.935e-11	1.1509e-08
Novel05279	6.89695	42.2444	0.163266	-2.6147	0.00015252	0.014037
Novel05280	0	80.0048	0	#NUM!	6.05e-06	0.00099395
Novel05308	233.575	38.9421	5.99808	2.5845	1.578e-08	5.4499e-06
Novel05572	31.3177	0	#DIV/0!	Inf	7.446e-08	2.1841e-05
Novel05576	20.261	131.789	0.153733	-2.7015	1.2983e-05	0.001829
Novel05582	44.0739	141.88	0.310637	-1.6867	0.00012316	0.011879
Novel05671	1.45133	21.289	0.0681709	-3.8747	0.00057164	0.039747
Novel05714	38.8927	4.60983	8.43682	3.0767	8.2127e-05	0.0086062
Novel05748	139.536	12.0593	11.5707	3.5324	5.1584e-15	5.4321e-12
Novel05749	2.6257	53.7656	0.0488364	-4.3559	6.2261e-09	2.3118e-06
Novel05779	138.626	407.237	0.340399	-1.5547	1.4736e-07	3.9607e-05
Novel05781	9.16296	41.4783	0.220905	-2.1785	0.00076047	0.049695
Novel05807	219.533	647.006	0.339316	-1.5593	8.6968e-09	3.121e-06
Novel05932	13.6698	95.8843	0.142566	-2.8103	2.7597e-08	9.0909e-06
Novel05962	17.9123	0	#DIV/0!	Inf	7.0565e-05	0.0076033
Novel06056	39.2937	3.8404	10.2319	3.355	0.00049767	0.03556
Novel06155	118.68	41.0358	2.89207	1.5321	0.00015546	0.014266
Novel06266	120.561	29.8448	4.03957	2.0142	1.7466e-06	0.00034953
Novel06272	13.3227	77.1215	0.172755	-2.5332	1.4828e-06	0.00030048
Novel06286	1.53405	22.7122	0.0675453	-3.888	0.00034354	0.026814
Novel06326	616.166	2.30491	267.334	8.0625	1.8641e-52	5.9872e-48
Novel06354	16.184	153.847	0.105192	-3.2489	5.9743e-06	0.00098402
Novel06371	20.6621	0.98734	20.9271	4.3873	0.00031504	0.024892
Novel06410	220.87	99.7247	2.21484	1.1472	0.00034819	0.027007
Novel06522	8.70795	68.5724	0.126991	-2.9772	4.213e-07	0.00010369
Novel06542	4.35398	31.4926	0.138255	-2.8546	0.00049311	0.035351
Novel06672	6.61999	42.687	0.155082	-2.6889	0.00021159	0.018105
Novel06752	222.378	0	#DIV/0!	Inf	1.1218e-38	1.8016e-34
Novel06763	0	20.0837	0	#NUM!	0.0004948	0.035395
Novel06796	14.5133	114.739	0.12649	-2.9829	0.00022839	0.019279
Novel06817	55.6845	261.927	0.212598	-2.2338	1.0479e-05	0.0015333
Novel06890	110.096	36.6439	3.00445	1.5871	0.00013386	0.01272
Novel06900	209.275	54.297	3.85438	1.9465	1.5067e-08	5.2316e-06
Novel06921	160.157	67.1525	2.38502	1.254	0.00051301	0.036454
Novel06977	125.37	44.3079	2.8296	1.5006	0.00040256	0.030174
Novel07153	69.2141	237.837	0.291022	-1.7808	1.2563e-07	3.4784e-05

## Sheet: LFG-5 vs LFG-0
Gene_id	readcount_LFG-5	readcount_LFG-0	FoldChange	log2FoldChange	pval	padj
Gh_A01G0004	147.848	25.7051	5.75175	2.524	7.6082e-13	2.0389e-11
Gh_A01G0005	238.743	9.70357	24.6036	4.6208	8.1132e-32	8.177e-30
Gh_A01G0009	78.9004	28.6375	2.75509	1.4621	0.00022738	0.0015293
Gh_A01G0010	690.811	252.726	2.73341	1.4507	1.7373e-11	4.0037e-10
Gh_A01G0015	27.4229	7.05108	3.88927	1.9595	0.0037335	0.016987
Gh_A01G0019	17758.8	1858.53	9.55529	3.2563	1.303e-62	4.3196e-60
Gh_A01G0028	1170.64	174.151	6.72204	2.7489	1.4961e-36	1.8505e-34
Gh_A01G0032	2199.66	711.023	3.09363	1.6293	3.832e-17	1.514e-15
Gh_A01G0035	333.718	115.147	2.89829	1.5352	8.2642e-10	1.5438e-08
Gh_A01G0039	273.897	1.39622	196.175	7.616	1.0041e-53	2.3674e-51
Gh_A01G0046	3.21281	229.39	0.0140061	-6.1578	3.1972e-09	5.4876e-08
Gh_A01G0050	1076.8	493.469	2.18207	1.1257	1.7768e-08	2.7439e-07
Gh_A01G0064	43.4973	93.3735	0.465838	-1.1021	0.0020962	0.010455
Gh_A01G0065	119.247	52.28	2.28089	1.1896	0.00028689	0.0018791
Gh_A01G0072	1010.29	400.865	2.52031	1.3336	7.242e-11	1.5472e-09
Gh_A01G0078	387.638	40.5271	9.56523	3.2578	3.6671e-31	3.5852e-29
Gh_A01G0101	14.0086	1.8694	7.49381	2.9057	0.0078419	0.031501
Gh_A01G0111	38.1461	11.1231	3.4295	1.778	0.001718	0.0088308
Gh_A01G0137	48.8175	127.373	0.383261	-1.3836	0.00028986	0.0018957
Gh_A01G0148	1079.94	294.339	3.66903	1.8754	2.1936e-19	1.0411e-17
Gh_A01G0157	176.639	399.163	0.442516	-1.1762	5.1021e-07	6.197e-06
Gh_A01G0162	30.6772	4.14201	7.40654	2.8888	7.1702e-05	0.00054859
Gh_A01G0165	369.726	86.819	4.25866	2.0904	2.9725e-16	1.0888e-14
Gh_A01G0175	367.504	138.812	2.64744	1.4046	6.1811e-09	1.0197e-07
Gh_A01G0181	1649	160.779	10.256	3.3584	3.7405e-31	3.6461e-29
Gh_A01G0186	41.8909	14.6986	2.85008	1.511	0.0042542	0.018929
Gh_A01G0191	55.8788	8.21405	6.80266	2.7661	3.0977e-07	3.8995e-06
Gh_A01G0208	582.518	136.54	4.26634	2.093	1.6053e-19	7.7148e-18
Gh_A01G0224	1601.45	652.442	2.45462	1.2955	1.2793e-08	2.0176e-07
Gh_A01G0233	234.269	636.164	0.368261	-1.4412	4.2035e-11	9.2746e-10
Gh_A01G0236	114.939	401.682	0.286141	-1.8052	1.9664e-13	5.6351e-12
Gh_A01G0243	72.5267	23.5258	3.08293	1.6243	0.0001074	0.00078973
Gh_A01G0248	265.019	129.832	2.04132	1.0295	6.2609e-05	0.00048643
Gh_A01G0251	107.387	277.865	0.386462	-1.3716	1.1976e-07	1.6189e-06
Gh_A01G0274	28274.3	3645.29	7.75647	2.9554	1.0666e-53	2.5056e-51
Gh_A01G0275	420.557	73.23	5.74298	2.5218	8.7936e-23	5.2304e-21
Gh_A01G0280	35.9973	2.27261	15.84	3.9855	2.503e-07	3.2104e-06
Gh_A01G0291	11.2345	0.449856	24.973	4.6423	0.0083612	0.033238
Gh_A01G0294	33.7967	9.20706	3.67081	1.8761	0.0021033	0.010483
Gh_A01G0319	9.13752	0	#DIV/0!	Inf	0.0029601	0.014003
Gh_A01G0324	612.196	18.3208	33.4144	5.0624	2.395e-65	8.5474e-63
Gh_A01G0328	173.219	22.9127	7.56007	2.9184	1.8934e-09	3.3694e-08
Gh_A01G0331	9.70064	0.473182	20.5007	4.3576	0.0078823	0.031631
Gh_A01G0335	12.9031	0	#DIV/0!	Inf	0.00023794	0.0015913
Gh_A01G0347	34.3909	0	#DIV/0!	Inf	2.3563e-10	4.7104e-09
Gh_A01G0350	99.4695	284.626	0.349484	-1.5167	0.010723	0.040706
Gh_A01G0356	142.424	347.809	0.40949	-1.2881	1.3148e-07	1.765e-06
Gh_A01G0361	189.01	90.2945	2.09333	1.0658	0.00013765	0.0009785
Gh_A01G0372	215.055	60.424	3.55907	1.8315	2.3456e-10	4.6919e-09
Gh_A01G0377	770.633	358.975	2.14682	1.1022	1.1826e-07	1.6011e-06
Gh_A01G0379	560.425	1125.79	0.497821	-1.0063	3.7699e-07	4.6719e-06
Gh_A01G0380	333.853	811.434	0.411425	-1.2813	8.5381e-10	1.5927e-08
Gh_A01G0386	265.876	28.5209	9.32239	3.2207	3.0924e-25	2.144e-23
Gh_A01G0388	724.378	1.79943	402.571	8.6531	2.008e-24	1.3287e-22
Gh_A01G0389	1411.14	0.473182	2981.87	11.542	5.6551e-42	8.921e-40
Gh_A01G0394	45.6254	13.0158	3.50545	1.8096	0.00053231	0.0032291
Gh_A01G0404	2944.47	495.022	5.94798	2.5724	3.4653e-38	4.6186e-36
Gh_A01G0419	600.707	77.2087	7.78016	2.9598	3.4835e-17	1.3797e-15
Gh_A01G0420	682.087	216.434	3.15142	1.656	4.375e-13	1.2041e-11
Gh_A01G0428	98.3847	219.513	0.448195	-1.1578	1.9887e-05	0.00017385
Gh_A01G0430	411.544	1903.97	0.216149	-2.2099	3.7373e-17	1.4775e-15
Gh_A01G0434	436.069	185.577	2.34974	1.2325	8.1622e-08	1.1342e-06
Gh_A01G0440	14.5095	90.0546	0.161119	-2.6338	1.8103e-09	3.2312e-08
Gh_A01G0449	117.109	258.924	0.452284	-1.1447	9.8329e-06	9.2002e-05
Gh_A01G0462	88.6737	7.00443	12.66	3.6622	5.9854e-14	1.7874e-12
Gh_A01G0471	2.15916	14.7686	0.146198	-2.774	0.0093998	0.036549
Gh_A01G0483	76.23	12.0228	6.34051	2.6646	8.7899e-09	1.4188e-07
Gh_A01G0485	12.8823	1.89273	6.80644	2.7669	0.013186	0.048138
Gh_A01G0487	1578.13	235.738	6.69461	2.743	8.2392e-39	1.1352e-36
Gh_A01G0494	518.158	116.643	4.44228	2.1513	1.9271e-19	9.1934e-18
Gh_A01G0495	1917.79	213.345	8.98925	3.1682	1.7889e-50	3.7325e-48
Gh_A01G0497	399.183	78.7049	5.07181	2.3425	7.4799e-20	3.7262e-18
Gh_A01G0498	19.308	1.79943	10.7302	3.4236	0.00055018	0.003323
Gh_A01G0506	87.088	39.8539	2.18525	1.1278	0.0020757	0.010367
Gh_A01G0512	32.2214	80.9475	0.398044	-1.329	0.00064537	0.0038171
Gh_A01G0514	11.7561	43.5294	0.270069	-1.8886	0.010661	0.040508
Gh_A01G0525	34.422	5.06505	6.79607	2.7647	4.3902e-05	0.00035498
Gh_A01G0537	168.438	671.276	0.25092	-1.9947	6.5206e-10	1.234e-08
Gh_A01G0543	4977.55	656.927	7.57686	2.9216	5.8443e-24	3.742e-22
Gh_A01G0547	784.337	2486.3	0.315454	-1.6645	5.6481e-18	2.3646e-16
Gh_A01G0552	24.7007	6.86448	3.59826	1.8473	0.0095407	0.03701
Gh_A01G0553	38.032	9.70357	3.91931	1.9706	0.006097	0.025573
Gh_A01G0565	76.7102	0	#DIV/0!	Inf	4.3107e-21	2.3248e-19
Gh_A01G0601	16.6272	3.19565	5.2032	2.3794	0.010991	0.041529
Gh_A01G0609	309.601	151.152	2.04826	1.0344	2.5378e-05	0.00021703
Gh_A01G0615	1767.1	802.241	2.20274	1.1393	1.9204e-08	2.9524e-07
Gh_A01G0618	524.075	1384.23	0.378614	-1.4012	2.5485e-09	4.4598e-08
Gh_A01G0644	128.969	0.449856	286.681	8.1633	3.7522e-31	3.6521e-29
Gh_A01G0651	1180.72	89.1682	13.2415	3.727	2.1352e-57	5.8592e-55
Gh_A01G0654	120.27	54.436	2.20932	1.1436	0.00045568	0.0028209
Gh_A01G0667	36.5086	99.5649	0.366682	-1.4474	7.8625e-05	0.00059597
Gh_A01G0678	415.707	176.88	2.35023	1.2328	1.2531e-07	1.6884e-06
Gh_A01G0680	266.574	10.0834	26.4372	4.7245	1.0679e-38	1.459e-36
Gh_A01G0683	7.48964	0	#DIV/0!	Inf	0.008877	0.034866
Gh_A01G0690	87.4541	34.3224	2.54806	1.3494	0.00036708	0.0023318
Gh_A01G0692	25.2741	5.96476	4.23717	2.0831	0.0040697	0.018245
Gh_A01G0700	187.238	90.0379	2.07959	1.0563	0.00032613	0.0020993
Gh_A01G0713	35.9766	112.881	0.318706	-1.6497	0.0004425	0.0027505
Gh_A01G0716	83.3121	35.4087	2.35283	1.2344	0.0011724	0.0063715
Gh_A01G0723	912.45	412.172	2.21376	1.1465	1.9248e-08	2.9586e-07
Gh_A01G0724	659.715	287.345	2.29596	1.1991	1.9788e-08	3.0351e-07
Gh_A01G0725	47.3459	248.297	0.190677	-2.3908	5.1591e-16	1.8564e-14
Gh_A01G0735	282.233	42.1332	6.69879	2.7439	1.7471e-16	6.5128e-15
Gh_A01G0745	320.971	14.2954	22.4524	4.4888	2.2595e-40	3.3086e-38
Gh_A01G0749	147.275	39.784	3.70199	1.8883	8.8411e-09	1.4264e-07
Gh_A01G0753	150.529	35.1454	4.28294	2.0986	3.0223e-10	5.9651e-09
Gh_A01G0774	5052.26	1846.61	2.73606	1.4521	6.4766e-15	2.1384e-13
Gh_A01G0777	74.5925	10.51	7.09745	2.8273	3.4754e-09	5.9371e-08
Gh_A01G0781	41.3486	11.8129	3.50035	1.8075	0.0011312	0.0061837
Gh_A01G0782	7.50001	0	#DIV/0!	Inf	0.0088534	0.03479
Gh_A01G0784	84.8355	40.3571	2.10205	1.0718	0.0039281	0.017713
Gh_A01G0802	194.33	81.8705	2.37364	1.2471	9.986e-06	9.3341e-05
Gh_A01G0810	1.61677	19.5004	0.0829106	-3.5923	0.00048885	0.0030031
Gh_A01G0813	777.76	1724.33	0.451063	-1.1486	0.00027941	0.0018367
Gh_A01G0820	2085.84	835.66	2.49597	1.3196	5.2702e-12	1.2949e-10
Gh_A01G0821	68.2187	177.633	0.384032	-1.3807	2.8017e-06	2.9413e-05
Gh_A01G0822	390.202	152.751	2.55443	1.353	1.2251e-08	1.9369e-07
Gh_A01G0830	402.939	164.448	2.4502	1.2929	3.8535e-08	5.6466e-07
Gh_A01G0838	9726.73	19775.4	0.491853	-1.0237	0.0011145	0.0061057
Gh_A01G0843	531.368	172.275	3.08442	1.625	8.7795e-13	2.3317e-11
Gh_A01G0845	3140.56	1167.24	2.69055	1.4279	3.8803e-14	1.1792e-12
Gh_A01G0859	65.6105	220.203	0.297962	-1.7468	1.1111e-09	2.0447e-08
Gh_A01G0869	1314.43	598.762	2.19527	1.1344	8.5464e-09	1.3812e-07
Gh_A01G0870	48.9315	13.0858	3.73938	1.9028	0.00019673	0.0013445
Gh_A01G0871	10448.1	408.353	25.5863	4.6773	3.5921e-92	2.9325e-89
Gh_A01G0874	498.532	245.642	2.02947	1.0211	0.00010174	0.0007519
Gh_A01G0880	82.1755	182.135	0.451188	-1.1482	0.0033694	0.015576
Gh_A01G0881	52.0406	22.9827	2.26435	1.1791	0.010323	0.039489
Gh_A01G0882	872.651	416.907	2.09319	1.0657	1.1311e-06	1.2855e-05
Gh_A01G0894	306.171	115.053	2.66106	1.412	2.3472e-08	3.5617e-07
Gh_A01G0896	56.9843	25.8451	2.20488	1.1407	0.0093845	0.036512
Gh_A01G0897	86.5353	227.177	0.380904	-1.3925	5.2034e-07	6.3107e-06
Gh_A01G0898	358.156	903.981	0.3962	-1.3357	0.010761	0.040819
Gh_A01G0902	378.832	931.229	0.406802	-1.2976	0.00010309	0.00076066
Gh_A01G0907	89.5925	422.822	0.211892	-2.2386	7.6633e-19	3.4636e-17
Gh_A01G0908	396.254	799.112	0.495858	-1.012	3.7523e-05	0.00030806
Gh_A01G0909	1030.21	291.127	3.53865	1.8232	2.8061e-18	1.2049e-16
Gh_A01G0914	7435.73	64.9126	114.547	6.8398	1.3183e-171	8.6095e-168
Gh_A01G0919	13.9464	50.8371	0.274333	-1.866	0.00026277	0.0017389
Gh_A01G0920	399.373	169.373	2.3579	1.2375	1.333e-07	1.7884e-06
Gh_A01G0922	236.076	113.494	2.08002	1.0566	0.00012828	0.00092108
Gh_A01G0929	43.5181	9.06711	4.79955	2.2629	7.8005e-05	0.00059196
Gh_A01G0933	570.931	269.171	2.12108	1.0848	5.6108e-07	6.7583e-06
Gh_A01G0934	405.15	49.021	8.26492	3.047	3.5699e-29	3.1549e-27
Gh_A01G0938	161.242	616.17	0.261684	-1.9341	2.0344e-17	8.1813e-16
Gh_A01G0948	59.2368	146.617	0.40402	-1.3075	6.7519e-05	0.00052012
Gh_A01G0954	175.447	79.528	2.2061	1.1415	0.0076242	0.030778
Gh_A01G0957	73.1417	27.148	2.69409	1.4298	0.00048643	0.0029911
Gh_A01G0963	114.02	46.4618	2.45411	1.2952	0.00013748	0.00097752
Gh_A01G0976	16.0744	41.0636	0.39145	-1.3531	0.01041	0.039759
Gh_A01G0986	143.488	337.259	0.425461	-1.2329	4.5895e-07	5.6036e-06
Gh_A01G0991	163.245	54.5759	2.99115	1.5807	2.5651e-07	3.2797e-06
Gh_A01G1003	72.0258	181.096	0.397713	-1.3302	0.00022395	0.00151
Gh_A01G1007	52.666	5.51491	9.55	3.2555	3.0376e-08	4.5314e-07
Gh_A01G1016	477.168	158.979	3.00153	1.5857	7.8941e-12	1.894e-10
Gh_A01G1034	17.2214	0.946365	18.1979	4.1857	0.00028473	0.001867
Gh_A01G1041	22.051	4.14201	5.32359	2.4124	0.0028603	0.013604
Gh_A01G1057	107.387	48.7111	2.20457	1.1405	0.00083391	0.0047556
Gh_A01G1064	47.7431	5.06505	9.4257	3.2366	1.2776e-07	1.7179e-06
Gh_A01G1069	77.377	154.877	0.499619	-1.0011	0.00076973	0.0044428
Gh_A01G1070	313.484	103.204	3.03753	1.6029	7.3773e-09	1.2026e-07
Gh_A01G1075	172.632	483.566	0.357001	-1.486	1.2166e-10	2.5272e-09
Gh_A01G1076	101.597	45.7787	2.21929	1.1501	0.0010466	0.0057783
Gh_A01G1114	66.602	31.3367	2.12535	1.0877	0.0077592	0.031229
Gh_A01G1119	205.637	9.04378	22.7375	4.507	3.9638e-31	3.8408e-29
Gh_A01G1126	2782.69	814.34	3.41717	1.7728	1.0517e-11	2.4833e-10
Gh_A01G1137	758.49	353.757	2.14414	1.1004	1.2313e-07	1.6618e-06
Gh_A01G1138	1.6064	15.1718	0.10588	-3.2395	0.003895	0.017585
Gh_A01G1144	379.406	80.0944	4.73709	2.244	2.6043e-18	1.1212e-16
Gh_A01G1147	168.566	83.6233	2.01573	1.0113	0.00046488	0.0028729
Gh_A01G1172	129.919	260.267	0.499169	-1.0024	9.1178e-05	0.00068132
Gh_A01G1174	46.1678	17.1112	2.69802	1.4319	0.0040008	0.017981
Gh_A01G1184	79.0353	22.6728	3.48582	1.8015	1.2606e-05	0.00011511
Gh_A01G1191	519.999	251.57	2.06694	1.0475	1.9124e-06	2.0782e-05
Gh_A01G1220	119.8	28.211	4.24658	2.0863	7.835e-09	1.2726e-07
Gh_A01G1225	54.8666	285.052	0.192483	-2.3772	0.00045797	0.0028331
Gh_A01G1232	100.616	39.0076	2.57934	1.367	0.0010512	0.0058001
Gh_A01G1237	5.38233	26.3882	0.203966	-2.2936	0.0019229	0.0097207
Gh_A01G1240	763.029	358.446	2.12874	1.09	1.8141e-07	2.3824e-06
Gh_A01G1247	411.793	132.951	3.09728	1.631	3.6207e-08	5.3342e-07
Gh_A01G1254	283.256	28.9941	9.7696	3.2883	3.9935e-17	1.573e-15
Gh_A01G1257	309.173	3.149	98.1829	6.6174	1.7088e-44	2.9602e-42
Gh_A01G1263	266.011	129.489	2.05438	1.0387	4.3098e-05	0.00034937
Gh_A01G1265	78.9523	23.7124	3.32949	1.7353	2.0832e-05	0.00018128
Gh_A01G1273	41.2863	2.31926	17.8012	4.1539	1.569e-08	2.4403e-07
Gh_A01G1277	1277.03	537.752	2.37479	1.2478	2.4029e-08	3.6436e-07
Gh_A01G1278	769.524	221.803	3.46943	1.7947	9.9227e-17	3.7919e-15
Gh_A01G1294	2.69117	26.1783	0.102799	-3.2821	9.9473e-05	0.00073631
Gh_A01G1300	60.2178	12.7359	4.72823	2.2413	5.3497e-06	5.2889e-05
Gh_A01G1315	15.6046	74.5329	0.209366	-2.2559	5.8563e-07	7.0191e-06
Gh_A01G1316	97.7905	208	0.470152	-1.0888	6.4983e-05	0.00050296
Gh_A01G1328	65.5379	32.493	2.01698	1.0122	0.012251	0.045408
Gh_A01G1332	31.6998	3.69215	8.58549	3.1019	2.3695e-05	0.00020392
Gh_A01G1340	1517.27	639.802	2.3715	1.2458	3.2212e-09	5.5244e-08
Gh_A01G1348	8.59514	246.461	0.0348741	-4.8417	7.0772e-15	2.3226e-13
Gh_A01G1349	142.258	414.554	0.343171	-1.543	1.1997e-10	2.4937e-09
Gh_A01G1352	435.519	193.402	2.25183	1.1711	0.00069936	0.0040975
Gh_A01G1355	2137.2	555.329	3.84851	1.9443	5.4575e-23	3.2911e-21
Gh_A01G1357	13.404	1.3729	9.76351	3.2874	0.0054034	0.023169
Gh_A01G1360	5093.97	1370.42	3.71716	1.8942	6.1843e-11	1.3347e-09
Gh_A01G1367	26.9324	161.255	0.167021	-2.5819	0.001578	0.0081979
Gh_A01G1377	37.0199	115.673	0.320035	-1.6437	0.00023343	0.0015652
Gh_A01G1380	51.6434	121.515	0.42499	-1.2345	0.00017858	0.0012334
Gh_A01G1381	929.612	380.622	2.4424	1.2883	3.8528e-10	7.4998e-09
Gh_A01G1387	289.502	122.391	2.36543	1.2421	9.0795e-07	1.0484e-05
Gh_A01G1397	42.9861	123.447	0.348203	-1.522	7.7094e-06	7.3891e-05
Gh_A01G1399	439.06	1078.05	0.407282	-1.2959	1.4487e-10	2.9809e-09
Gh_A01G1400	157.383	60.0275	2.62188	1.3906	5.9915e-06	5.863e-05
Gh_A01G1408	551.025	20.8334	26.4501	4.7252	2.8746e-50	5.941e-48
Gh_A01G1413	39.711	168.426	0.235778	-2.0845	1.1678e-10	2.4335e-09
Gh_A01G1418	199.357	1.34957	147.718	7.2067	7.0488e-42	1.1066e-39
Gh_A01G1419	504.602	214.841	2.34876	1.2319	3.9383e-08	5.7579e-07
Gh_A01G1439	185.21	434.621	0.42614	-1.2306	2.9531e-05	0.00024873
Gh_A01G1457	56.2241	9.32369	6.03018	2.5922	0.0044453	0.01962
Gh_A01G1463	716.326	323.53	2.21407	1.1467	4.8547e-08	6.9943e-07
Gh_A01G1475	1194.33	596.536	2.00208	1.0015	0.0041078	0.018386
Gh_A01G1476	13.404	0	#DIV/0!	Inf	0.00016796	0.0011663
Gh_A01G1487	31.0848	10.1534	3.06142	1.6142	0.0084581	0.033541
Gh_A01G1490	213.825	73.2466	2.91925	1.5456	3.5667e-08	5.2606e-07
Gh_A01G1499	171.913	64.2328	2.67641	1.4203	1.7519e-06	1.9165e-05
Gh_A01G1500	27.9238	65.1325	0.428718	-1.2219	0.003847	0.01741
Gh_A01G1504	997.54	236.405	4.21958	2.0771	1.8174e-22	1.0607e-20
Gh_A01G1508	95.1511	25.985	3.66167	1.8725	1.1616e-06	1.3169e-05
Gh_A01G1513	1312.53	305.972	4.28977	2.1009	3.0746e-24	2.008e-22
Gh_A01G1516	108.327	40.707	2.66106	1.412	0.00019813	0.001353
Gh_A01G1519	290.314	599.289	0.484443	-1.0456	1.1116e-06	1.2655e-05
Gh_A01G1520	13.404	0	#DIV/0!	Inf	0.00016796	0.0011663
Gh_A01G1545	16.1263	51.0071	0.316154	-1.6613	0.00077664	0.004478
Gh_A01G1546	63.4099	4.25864	14.8893	3.8962	1.8517e-11	4.2553e-10
Gh_A01G1552	137.992	315.989	0.436696	-1.1953	1.35e-06	1.5107e-05
Gh_A01G1563	9710.17	649.963	14.9399	3.9011	8.2847e-82	5.2026e-79
Gh_A01G1567	57.9965	11.0531	5.24703	2.3915	2.3096e-06	2.4663e-05
Gh_A01G1572	606.931	266.911	2.27395	1.1852	5.977e-08	8.5025e-07
Gh_A01G1574	7078.45	2919.72	2.42435	1.2776	2.7509e-12	6.934e-11
Gh_A01G1575	17.211	0.946365	18.1866	4.1848	0.00028527	0.00187
Gh_A01G1576	425.94	0.899713	473.428	8.887	8.5804e-75	4.1509e-72
Gh_A01G1581	663.567	265.795	2.49649	1.3199	8.9017e-10	1.6568e-08
Gh_A01G1589	1007.63	170.372	5.91427	2.5642	6.926e-16	2.469e-14
Gh_A01G1595	112.01	238.437	0.469761	-1.09	7.1309e-05	0.00054578
Gh_A01G1596	31.7309	89.1382	0.355963	-1.4902	9.3106e-05	0.00069446
Gh_A01G1600	336.516	93.3735	3.604	1.8496	5.0169e-13	1.3692e-11
Gh_A01G1602	372.952	88.3785	4.21987	2.0772	4.3262e-16	1.5653e-14
Gh_A01G1605	2932.9	564.896	5.19203	2.3763	9.7238e-34	1.0709e-31
Gh_A01G1606	41.4523	10.0135	4.13962	2.0495	0.0023701	0.011586
Gh_A01G1607	21.4464	2.79244	7.67997	2.9411	0.00075152	0.0043508
Gh_A01G1613	49.3702	100.501	0.49124	-1.0255	0.012274	0.045475
Gh_A01G1617	91.0195	234.918	0.387455	-1.3679	2.0263e-05	0.00017688
Gh_A01G1625	3.72408	36.2318	0.102785	-3.2823	0.00055773	0.0033596
Gh_A01G1626	8.61588	63.1865	0.136361	-2.8745	0.0006527	0.0038528
Gh_A01G1629	1660.98	488.911	3.39733	1.7644	7.4891e-19	3.3895e-17
Gh_A01G1635	1254.25	301.607	4.15861	2.0561	3.3205e-21	1.8072e-19
Gh_A01G1645	337.515	166.44	2.02778	1.0199	2.189e-05	0.00018965
Gh_A01G1646	222.399	82.3904	2.69933	1.4326	2.0897e-07	2.7171e-06
Gh_A01G1653	154.65	2.29593	67.3591	6.0738	5.5041e-32	5.5818e-30
Gh_A01G1657	346.144	116.986	2.95878	1.565	2.4889e-10	4.9618e-09
Gh_A01G1659	21.9576	0	#DIV/0!	Inf	9.6662e-06	9.0742e-05
Gh_A01G1665	302.82	727.058	0.416503	-1.2636	2.3904e-09	4.199e-08
Gh_A01G1670	160.095	27.4046	5.84175	2.5464	8.3307e-14	2.4596e-12
Gh_A01G1672	363.625	155.977	2.33124	1.2211	3.3753e-07	4.2221e-06
Gh_A01G1678	507.435	79.288	6.39968	2.678	6.3934e-27	4.9181e-25
Gh_A01G1679	1850.89	704.212	2.62825	1.3941	6.3104e-13	1.7051e-11
Gh_A01G1683	244.118	116.736	2.09115	1.0643	0.0001138	0.00083152
Gh_A01G1685	2083.29	538.015	3.87206	1.9531	4.7962e-23	2.9084e-21
Gh_A01G1687	32.7534	3.71548	8.81524	3.14	1.4427e-05	0.00012996
Gh_A01G1696	140.953	334.297	0.421645	-1.2459	6.9256e-07	8.1879e-06
Gh_A01G1702	25.326	3.69215	6.85948	2.7781	0.004019	0.01805
Gh_A01G1708	679.673	280.377	2.42419	1.2775	2.4653e-09	4.3235e-08
Gh_A01G1714	17.2318	0	#DIV/0!	Inf	1.3761e-05	0.00012451
Gh_A01G1715	312.078	75.2626	4.14652	2.0519	3.3086e-06	3.4223e-05
Gh_A01G1722	210.322	441.529	0.476352	-1.0699	2.6604e-06	2.8033e-05
Gh_A01G1725	361.32	21.2299	17.0193	4.0891	4.988e-40	7.144e-38
Gh_A01G1730	19.9229	3.6455	5.46492	2.4502	0.0044377	0.019593
Gh_A01G1731	136.635	36.8582	3.70712	1.8903	0.00020447	0.0013929
Gh_A01G1734	70.9825	4.16534	17.0417	4.091	5.5271e-13	1.504e-11
Gh_A01G1737	2.67043	31.0501	0.0860012	-3.5395	1.1018e-05	0.00010194
Gh_A01G1744	61.7724	26.0317	2.37298	1.2467	0.0034154	0.015754
Gh_A01G1754	234.521	92.3805	2.53872	1.3441	6.279e-07	7.4913e-06
Gh_A01G1757	24.7836	2.31926	10.6864	3.4177	0.00082935	0.0047322
Gh_A01G1759	345.913	164.611	2.10133	1.0713	7.2392e-06	6.9784e-05
Gh_A01G1763	456.365	177.673	2.56863	1.361	3.3654e-09	5.7581e-08
Gh_A01G1772	18.89	0	#DIV/0!	Inf	0.0039369	0.017743
Gh_A01G1777	2961.48	1013.67	2.92148	1.5467	3.9749e-16	1.443e-14
Gh_A01G1784	38.0735	84.6097	0.450001	-1.152	0.0022792	0.011219
Gh_A01G1786	558.325	134.017	4.16611	2.0587	2.369e-08	3.5939e-07
Gh_A01G1787	125.338	40.3271	3.10803	1.636	1.2568e-05	0.00011482
Gh_A01G1806	12.3088	38.9076	0.316351	-1.6604	0.0033374	0.015453
Gh_A01G1820	11315.1	2452.4	4.61394	2.206	4.6301e-32	4.7101e-30
Gh_A01G1821	66.1218	23.1226	2.85957	1.5158	0.00042181	0.0026362
Gh_A01G1833	48.3269	13.3724	3.61401	1.8536	0.00031513	0.0020353
Gh_A01G1843	154.046	0	#DIV/0!	Inf	1.0426e-37	1.3591e-35
Gh_A01G1844	154.609	1.3729	112.618	6.8153	7.1035e-34	7.9033e-32
Gh_A01G1848	364.343	156.48	2.32834	1.2193	3.8008e-07	4.7067e-06
Gh_A01G1854	1223.14	389.789	3.1379	1.6498	5.1772e-16	1.8619e-14
Gh_A01G1855	634.638	0.899713	705.401	9.4623	2.1694e-43	3.6422e-41
Gh_A01G1858	159.991	68.1183	2.34876	1.2319	3.8826e-05	0.00031768
Gh_A01G1860	85.8892	254.659	0.337276	-1.568	7.0609e-09	1.1546e-07
Gh_A01G1861	2356.57	1113.06	2.11726	1.0822	1.1035e-08	1.7603e-07
Gh_A01G1867	113.188	319.761	0.35397	-1.4983	1.329e-06	1.489e-05
Gh_A01G1871	654.409	317.952	2.05822	1.0414	8.9582e-07	1.0351e-05
Gh_A01G1878	100.533	299.684	0.335457	-1.5758	1.1051e-09	2.0342e-08
Gh_A01G1879	1249.27	3081.87	0.405367	-1.3027	3.4419e-05	0.00028508
Gh_A01G1881	66.0492	165.264	0.399648	-1.3232	2.539e-05	0.0002171
Gh_A01G1883	7.55186	0	#DIV/0!	Inf	0.0087371	0.034445
Gh_A01G1884	14.4991	1.82275	7.95466	2.9918	0.006112	0.025624
Gh_A01G1886	1634.31	742.48	2.20121	1.1383	4.5023e-09	7.6e-08
Gh_A01G1888	857.762	387.563	2.21315	1.1461	2.917e-08	4.3574e-07
Gh_A01G1889	73.9257	12.9459	5.71043	2.5136	0.00094227	0.0052809
Gh_A01G1890	1383.63	4037.18	0.342719	-1.5449	1.5315e-16	5.7416e-15
Gh_A01G1899	395.736	2.74579	144.127	7.1712	7.5191e-13	2.0167e-11
Gh_A01G1903	34.9541	80.1411	0.436151	-1.1971	0.001869	0.0094813
Gh_A01G1905	30.0726	1.8694	16.0867	4.0078	1.98e-06	2.1443e-05
Gh_A01G1909	1341.22	445.415	3.01112	1.5903	2.3702e-15	8.1428e-14
Gh_A01G1913	20745.6	1539.6	13.4749	3.7522	2.8701e-44	4.9328e-42
Gh_A01G1914	47.7845	9.23039	5.17694	2.3721	1.6545e-05	0.00014725
Gh_A01G1915	1932.52	146.913	13.1537	3.7174	7.6089e-64	2.6293e-61
Gh_A01G1916	155.307	41.4268	3.74898	1.9065	1.0009e-07	1.3705e-06
Gh_A01G1950	157.946	596.71	0.264694	-1.9176	5.5234e-17	2.1575e-15
Gh_A01G1963	893.2	375.194	2.38056	1.2513	1.2349e-09	2.2565e-08
Gh_A01G1971	77.8053	167.287	0.465096	-1.1044	0.00016165	0.0011282
Gh_A01G1979	188.551	74.1997	2.54118	1.3455	2.8057e-06	2.9445e-05
Gh_A01G1987	91.3026	199.88	0.456789	-1.1304	4.5942e-05	0.00036944
Gh_A01G1990	104.873	447.247	0.23449	-2.0924	1.7433e-17	7.0281e-16
Gh_A01G1996	217.09	651.572	0.333186	-1.5856	6.0235e-05	0.00047039
Gh_A01G1997	61.2715	4.63852	13.2095	3.7235	1.2906e-10	2.6741e-09
Gh_A01G2014	297.42	135.057	2.20213	1.1389	5.0056e-06	4.9773e-05
Gh_A01G2032	536.146	250.35	2.14162	1.0987	3.0413e-06	3.1699e-05
Gh_A01G2034	17.743	330.888	0.0536232	-4.221	1.347e-05	0.00012206
Gh_A01G2039	44.1123	9.23039	4.77897	2.2567	6.3536e-05	0.00049258
Gh_A01G2041	214.92	5.58488	38.4817	5.2661	5.7746e-37	7.2526e-35
Gh_A01G2053	353.099	160.329	2.20228	1.139	1.9438e-06	2.1081e-05
Gh_A01G2056	39.7422	3.71548	10.696	3.419	5.483e-07	6.6129e-06
Gh_A01G2058	145.72	3.59885	40.4902	5.3395	5.1735e-28	4.2932e-26
Gh_A01G2059	127.006	12.1694	10.4367	3.3836	2.5527e-07	3.2651e-06
Gh_A01G2063	28.9982	1.8694	15.5119	3.9553	3.4995e-06	3.6032e-05
Gh_A01G2064	77.9816	14.3654	5.4283	2.4405	4.7373e-08	6.8433e-07
Gh_A01G2070	46.6894	14.652	3.18656	1.672	0.0011305	0.0061814
Gh_A01G2094	9.63842	48.4712	0.198843	-2.3303	2.6268e-05	0.00022373
Gh_A01G2099	141.944	29.1874	4.86318	2.2819	1.7694e-10	3.6045e-09
Gh_A01G2111	95.0163	4.59187	20.692	4.371	2.7136e-17	1.0806e-15
Gh_A01G2116	1819.96	723.626	2.51507	1.3306	5.4157e-12	1.3274e-10
Gh_A01G2120	273.269	17.4444	15.6653	3.9695	4.7294e-16	1.7084e-14
Gh_A01G2122	355.614	867.063	0.410143	-1.2858	3.6264e-09	6.1789e-08
Gh_A01G2133	4.30794	32.9895	0.130589	-2.9369	0.00095897	0.0053618
Gh_A01G2135	55.3883	126.75	0.436998	-1.1943	0.0012451	0.0067063
Gh_A01G2136	0	23.3159	0	#NUM!	9.6652e-05	0.00071828
Gh_A01G2141	232.715	20.3069	11.4597	3.5185	5.1086e-26	3.7195e-24
Gh_A01G2144	127.248	45.9187	2.77118	1.4705	9.6771e-06	9.0818e-05
Gh_A01G2151	297.7	635.624	0.468363	-1.0943	0.0083818	0.033297
Gh_A01G2154	2358.22	1087.25	2.16895	1.117	0.00013397	0.00095613
Gh_A01G2159	42.4437	14.4354	2.94017	1.5559	0.0029139	0.013823
Gh_A01G2160	101.839	28.8775	3.52665	1.8183	0.0010828	0.0059545
Gh_A02G0013	330.267	157.706	2.0942	1.0664	1.0478e-05	9.7518e-05
Gh_A02G0014	1216.56	545.689	2.22947	1.1567	5.6821e-07	6.8354e-06
Gh_A02G0018	148.422	315.486	0.470446	-1.0879	9.1207e-06	8.6017e-05
Gh_A02G0019	201.944	39.6907	5.088	2.3471	3.4962e-14	1.0675e-12
Gh_A02G0026	25.243	69.841	0.361433	-1.4682	0.00052517	0.0031914
Gh_A02G0029	9.61768	37.0149	0.259841	-1.9443	0.0012074	0.006538
Gh_A02G0044	94.5777	14.2954	6.61573	2.7259	1.7235e-10	3.5153e-09
Gh_A02G0052	16.6583	1.34957	12.3437	3.6257	0.00099607	0.005543
Gh_A02G0054	158.937	72.1136	2.20396	1.1401	0.00011708	0.00085147
Gh_A02G0055	579.028	277.428	2.0871	1.0615	2.5637e-05	0.00021895
Gh_A02G0058	14.4887	0	#DIV/0!	Inf	8.2106e-05	0.00062013
Gh_A02G0065	182.364	89.5048	2.0375	1.0268	0.0053881	0.02312
Gh_A02G0070	1384.66	3653.01	0.379034	-1.3996	7.9915e-14	2.3659e-12
Gh_A02G0092	168.21	10.58	15.8994	3.9909	3.6683e-24	2.3862e-22
Gh_A02G0110	1213.39	412.395	2.94221	1.5569	1.3601e-14	4.3266e-13
Gh_A02G0130	523.429	254.192	2.05922	1.0421	2.0421e-06	2.2042e-05
Gh_A02G0132	197.75	45.5388	4.34242	2.1185	4.0361e-12	1.0053e-10
Gh_A02G0134	2205.82	111.271	19.8243	4.3092	2.2406e-32	2.319e-30
Gh_A02G0149	149.351	70.7008	2.11242	1.0789	0.00036825	0.0023379
Gh_A02G0153	470.301	53.4196	8.80364	3.1381	1.2283e-32	1.2918e-30
Gh_A02G0154	167.021	17.4911	9.54867	3.2553	3.5936e-19	1.6776e-17
Gh_A02G0156	236.104	777.762	0.30357	-1.7199	1.0702e-08	1.7114e-07
Gh_A02G0157	84.2102	29.304	2.87368	1.5229	0.00018903	0.0012974
Gh_A02G0163	182.771	58.0648	3.1477	1.6543	1.598e-07	2.1169e-06
Gh_A02G0164	364.585	33.376	10.9238	3.4494	1.2747e-32	1.3362e-30
Gh_A02G0165	380.21	2.74579	138.467	7.1134	1.3683e-64	4.7787e-62
Gh_A02G0166	22.6245	0	#DIV/0!	Inf	4.1305e-06	4.1875e-05
Gh_A02G0188	2209.91	1073.55	2.05851	1.0416	1.4017e-05	0.0001266
Gh_A02G0193	6.95763	0	#DIV/0!	Inf	0.012759	0.04687
Gh_A02G0205	106.386	276.189	0.385179	-1.3764	1.0919e-07	1.4869e-06
Gh_A02G0206	919.393	248.141	3.70507	1.8895	6.3784e-19	2.909e-17
Gh_A02G0210	1219.35	447.98	2.72187	1.4446	7.0268e-13	1.8917e-11
Gh_A02G0216	320.252	96.8324	3.30718	1.7256	1.9574e-11	4.4855e-10
Gh_A02G0220	160.136	44.9656	3.56129	1.8324	7.1344e-09	1.1657e-07
Gh_A02G0227	47.1592	397.323	0.118692	-3.0747	9.8256e-29	8.5186e-27
Gh_A02G0231	245.338	93.84	2.61444	1.3865	1.8793e-07	2.4621e-06
Gh_A02G0253	139.578	324.383	0.430296	-1.2166	8.2087e-07	9.5579e-06
Gh_A02G0258	570.282	158.399	3.60026	1.8481	5.0171e-16	1.8083e-14
Gh_A02G0259	18.2439	3.2423	5.62674	2.4923	0.0055155	0.023573
Gh_A02G0260	22.5311	2.83909	7.93593	2.9884	0.00045042	0.0027941
Gh_A02G0281	218.102	30.367	7.18207	2.8444	3.7939e-19	1.761e-17
Gh_A02G0283	28.487	6.50792	4.37717	2.13	0.0017905	0.0091475
Gh_A02G0287	274.744	74.3463	3.69558	1.8858	1.7957e-11	4.1337e-10
Gh_A02G0293	26.8909	3.19565	8.41463	3.0729	0.00011522	0.00084109
Gh_A02G0294	57.9861	10.1768	5.69778	2.5104	9.6641e-07	1.1116e-05
Gh_A02G0295	195.55	82.5303	2.36936	1.2445	9.6597e-06	9.0715e-05
Gh_A02G0296	76.2819	26.2483	2.90613	1.5391	0.0001567	0.0010984
Gh_A02G0298	38.0943	127.443	0.298914	-1.7422	0.00011766	0.00085516
Gh_A02G0301	453.988	76.4789	5.93604	2.5695	4.4678e-24	2.889e-22
Gh_A02G0314	102.662	2.83909	36.1594	5.1763	3.9309e-21	2.1235e-19
Gh_A02G0316	254.092	6.4846	39.1842	5.2922	2.995e-12	7.5174e-11
Gh_A02G0317	437.152	9.13708	47.8451	5.5803	0.00012239	0.00088439
Gh_A02G0318	90.4667	17.2045	5.25831	2.3946	0.00064647	0.0038226
Gh_A02G0320	48.2958	14.7919	3.26504	1.7071	0.00071243	0.004158
Gh_A02G0329	1858.94	743.889	2.49891	1.3213	7.8021e-12	1.8733e-10
Gh_A02G0333	111.446	280.027	0.397989	-1.3292	9.2994e-05	0.00069378
Gh_A02G0334	35.9662	2.76912	12.9879	3.6991	6.4432e-07	7.669e-06
Gh_A02G0340	106.949	31.6232	3.38205	1.7579	1.5904e-06	1.7554e-05
Gh_A02G0341	88.5181	35.5487	2.49009	1.3162	0.00040835	0.0025633
Gh_A02G0362	42.9861	5.44493	7.89479	2.9809	2.0274e-06	2.1904e-05
Gh_A02G0365	44.6132	18.9106	2.3592	1.2383	0.01246	0.046041
Gh_A02G0374	9.11678	29.5372	0.308662	-1.6959	0.0086634	0.03421
Gh_A02G0378	98943.8	1406.93	70.3267	6.136	4.6246e-168	2.5169e-164
Gh_A02G0379	11.2656	112.471	0.100162	-3.3196	2.0184e-14	6.3467e-13
Gh_A02G0380	52.6245	506.418	0.103917	-3.2665	5.0819e-24	3.2731e-22
Gh_A02G0382	89.5303	37.6113	2.38039	1.2512	0.0074067	0.030047
Gh_A02G0389	652.805	257.571	2.5345	1.3417	5.961e-10	1.1327e-08
Gh_A02G0406	468.635	36.1685	12.9574	3.6957	2.3691e-40	3.4537e-38
Gh_A02G0430	7.52075	0	#DIV/0!	Inf	0.0088066	0.03465
Gh_A02G0434	133.152	386.247	0.344745	-1.5364	2.3283e-10	4.6614e-09
Gh_A02G0442	630.889	133.661	4.72004	2.2388	3.387e-22	1.9455e-20
Gh_A02G0455	83.7093	0.473182	176.901	7.4668	2.2006e-21	1.2087e-19
Gh_A02G0457	59.6755	0.923039	64.651	6.0146	9.9473e-15	3.2081e-13
Gh_A02G0477	1477.08	79.8912	18.4891	4.2086	4.8708e-69	1.9516e-66
Gh_A02G0480	93.9523	190.952	0.492024	-1.0232	0.0002439	0.0016257
Gh_A02G0483	99.6592	33.0195	3.01822	1.5937	0.0098196	0.03792
Gh_A02G0486	811.114	308.781	2.62679	1.3933	3.4929e-11	7.783e-10
Gh_A02G0494	18.8589	3.2423	5.8167	2.5402	0.0065079	0.026995
Gh_A02G0497	444.747	215.111	2.06752	1.0479	4.2643e-06	4.3058e-05
Gh_A02G0500	15.0726	0	#DIV/0!	Inf	5.6862e-05	0.00044694
Gh_A02G0505	62.3355	0.473182	131.735	7.0415	2.4736e-16	9.1221e-15
Gh_A02G0513	638.21	317.549	2.00987	1.0071	2.0842e-06	2.2454e-05
Gh_A02G0514	82.7697	209.63	0.394829	-1.3407	1.5605e-06	1.7247e-05
Gh_A02G0523	0.542381	12.426	0.0436492	-4.5179	0.0025442	0.012306
Gh_A02G0524	262.725	606.79	0.432988	-1.2076	2.5364e-08	3.8256e-07
Gh_A02G0549	106.427	13.0392	8.16187	3.0289	5.5593e-13	1.5119e-11
Gh_A02G0553	1749.58	689.29	2.53819	1.3438	4.4373e-12	1.1002e-10
Gh_A02G0561	533.866	192.039	2.78003	1.4751	5.796e-11	1.2555e-09
Gh_A02G0591	41.8495	85.2461	0.490934	-1.0264	0.0065132	0.027013
Gh_A02G0597	31.6479	9.11376	3.47256	1.796	0.00422	0.018806
Gh_A02G0602	42.5163	95.6861	0.444329	-1.1703	0.0011131	0.0061003
Gh_A02G0607	12.9342	0.899713	14.3761	3.8456	0.0032258	0.015044
Gh_A02G0610	150.895	74.7961	2.0174	1.0125	0.00073846	0.0042881
Gh_A02G0612	115.419	263.326	0.438303	-1.19	0.0069473	0.0285
Gh_A02G0615	109.588	47.2849	2.31755	1.2126	0.00033931	0.0021759
Gh_A02G0626	593.403	236.871	2.50516	1.3249	1.636e-07	2.1646e-06
Gh_A02G0633	0.542381	25.8917	0.0209486	-5.577	1.2902e-06	1.4485e-05
Gh_A02G0636	59.0916	26.155	2.25934	1.1759	0.0070489	0.028838
Gh_A02G0653	37.6037	13.7756	2.72981	1.4488	0.0086794	0.034254
Gh_A02G0657	169.764	385.923	0.439886	-1.1848	5.3014e-07	6.4152e-06
Gh_A02G0669	332.623	66.722	4.98537	2.3177	4.5158e-18	1.9101e-16
Gh_A02G0678	210.705	102.277	2.06008	1.0427	0.00012784	0.00091839
Gh_A02G0690	308.603	828.995	0.372265	-1.4256	1.2433e-11	2.9136e-10
Gh_A02G0694	21.436	112.624	0.190333	-2.3934	0.0023342	0.011438
Gh_A02G0705	11.8598	0.946365	12.5316	3.6475	0.0072477	0.02951
Gh_A02G0706	27.34	148.773	0.183773	-2.444	4.1851e-12	1.04e-10
Gh_A02G0721	2.15916	19.4305	0.111121	-3.1698	0.0011217	0.0061384
Gh_A02G0726	207.43	464.332	0.446738	-1.1625	0.0025092	0.012159
Gh_A02G0730	15.5631	39.8773	0.390285	-1.3574	0.011589	0.043378
Gh_A02G0749	159.197	68.4148	2.32689	1.2184	0.0033743	0.015594
Gh_A02G0754	23.1046	57.4683	0.402037	-1.3146	0.0033893	0.015652
Gh_A02G0755	185.182	11.1231	16.6483	4.0573	2.3638e-26	1.7523e-24
Gh_A02G0759	1643.71	86.3824	19.0286	4.2501	3.261e-34	3.6783e-32
Gh_A02G0760	176.556	19.0273	9.2792	3.214	1.0962e-19	5.3666e-18
Gh_A02G0774	614.394	111.811	5.49493	2.4581	2.052e-25	1.4333e-23
Gh_A02G0775	87.0569	18.2742	4.76409	2.2522	8.4246e-08	1.1674e-06
Gh_A02G0816	42.8201	0	#DIV/0!	Inf	1.6175e-05	0.00014437
Gh_A02G0819	7186.27	1228.48	5.84985	2.5484	2.6402e-40	3.8403e-38
Gh_A02G0820	11.2967	34.0591	0.331688	-1.5921	0.0071293	0.029105
Gh_A02G0832	10.2327	0.449856	22.7469	4.5076	0.0057473	0.02437
Gh_A02G0836	34.3391	89.5647	0.383394	-1.3831	0.00023792	0.0015913
Gh_A02G0837	159.919	53.7528	2.97502	1.5729	3.9159e-07	4.8363e-06
Gh_A02G0838	667.865	261.023	2.55868	1.3554	3.5887e-10	7.0236e-09
Gh_A02G0839	2150.26	513.693	4.18579	2.0655	4.668e-05	0.00037475
Gh_A02G0845	549.118	199.836	2.74784	1.4583	5.9856e-11	1.2944e-09
Gh_A02G0847	2721.03	285.496	9.53082	3.2526	3.9022e-37	4.9199e-35
Gh_A02G0859	158.06	17.5611	9.00047	3.17	6.3113e-18	2.6321e-16
Gh_A02G0861	61.1781	27.008	2.26514	1.1796	0.0061591	0.02578
Gh_A02G0868	479.283	1020.91	0.469468	-1.0909	6.361e-08	8.992e-07
Gh_A02G0873	2330.78	5383.26	0.432958	-1.2077	4.4835e-11	9.8457e-10
Gh_A02G0878	4174.25	1596.08	2.61534	1.387	7.8498e-14	2.325e-12
Gh_A02G0879	5643.04	1028.9	5.48465	2.4554	2.4595e-37	3.1372e-35
Gh_A02G0882	149.341	68.848	2.16911	1.1171	0.00021318	0.0014454
Gh_A02G0890	43.5077	17.4911	2.48751	1.3147	0.0094361	0.036663
Gh_A02G0901	67.6038	197.104	0.342981	-1.5438	1.1444e-07	1.552e-06
Gh_A02G0903	136.866	57.5616	2.37775	1.2496	7.5637e-05	0.00057533
Gh_A02G0930	130.585	59.641	2.1895	1.1306	0.00034789	0.0022233
Gh_A02G0932	539.041	232.239	2.32109	1.2148	4.3405e-08	6.3079e-07
Gh_A02G0934	571.901	193.318	2.95836	1.5648	2.6494e-12	6.6911e-11
Gh_A02G0936	437.267	214.548	2.03806	1.0272	5.8332e-06	5.7236e-05
Gh_A02G0947	37.6763	10.0368	3.75393	1.9084	0.001441	0.0075909
Gh_A02G0948	238.515	65.7457	3.62781	1.8591	3.1922e-11	7.1348e-10
Gh_A02G0949	496.128	1069.05	0.464098	-1.1075	3.4795e-08	5.14e-07
Gh_A02G0950	107.584	19.4771	5.52357	2.4656	3.1292e-09	5.3838e-08
Gh_A02G0951	4686.31	2311.51	2.02736	1.0196	2.6906e-08	4.0377e-07
Gh_A02G0962	41.4937	7.92747	5.23431	2.388	0.0096823	0.037474
Gh_A02G0963	137.156	56.492	2.42788	1.2797	7.3907e-05	0.00056352
Gh_A02G0964	186.841	14.722	12.6916	3.6658	1.0863e-23	6.8283e-22
Gh_A02G0972	72.4022	224.702	0.322216	-1.6339	7.1523e-09	1.1684e-07
Gh_A02G0975	12.8823	0.449856	28.6368	4.8398	0.0011462	0.0062497
Gh_A02G0976	83.6367	217.144	0.385179	-1.3764	0.0013825	0.0073399
Gh_A02G0977	33.8589	0	#DIV/0!	Inf	3.2873e-10	6.4626e-09
Gh_A02G0978	20.4135	0	#DIV/0!	Inf	1.6927e-06	1.8583e-05
Gh_A02G0999	10.243	0.449856	22.769	4.509	0.0057355	0.024339
Gh_A02G1000	3246.51	181.249	17.9113	4.1628	1.8123e-82	1.1491e-79
Gh_A02G1002	35.372	4.97175	7.11469	2.8308	0.00022253	0.0015017
Gh_A02G1005	16.0951	41.8233	0.384832	-1.3777	0.0083753	0.033277
Gh_A02G1009	3.73445	18.3908	0.203063	-2.3	0.0099187	0.038226
Gh_A02G1030	883.62	392.758	2.24981	1.1698	1.1012e-08	1.7572e-07
Gh_A02G1032	1917.19	893.935	2.14459	1.1007	9.4387e-09	1.5183e-07
Gh_A02G1035	33.2336	126.27	0.263194	-1.9258	4.8052e-08	6.9322e-07
Gh_A02G1038	815.741	81.1874	10.0477	3.3288	9.4467e-23	5.6087e-21
Gh_A02G1052	91.762	40.9003	2.24358	1.1658	0.0013165	0.0070442
Gh_A02G1060	3428.03	613.038	5.59175	2.4833	1.3905e-36	1.7231e-34
Gh_A02G1063	25.7232	56.0021	0.459329	-1.1224	0.013326	0.048556
Gh_A02G1101	52.6349	12.4027	4.24393	2.0854	4.389e-05	0.00035493
Gh_A02G1112	273.732	96.3226	2.84179	1.5068	7.4621e-09	1.2153e-07
Gh_A02G1125	593.96	54.1494	10.9685	3.4553	3.2143e-41	4.8481e-39
Gh_A02G1135	116.097	0.449856	258.067	8.0116	1.7746e-28	1.519e-26
Gh_A02G1150	11.8702	45.3689	0.26163	-1.9344	0.00035853	0.0022842
Gh_A02G1152	75.7084	254.029	0.298024	-1.7465	2.1489e-10	4.3275e-09
Gh_A02G1156	19.9022	101.341	0.196391	-2.3482	5.9511e-09	9.8595e-08
Gh_A02G1161	21.5086	2.76912	7.76723	2.9574	0.00074803	0.0043348
Gh_A02G1170	466.017	208.22	2.23814	1.1623	2.4213e-07	3.1116e-06
Gh_A02G1172	90.1971	33.4227	2.69877	1.4323	0.00014923	0.0010523
Gh_A02G1175	325.071	65.0226	4.99921	2.3217	7.6824e-18	3.1937e-16
Gh_A02G1180	39.711	99.3083	0.399869	-1.3224	0.00024882	0.0016545
Gh_A02G1188	245.932	66.5354	3.69635	1.8861	1.5905e-11	3.6834e-10
Gh_A02G1196	107.325	7.81084	13.7409	3.7804	1.5277e-16	5.7308e-15
Gh_A02G1200	350.535	866.983	0.404329	-1.3064	3.4243e-10	6.7179e-09
Gh_A02G1203	1717.36	19.4305	88.3832	6.4657	4.3511e-59	1.2858e-56
Gh_A02G1205	90.1867	253.946	0.35515	-1.4935	2.9532e-08	4.4106e-07
Gh_A02G1206	164.299	81.1108	2.02567	1.0184	0.00045366	0.0028097
Gh_A02G1207	209.61	70.8874	2.95693	1.5641	3.7912e-08	5.5652e-07
Gh_A02G1219	941.051	182.392	5.15939	2.3672	2.261e-18	9.7727e-17
Gh_A02G1223	58.6114	27.2646	2.1498	1.1042	0.010493	0.040025
Gh_A02G1234	6616.28	13907.8	0.475725	-1.0718	2.6244e-09	4.5828e-08
Gh_A02G1237	65.5691	185.904	0.352697	-1.5035	3.5802e-07	4.4553e-06
Gh_A02G1238	17.1695	2.27261	7.55483	2.9174	0.0031031	0.014561
Gh_A02G1239	27.9653	7.45429	3.75158	1.9075	0.0043146	0.019144
Gh_A02G1241	0.542381	33.1827	0.0163451	-5.935	2.1001e-08	3.2113e-07
Gh_A02G1243	42.4748	17.0412	2.49251	1.3176	0.010155	0.038983
Gh_A02G1249	71.0343	261.373	0.271778	-1.8795	9.0011e-12	2.1462e-10
Gh_A02G1253	241.666	609.909	0.396227	-1.3356	9.955e-05	0.0007368
Gh_A02G1257	19.3805	0.946365	20.4794	4.3561	8.3316e-05	0.00062839
Gh_A02G1262	1.07439	38.2711	0.0280725	-5.1547	7.6429e-09	1.2429e-07
Gh_A02G1263	1360.53	373.911	3.63864	1.8634	5.9984e-20	3.0111e-18
Gh_A02G1264	88.1417	29.8705	2.95079	1.5611	5.2e-05	0.0004131
Gh_A02G1273	593.272	204.425	2.90211	1.5371	4.8234e-12	1.188e-10
Gh_A02G1278	366.993	43.956	8.34898	3.0616	5.6078e-28	4.6243e-26
Gh_A02G1292	297.23	27.9777	10.6236	3.4092	8.1293e-29	7.0788e-27
Gh_A02G1295	12.3503	140.332	0.0880093	-3.5062	5.8732e-18	2.4541e-16
Gh_A02G1303	54.1998	21.1599	2.56152	1.357	0.0032394	0.015086
Gh_A02G1337	68.8026	163.075	0.421908	-1.245	3.0795e-05	0.0002581
Gh_A02G1344	2827.42	1383.24	2.04401	1.0314	2.882e-08	4.3081e-07
Gh_A02G1349	173.133	84.8263	2.04103	1.0293	0.00032711	0.0021049
Gh_A02G1352	109.453	42.8163	2.55638	1.3541	8.9827e-05	0.0006723
Gh_A02G1360	38.115	13.3724	2.85027	1.5111	0.0060363	0.025376
Gh_A02G1361	699.471	1920.17	0.364275	-1.4569	5.2427e-14	1.5728e-12
Gh_A02G1376	106.721	51.8135	2.05965	1.0424	0.010023	0.038569
Gh_A02G1381	102.098	39.5507	2.58148	1.3682	0.00012381	0.00089376
Gh_A02G1384	982.185	201.686	4.86993	2.2839	4.7487e-26	3.4651e-24
Gh_A02G1398	12.3711	1.39622	8.86057	3.1474	0.0092927	0.03622
Gh_A02G1403	268.035	61.1138	4.38598	2.1329	2.1425e-14	6.7143e-13
Gh_A02G1407	745.535	220.303	3.38417	1.7588	5.6829e-16	2.0359e-14
Gh_A02G1414	21.4567	0	#DIV/0!	Inf	8.4953e-07	9.8512e-06
Gh_A02G1421	5077.37	2006.59	2.53029	1.3393	4.8598e-13	1.3285e-11
Gh_A02G1426	16.0951	1.3729	11.7232	3.5513	0.0013248	0.0070817
Gh_A02G1427	15.0208	39.5974	0.37935	-1.3984	0.0094097	0.036575
Gh_A02G1428	39.8044	4.56854	8.71258	3.1231	2.3154e-06	2.4713e-05
Gh_A02G1434	24.6903	61.2005	0.403433	-1.3096	0.0040528	0.01818
Gh_A02G1436	694.862	238.764	2.91016	1.5411	1.097e-12	2.8852e-11
Gh_A02G1437	31.1678	10.6499	2.92655	1.5492	0.010754	0.040796
Gh_A02G1438	40.858	117.039	0.349097	-1.5183	1.1175e-05	0.00010323
Gh_A02G1440	25.8062	4.59187	5.62012	2.4906	0.0009656	0.0053922
Gh_A02G1447	232.891	55.4523	4.19974	2.0703	1.3197e-09	2.394e-08
Gh_A02G1450	1285.84	155.247	8.28269	3.0501	8.8526e-44	1.4978e-41
Gh_A02G1451	33.3476	2.69914	12.3548	3.627	2.4521e-06	2.6023e-05
Gh_A02G1452	166.686	50.8371	3.27887	1.7132	3.0671e-08	4.5722e-07
Gh_A02G1459	118.245	16.6847	7.08712	2.8252	7.7117e-13	2.0624e-11
Gh_A02G1468	627.65	236.974	2.64854	1.4052	4.1408e-06	4.1973e-05
Gh_A02G1470	10.1808	42.6064	0.238953	-2.0652	0.0032719	0.015205
Gh_A02G1483	33.8693	68.4748	0.494623	-1.0156	0.011191	0.042143
Gh_A02G1488	77.9505	21.4931	3.62681	1.8587	1.0029e-05	9.372e-05
Gh_A02G1492	2725.71	452.805	6.01974	2.5897	2.1928e-38	2.9528e-36
Gh_A02G1499	16.1263	3.26562	4.93825	2.304	0.013631	0.049461
Gh_A02G1526	21.4878	50.6505	0.424225	-1.2371	0.0085747	0.033929
Gh_A02G1536	47.2836	8.30735	5.69186	2.5089	8.3641e-06	7.9628e-05
Gh_A02G1537	305.031	120.475	2.53186	1.3402	0.00016553	0.0011523
Gh_A02G1538	39.2413	151.442	0.259121	-1.9483	1.2538e-06	1.4109e-05
Gh_A02G1548	210.039	78.8615	2.66346	1.4133	4.3233e-07	5.2984e-06
Gh_A02G1557	61.1263	137.399	0.444884	-1.1685	0.00071708	0.004181
Gh_A02G1563	755.018	196.404	3.84424	1.9427	9.1887e-19	4.1273e-17
Gh_A02G1572	2.67043	16.1882	0.164961	-2.5998	0.0091449	0.03575
Gh_A02G1576	450.108	158.893	2.83274	1.5022	1.3547e-10	2.7963e-09
Gh_A02G1587	117.579	307.775	0.382015	-1.3883	4.1584e-08	6.0593e-07
Gh_A02G1596	770.54	363.271	2.12108	1.0848	1.9413e-07	2.5387e-06
Gh_A02G1600	46.7724	19.7637	2.36657	1.2428	0.010742	0.040764
Gh_A02G1602	127.362	45.5388	2.79684	1.4838	8.1294e-06	7.762e-05
Gh_A02G1605	86.556	24.2856	3.56401	1.8335	4.9642e-06	4.9437e-05
Gh_A02G1611	149.289	46.8351	3.18744	1.6724	1.5235e-07	2.0252e-06
Gh_A02G1615	31.1574	5.91811	5.26488	2.3964	0.00043726	0.002721
Gh_A02G1616	1508.66	546.549	2.76025	1.4648	1.3705e-13	3.9763e-12
Gh_A02G1617	81.2774	170.289	0.477277	-1.0671	0.00022607	0.0015224
Gh_A02G1620	117.109	54.2494	2.15876	1.1102	0.00076115	0.0043995
Gh_A02G1622	134.738	382.245	0.352501	-1.5043	5.4902e-10	1.0481e-08
Gh_A02G1623	403.18	98.6718	4.08603	2.0307	3.1183e-16	1.1403e-14
Gh_A02G1631	1589.49	300.367	5.29195	2.4038	1.9581e-31	1.9347e-29
Gh_A02G1649	346.538	695.641	0.498167	-1.0053	1.6288e-06	1.793e-05
Gh_A02G1653	2171.94	10.1768	213.427	7.7376	5.2574e-91	4.239e-88
Gh_A02G1654	30.1037	66.6987	0.451344	-1.1477	0.0053546	0.023002
Gh_A02G1660	541.58	155.737	3.47762	1.7981	5.0309e-15	1.6823e-13
Gh_A02G1663	63.8278	29.4673	2.1661	1.1151	0.0074678	0.030253
Gh_A02G1669	1861.92	263.842	7.05673	2.819	7.2752e-42	1.1367e-39
Gh_A02G1670	130.022	13.6823	9.50311	3.2484	4.9363e-16	1.7811e-14
Gh_A02G1673	20.3927	4.11869	4.95127	2.3078	0.0055422	0.023657
Gh_A02G1680	45.0519	10.0834	4.46791	2.1596	9.3837e-05	0.00069943
Gh_A02G1681	44.1642	2.31926	19.0418	4.2511	1.3577e-05	0.00012296
Gh_A02G1682	268.411	39.9772	6.71413	2.7472	1.4101e-20	7.3321e-19
Gh_A02G1683	26.3278	3.59885	7.31572	2.871	0.00027403	0.0018052
Gh_A02G1694	53.8337	117.389	0.458597	-1.1247	0.00067129	0.0039529
Gh_A02G1702	47.2733	4.14201	11.413	3.5126	3.5769e-08	5.2732e-07
Gh_A02G1710	875.391	287.085	3.04913	1.6084	2.4962e-14	7.7374e-13
Gh_A02G1711	226.897	79.1781	2.86572	1.5189	0.00015066	0.0010614
Gh_A02G1716	17.743	1.8694	9.49126	3.2466	0.0012245	0.0066137
Gh_A02G1729	1577.99	248.331	6.35459	2.6678	5.2914e-15	1.7622e-13
Gh_A02G1736	19.8503	59.671	0.332655	-1.5879	0.00051152	0.0031198
Gh_A02G1739	2804.41	1372.46	2.0433	1.0309	3.4609e-08	5.1149e-07
Gh_A02G1742	40.409	115.373	0.350236	-1.5136	0.0014972	0.0078396
Gh_A02G1753	983.529	59.6243	16.4955	4.044	8.838e-61	2.775e-58
Gh_A02G1773	155.787	357.456	0.435819	-1.1982	6.1414e-07	7.3392e-06
Gh_A02G1791	123.451	24.8987	4.95814	2.3098	2.9728e-10	5.8762e-09
Gh_A02G1792	19.3702	0.923039	20.9852	4.3913	8.3846e-05	0.00063203
Gh_A02G1800	132.672	40.8303	3.24946	1.7002	4.098e-07	5.0431e-06
Gh_A02G1802	41.39	126	0.328485	-1.6061	5.6137e-05	0.00044183
Gh_A02G1806	79.139	25.8684	3.0593	1.6132	0.0027208	0.013042
Gh_A02G1818	20.9351	115.41	0.181394	-2.4628	2.0916e-10	4.2213e-09
Gh_A02G1821	0	9.32369	0	#NUM!	0.006037	0.025376
Gh_A03G0010	467.968	121.171	3.86214	1.9494	4.5357e-10	8.7406e-09
Gh_A03G0017	1223.58	523.156	2.33885	1.2258	7.6613e-10	1.4407e-08
Gh_A03G0021	408.176	181.192	2.25277	1.1717	5.2464e-07	6.3557e-06
Gh_A03G0029	27.3711	124.797	0.219319	-2.1889	2.1273e-09	3.762e-08
Gh_A03G0032	550.493	183.605	2.99821	1.5841	4.4955e-11	9.8655e-10
Gh_A03G0033	194.81	49.6808	3.92121	1.9713	6.8616e-11	1.4697e-09
Gh_A03G0035	93.9419	282.083	0.333024	-1.5863	1.5995e-09	2.8721e-08
Gh_A03G0037	498.76	218.467	2.28295	1.1909	8.8589e-08	1.2224e-06
Gh_A03G0068	182.968	85.7193	2.1345	1.0939	0.009501	0.03688
Gh_A03G0069	12.8616	1.3729	9.36838	3.2278	0.0071296	0.029105
Gh_A03G0080	106.593	320.878	0.332194	-1.5899	1.4161e-08	2.219e-07
Gh_A03G0082	528.297	135.097	3.91063	1.9674	3.9889e-17	1.573e-15
Gh_A03G0083	148.777	0.449856	330.728	8.3695	4.1065e-35	4.7805e-33
Gh_A03G0091	483.68	101.331	4.77334	2.255	1.322e-06	1.482e-05
Gh_A03G0093	171.737	406.997	0.421966	-1.2448	1.1152e-07	1.5164e-06
Gh_A03G0097	281.732	90.0213	3.12965	1.646	3.0965e-06	3.2217e-05
Gh_A03G0099	108.9	223.272	0.487745	-1.0358	0.002071	0.010348
Gh_A03G0100	424.364	175.621	2.4163	1.2728	2.8216e-07	3.5788e-06
Gh_A03G0113	24.6799	0.899713	27.4303	4.7777	3.8819e-06	3.9557e-05
Gh_A03G0121	14.5199	1.8694	7.76723	2.9574	0.0060601	0.025453
Gh_A03G0127	3917.52	1783.13	2.19695	1.1355	0.00010606	0.00078061
Gh_A03G0128	7.00948	0	#DIV/0!	Inf	0.012592	0.046405
Gh_A03G0129	479.524	144.807	3.31153	1.7275	1.7508e-13	5.0305e-12
Gh_A03G0131	103.038	233.302	0.441658	-1.179	9.738e-06	9.1311e-05
Gh_A03G0141	436.715	150.075	2.90996	1.541	5.4605e-11	1.1864e-09
Gh_A03G0146	315.15	766.165	0.411339	-1.2816	1.0916e-09	2.0111e-08
Gh_A03G0154	109.702	298.188	0.367904	-1.4426	1.7625e-08	2.7231e-07
Gh_A03G0164	141.706	44.7624	3.16565	1.6625	5.1796e-07	6.2842e-06
Gh_A03G0165	1369.23	576.996	2.37298	1.2467	2.7256e-10	5.4121e-09
Gh_A03G0167	61.2196	25.7984	2.37298	1.2467	0.0038444	0.017402
Gh_A03G0173	2526.66	1164.01	2.17061	1.1181	3.1356e-09	5.3923e-08
Gh_A03G0174	919.493	178.836	5.14154	2.3622	4.1501e-27	3.2305e-25
Gh_A03G0177	1216.28	508.818	2.39048	1.2573	2.7371e-10	5.4333e-09
Gh_A03G0178	36.4879	0.923039	39.5307	5.3049	4.3067e-09	7.2754e-08
Gh_A03G0179	104.185	43.716	2.3832	1.2529	0.00032943	0.0021187
Gh_A03G0183	292.663	52.4033	5.58478	2.4815	1.0431e-18	4.666e-17
Gh_A03G0184	61.1885	22.0363	2.77676	1.4734	0.00090815	0.0051182
Gh_A03G0192	16.1055	65.0159	0.247723	-2.0132	1.5541e-05	0.00013915
Gh_A03G0193	2256.5	683.762	3.30008	1.7225	5.9397e-19	2.7165e-17
Gh_A03G0195	231.682	69.0879	3.35334	1.7456	4.9781e-10	9.551e-09
Gh_A03G0199	657.686	0.923039	712.527	9.4768	1.6765e-11	3.873e-10
Gh_A03G0206	85.3986	37.2315	2.29374	1.1977	0.0014008	0.0074179
Gh_A03G0210	407.72	127.479	3.19829	1.6773	3.3659e-08	4.9869e-07
Gh_A03G0211	11.2656	0	#DIV/0!	Inf	0.00070258	0.0041127
Gh_A03G0214	530.501	248.381	2.13583	1.0948	6.8653e-07	8.121e-06
Gh_A03G0226	1.61677	14.2954	0.113094	-3.1444	0.006008	0.025272
Gh_A03G0230	288.196	0.449856	640.653	9.3234	2.7365e-51	5.8215e-49
Gh_A03G0233	51.1218	4.09536	12.4831	3.6419	1.5823e-08	2.4598e-07
Gh_A03G0234	20.9662	3.26562	6.42012	2.6826	0.0016933	0.0087228
Gh_A03G0244	2412.01	1101.61	2.1895	1.1306	2.3211e-09	4.0859e-08
Gh_A03G0249	275.839	86.1825	3.20073	1.6784	2.3285e-09	4.0957e-08
Gh_A03G0267	9.14789	89.1949	0.102564	-3.2854	0.00014322	0.0010139
Gh_A03G0279	477.528	1318.29	0.362236	-1.465	2.0242e-13	5.7931e-12
Gh_A03G0281	57.4126	23.4558	2.44765	1.2914	0.0037845	0.017172
Gh_A03G0284	98.9271	49.0843	2.01545	1.0111	0.003339	0.015458
Gh_A03G0286	103.643	16.9713	6.10715	2.6105	1.391e-10	2.8694e-09
Gh_A03G0287	55.858	4.18866	13.3355	3.7372	6.3852e-10	1.2108e-08
Gh_A03G0291	113.958	25.4885	4.47101	2.1606	5.859e-09	9.7143e-08
Gh_A03G0292	26.3382	77.2254	0.341061	-1.5519	0.00015246	0.0010725
Gh_A03G0296	863.508	426.131	2.02637	1.0189	6.5643e-07	7.8017e-06
Gh_A03G0309	919.794	63.2931	14.5324	3.8612	6.1864e-56	1.597e-53
Gh_A03G0310	1955.07	4011.41	0.487374	-1.0369	0.0016662	0.0085987
Gh_A03G0311	136.157	30.8868	4.40823	2.1402	5.615e-05	0.00044187
Gh_A03G0314	442.922	139.789	3.1685	1.6638	2.2728e-12	5.7868e-11
Gh_A03G0320	693.035	332.171	2.08638	1.061	4.4315e-07	5.4207e-06
Gh_A03G0325	164.779	2.27261	72.5046	6.18	7.6698e-34	8.49e-32
Gh_A03G0330	5.90397	32.2597	0.183011	-2.45	0.00032791	0.0021097
Gh_A03G0332	6619.53	16843.2	0.393	-1.3474	2.7501e-07	3.4949e-06
Gh_A03G0334	17.1799	46.1753	0.372058	-1.4264	0.0046915	0.020533
Gh_A03G0335	942.616	433.645	2.17377	1.1202	4.1186e-08	6.0067e-07
Gh_A03G0337	884.384	2213	0.39962	-1.3233	0.0033351	0.015443
Gh_A03G0342	1936.39	4817.64	0.401925	-1.315	0.007434	0.030133
Gh_A03G0343	1347.67	647.727	2.0806	1.057	6.2742e-08	8.8828e-07
Gh_A03G0345	519.84	214.112	2.42788	1.2797	1.133e-08	1.8041e-07
Gh_A03G0346	733.496	257.768	2.84554	1.5087	1.9795e-12	5.0778e-11
Gh_A03G0347	171.288	27.9544	6.12751	2.6153	9.0758e-15	2.943e-13
Gh_A03G0353	24.1998	3.71548	6.51335	2.7034	0.00069861	0.0040949
Gh_A03G0362	24.2101	61.6337	0.392809	-1.3481	0.0020252	0.010172
Gh_A03G0366	359.756	131.201	2.74195	1.4552	2.7644e-09	4.8015e-08
Gh_A03G0368	91.8139	44.7324	2.05253	1.0374	0.0036244	0.016561
Gh_A03G0373	24.7007	56.0421	0.44074	-1.182	0.0086647	0.034213
Gh_A03G0374	849.009	248.784	3.41267	1.7709	1.205e-16	4.5624e-15
Gh_A03G0375	394.136	936.634	0.420798	-1.2488	1.1361e-09	2.0849e-08
Gh_A03G0403	958.444	2001.59	0.478835	-1.0624	2.2148e-08	3.3748e-07
Gh_A03G0410	339.135	73.8198	4.59416	2.1998	1.0135e-16	3.8662e-15
Gh_A03G0436	49.3598	132.188	0.373402	-1.4212	1.4341e-05	0.00012927
Gh_A03G0440	94.0975	45.3689	2.07412	1.0525	0.0028635	0.013617
Gh_A03G0453	8.05276	0	#DIV/0!	Inf	0.0061304	0.025681
Gh_A03G0464	222.942	73.4932	3.03354	1.601	1.1463e-08	1.8233e-07
Gh_A03G0465	16.064	0.923039	17.4034	4.1213	0.00072942	0.0042447
Gh_A03G0468	30.6772	10.6499	2.88046	1.5263	0.012538	0.046267
Gh_A03G0484	270.965	128.046	2.11609	1.0814	2.0555e-05	0.00017913
Gh_A03G0497	113.115	259.487	0.435909	-1.1979	0.0023153	0.01136
Gh_A03G0507	194.227	81.6306	2.3794	1.2506	8.8698e-06	8.3929e-05
Gh_A03G0509	2280.44	4860.83	0.469143	-1.0919	5.3404e-07	6.4552e-06
Gh_A03G0524	180.726	573.46	0.315148	-1.6659	0.0087148	0.034373
Gh_A03G0536	921.297	437.25	2.10701	1.0752	1.1234e-07	1.5257e-06
Gh_A03G0560	2850.71	279.801	10.188	3.3488	8.4934e-58	2.3604e-55
Gh_A03G0561	7089.63	1451.53	4.88412	2.2881	6.2497e-29	5.4567e-27
Gh_A03G0565	106.552	0.473182	225.175	7.8149	9.3898e-16	3.3148e-14
Gh_A03G0570	10.7128	0	#DIV/0!	Inf	0.001011	0.0056041
Gh_A03G0571	68.2084	26.6748	2.55708	1.3545	0.001191	0.0064614
Gh_A03G0586	1320.23	559.421	2.36002	1.2388	3.6022e-05	0.00029696
Gh_A03G0593	11.8391	46.1286	0.256655	-1.9621	0.00027427	0.0018066
Gh_A03G0598	500.166	231.246	2.16295	1.113	6.2413e-07	7.4491e-06
Gh_A03G0606	3.75519	19.6937	0.190677	-2.3908	0.0057879	0.024506
Gh_A03G0627	766.815	235.265	3.25939	1.7046	2.7513e-15	9.3976e-14
Gh_A03G0630	305.452	678.573	0.450126	-1.1516	6.5922e-08	9.2907e-07
Gh_A03G0635	197.802	37.758	5.23867	2.3892	8.571e-13	2.2801e-11
Gh_A03G0636	27.3503	0.923039	29.6303	4.889	8.2345e-07	9.5828e-06
Gh_A03G0638	96.6746	293.999	0.328827	-1.6046	7.8624e-10	1.4734e-08
Gh_A03G0639	193.964	417.57	0.464516	-1.1062	1.6557e-06	1.8204e-05
Gh_A03G0655	295.803	98.7418	2.99571	1.5829	8.5194e-10	1.5897e-08
Gh_A03G0660	148.173	10.0368	14.7629	3.8839	1.9345e-21	1.067e-19
Gh_A03G0663	189.584	52.3799	3.61927	1.8557	7.799e-10	1.4636e-08
Gh_A03G0668	126.799	280.137	0.452629	-1.1436	6.2512e-06	6.0998e-05
Gh_A03G0673	131.556	34.6956	3.79185	1.9229	2.0253e-08	3.1027e-07
Gh_A03G0677	356.812	169.413	2.10614	1.0746	5.8079e-06	5.7021e-05
Gh_A03G0694	1837.97	417.45	4.40273	2.1384	1.9217e-26	1.4393e-24
Gh_A03G0702	288.763	66.4055	4.34845	2.1205	5.4446e-15	1.8105e-13
Gh_A03G0703	560.184	16.9479	33.0528	5.0467	4.761e-54	1.1514e-51
Gh_A03G0708	409.437	202.915	2.01782	1.0128	9.0944e-06	8.5794e-05
Gh_A03G0709	142.78	62.9599	2.26781	1.1813	0.00013708	0.00097514
Gh_A03G0715	7.00948	0	#DIV/0!	Inf	0.012592	0.046405
Gh_A03G0716	14.9896	38.4577	0.389771	-1.3593	0.013117	0.04794
Gh_A03G0718	1444.79	232.862	6.20444	2.6333	7.1713e-36	8.5465e-34
Gh_A03G0719	213.991	486.265	0.440068	-1.1842	1.5458e-07	2.0531e-06
Gh_A03G0731	13.9878	0.923039	15.1537	3.9216	0.0017702	0.0090645
Gh_A03G0737	151.113	348.692	0.433379	-1.2063	6.093e-07	7.2854e-06
Gh_A03G0739	293.071	127.999	2.28961	1.1951	1.8903e-06	2.0555e-05
Gh_A03G0742	285.443	10.6266	26.8602	4.7474	1.153e-40	1.696e-38
Gh_A03G0768	136.334	41.3268	3.29893	1.722	2.2832e-07	2.9493e-06
Gh_A03G0769	34.9022	11.6663	2.99177	1.581	0.0058442	0.024701
Gh_A03G0771	1.6064	12.8526	0.124983	-3.0002	0.011739	0.043818
Gh_A03G0782	108.389	41.5134	2.611	1.3846	6.791e-05	0.00052282
Gh_A03G0786	4220.93	543.227	7.76992	2.9579	5.2035e-50	1.0687e-47
Gh_A03G0791	109.201	330.285	0.330632	-1.5967	2.6817e-10	5.3315e-09
Gh_A03G0803	2921.74	972.176	3.00528	1.5875	6.7798e-17	2.6278e-15
Gh_A03G0826	741.272	84.8096	8.7404	3.1277	8.5068e-39	1.1672e-36
Gh_A03G0829	52.1443	8.71055	5.98645	2.5817	2.1526e-06	2.3119e-05
Gh_A03G0838	5920.72	754.732	7.8446	2.9717	2.8769e-51	6.1003e-49
Gh_A03G0841	468.02	222.256	2.10585	1.0744	4.2166e-06	4.2629e-05
Gh_A03G0851	347.384	151.548	2.29231	1.1968	6.8222e-07	8.0772e-06
Gh_A03G0855	889.127	415.001	2.14251	1.0993	7.7852e-08	1.0846e-06
Gh_A03G0856	86.4627	22.013	3.92774	1.9737	1.2735e-06	1.4313e-05
Gh_A03G0857	10.8165	33.2527	0.32529	-1.6202	0.006937	0.028465
Gh_A03G0869	46.1781	0	#DIV/0!	Inf	1.75e-13	5.0303e-12
Gh_A03G0871	80.5276	9.13708	8.81341	3.1397	6.3431e-11	1.3652e-09
Gh_A03G0873	23.1046	0	#DIV/0!	Inf	2.9727e-07	3.7523e-06
Gh_A03G0876	116.649	24.2156	4.81722	2.2682	1.4662e-09	2.6438e-08
Gh_A03G0883	67.6141	186.267	0.36299	-1.462	6.3541e-07	7.5726e-06
Gh_A03G0887	251.571	3.66883	68.5697	6.0995	7.4777e-08	1.0453e-06
Gh_A03G0889	99.3243	235.941	0.420973	-1.2482	3.2899e-06	3.4045e-05
Gh_A03G0893	67.7075	15.6683	4.3214	2.1115	3.9439e-06	4.0121e-05
Gh_A03G0895	45.1349	18.7007	2.41346	1.2711	0.011058	0.04172
Gh_A03G0902	63.9212	10.0601	6.35371	2.6676	1.1119e-07	1.5126e-06
Gh_A03G0915	161.67	67.855	2.38254	1.2525	2.677e-05	0.00022744
Gh_A03G0921	157.936	77.8685	2.0282	1.0202	0.0005303	0.0032186
Gh_A03G0930	42.9757	7.76419	5.53506	2.4686	2.7225e-05	0.00023107
Gh_A03G0958	826.035	48.7111	16.9581	4.0839	3.4882e-55	8.695e-53
Gh_A03G0960	171.257	5.94144	28.824	4.8492	2.2606e-29	2.0196e-27
Gh_A03G0964	75.7706	36.8282	2.05737	1.0408	0.0070362	0.028796
Gh_A03G0969	16.147	3.21897	5.01622	2.3266	0.013661	0.049543
Gh_A03G0977	48.8382	3.62218	13.4833	3.7531	7.2186e-09	1.1774e-07
Gh_A03G0998	496.953	201.059	2.47169	1.3055	7.2129e-09	1.1774e-07
Gh_A03G0999	620.571	287.645	2.15741	1.1093	2.5356e-07	3.2451e-06
Gh_A03G1001	63.9315	24.8521	2.57255	1.3632	0.0015169	0.0079236
Gh_A03G1005	174.812	435.441	0.401452	-1.3167	1.426e-08	2.2323e-07
Gh_A03G1027	139.118	64.6127	2.15308	1.1064	0.00034226	0.0021921
Gh_A03G1035	50.904	166.277	0.306148	-1.7077	4.9196e-05	0.00039295
Gh_A03G1041	793.782	327.689	2.42234	1.2764	6.7159e-06	6.5201e-05
Gh_A03G1043	3.23355	80.281	0.040277	-4.6339	3.3775e-15	1.1471e-13
Gh_A03G1057	174.166	64.696	2.69204	1.4287	0.0010312	0.0057023
Gh_A03G1058	387.22	35.9519	10.7704	3.429	1.5775e-33	1.7228e-31
Gh_A03G1059	197.239	400.009	0.493082	-1.0201	1.0344e-05	9.6372e-05
Gh_A03G1063	32.7949	11.9995	2.73303	1.4505	0.013513	0.04909
Gh_A03G1064	164.112	33.7559	4.86183	2.2815	1.703e-06	1.8686e-05
Gh_A03G1069	307.487	132.614	2.31867	1.2133	1.0128e-06	1.1609e-05
Gh_A03G1079	91.8035	197.98	0.463712	-1.1087	6.8186e-05	0.00052477
Gh_A03G1089	4930.68	1422.07	3.46727	1.7938	1.4259e-21	7.9253e-20
Gh_A03G1097	1208.6	516.349	2.34064	1.2269	7.4774e-10	1.4077e-08
Gh_A03G1108	66.5916	133.754	0.497856	-1.0062	0.0011941	0.0064777
Gh_A03G1114	1212.47	491.836	2.46519	1.3017	1.9666e-09	3.494e-08
Gh_A03G1117	116.66	27.7845	4.19887	2.07	1.3406e-08	2.1087e-07
Gh_A03G1124	1105.22	133.381	8.28614	3.0507	7.3989e-18	3.0778e-16
Gh_A03G1125	12.3607	0.449856	27.4779	4.7802	0.0015817	0.0082146
Gh_A03G1130	113.689	38.9842	2.91622	1.5441	0.00023742	0.0015887
Gh_A03G1137	139.588	321.094	0.434733	-1.2018	1.1404e-06	1.2953e-05
Gh_A03G1142	1419.83	163.994	8.6578	3.114	4.9549e-46	9.0139e-44
Gh_A03G1143	5454.68	369.585	14.7588	3.8835	7.463e-49	1.4951e-46
Gh_A03G1147	69.2205	169.279	0.408923	-1.2901	1.3682e-05	0.00012388
Gh_A03G1155	779.467	290.057	2.68719	1.4261	1.6505e-11	3.8171e-10
Gh_A03G1160	862.45	388.326	2.22099	1.1512	2.1508e-08	3.2842e-07
Gh_A03G1173	20.4031	57.3517	0.355766	-1.491	0.0015531	0.008086
Gh_A03G1187	283.861	140.945	2.01391	1.01	4.9305e-05	0.00039375
Gh_A03G1199	51.6227	6.4846	7.96073	2.9929	1.7811e-07	2.3421e-06
Gh_A03G1200	19.2976	80.3277	0.240232	-2.0575	1.6036e-06	1.7679e-05
Gh_A03G1205	209.517	572.254	0.366123	-1.4496	8.3837e-11	1.7777e-09
Gh_A03G1206	90.8017	39.1242	2.32093	1.2147	0.0009139	0.0051458
Gh_A03G1211	4247.54	1007.07	4.21783	2.0765	1.734e-27	1.381e-25
Gh_A03G1214	47.7742	132.041	0.361809	-1.4667	8.7743e-06	8.3146e-05
Gh_A03G1222	179.935	447.864	0.401758	-1.3156	2.7484e-07	3.4935e-06
Gh_A03G1239	72.1399	18.0109	4.00527	2.0019	0.00055582	0.0033506
Gh_A03G1243	217.476	70.0876	3.10286	1.6336	8.6842e-09	1.4028e-07
Gh_A03G1252	24.2412	4.16534	5.81992	2.541	0.0027478	0.013147
Gh_A03G1258	41.9324	232.522	0.180341	-2.4712	3.9418e-08	5.7618e-07
Gh_A03G1259	12.3607	36.8516	0.335411	-1.576	0.0056516	0.024049
Gh_A03G1273	31.7101	536.082	0.0591532	-4.0794	2.286e-09	4.0296e-08
Gh_A03G1275	72.537	5.51491	13.1528	3.7173	4.7172e-12	1.1634e-10
Gh_A03G1277	99.8666	204.668	0.487948	-1.0352	0.0010353	0.005722
Gh_A03G1278	178.069	40.667	4.37869	2.1305	1.3661e-06	1.5279e-05
Gh_A03G1280	161.18	354.607	0.454515	-1.1376	1.8867e-06	2.052e-05
Gh_A03G1286	1521.04	134.654	11.2957	3.4977	6.8906e-56	1.7717e-53
Gh_A03G1288	79.4013	33.1528	2.39496	1.26	0.011319	0.042537
Gh_A03G1291	285.944	600.845	0.47589	-1.0713	6.9871e-07	8.2502e-06
Gh_A03G1300	275.929	805.07	0.342743	-1.5448	3.7739e-13	1.0448e-11
Gh_A03G1313	347.146	717.901	0.483571	-1.0482	3.1044e-05	0.00025993
Gh_A03G1321	187.956	30.1504	6.23418	2.6402	5.6107e-16	2.0111e-14
Gh_A03G1330	1816.83	14.2721	127.301	6.9921	2.2452e-10	4.5035e-09
Gh_A03G1331	48.9315	140.425	0.348444	-1.521	2.5781e-06	2.7232e-05
Gh_A03G1334	2468.1	728.371	3.38863	1.7607	7.4466e-20	3.7125e-18
Gh_A03G1341	2.16953	31.5233	0.0688213	-3.861	3.3631e-06	3.4747e-05
Gh_A03G1349	38.6781	5.94144	6.50974	2.7026	2.1502e-05	0.00018669
Gh_A03G1351	1793.9	143.791	12.4761	3.6411	2.187e-61	7.0014e-59
Gh_A03G1353	73.684	29.3506	2.51054	1.328	0.0010514	0.0058002
Gh_A03G1354	26.3589	4.14201	6.36385	2.6699	0.00046856	0.0028929
Gh_A03G1373	128.374	262.176	0.489642	-1.0302	0.0023326	0.011432
Gh_A03G1375	45.1037	91.001	0.495652	-1.0126	0.0049298	0.021436
Gh_A03G1377	148.788	386.44	0.385019	-1.377	0.0055263	0.02361
Gh_A03G1387	339.926	825.41	0.411824	-1.2799	2.8603e-09	4.9584e-08
Gh_A03G1389	1791.92	524.776	3.41456	1.7717	1.5271e-08	2.3796e-07
Gh_A03G1391	45.2178	1.34957	33.5049	5.0663	2.0838e-08	3.188e-07
Gh_A03G1393	234.677	517.828	0.453194	-1.1418	1.2154e-06	1.3719e-05
Gh_A03G1415	36.9991	133.281	0.277604	-1.8489	2.9657e-07	3.7442e-06
Gh_A03G1428	130.585	19.3372	6.75287	2.7555	2.8665e-13	8.0452e-12
Gh_A03G1429	1388.01	18.8873	73.4912	6.1995	1.4709e-89	1.1574e-86
Gh_A03G1431	399.847	42.2498	9.46367	3.2424	1.1263e-08	1.795e-07
Gh_A03G1439	186.965	67.6451	2.76389	1.4667	4.9747e-07	6.0536e-06
Gh_A03G1440	18.8071	3.6455	5.15903	2.3671	0.0069581	0.028537
Gh_A03G1449	15.0104	0.899713	16.6841	4.0604	0.00098093	0.0054671
Gh_A03G1461	7.53112	80.7309	0.0932857	-3.4222	1.2104e-11	2.8404e-10
Gh_A03G1467	22.0925	4.16534	5.3037	2.407	0.0081414	0.032498
Gh_A03G1469	27.3607	8.40065	3.2569	1.7035	0.0093583	0.03643
Gh_A03G1471	277.245	119.855	2.31322	1.2099	2.0222e-06	2.1855e-05
Gh_A03G1486	199.847	405.457	0.492877	-1.0207	0.00021945	0.0014835
Gh_A03G1487	33.2232	68.4915	0.485082	-1.0437	0.010395	0.039711
Gh_A03G1489	1585.9	758.265	2.09144	1.0645	3.5381e-08	5.222e-07
Gh_A03G1491	5.37196	26.4349	0.203218	-2.2989	0.0019147	0.0096853
Gh_A03G1516	1079.25	2487.95	0.433799	-1.2049	4.5529e-06	4.5724e-05
Gh_A03G1519	0	8.23737	0	#NUM!	0.0076911	0.030996
Gh_A03G1542	542.834	245.432	2.21177	1.1452	0.0012482	0.0067204
Gh_A03G1558	166.009	399.482	0.415552	-1.2669	8.0495e-08	1.1195e-06
Gh_A03G1560	1791.18	743.939	2.40777	1.2677	1.9842e-07	2.5881e-06
Gh_A03G1564	395.618	168.316	2.35039	1.2329	4.3654e-07	5.3459e-06
Gh_A03G1571	19.3391	1.84608	10.4759	3.389	0.00054399	0.0032893
Gh_A03G1574	46.6894	8.7572	5.33172	2.4146	1.6049e-05	0.00014334
Gh_A03G1577	36.5812	6.50792	5.6209	2.4908	8.2326e-05	0.00062165
Gh_A03G1583	42.4229	141.568	0.29966	-1.7386	0.0031688	0.014825
Gh_A03G1587	90.6462	42.3432	2.14073	1.0981	0.0023557	0.011526
Gh_A03G1596	1247.75	488.068	2.55655	1.3542	1.1977e-11	2.8138e-10
Gh_A03G1598	285.44	10.2001	27.9834	4.8065	2.5259e-07	3.2359e-06
Gh_A03G1600	4702.79	454.868	10.3388	3.37	4.2514e-28	3.5551e-26
Gh_A03G1601	26.3382	0.923039	28.5338	4.8346	1.5116e-06	1.6758e-05
Gh_A03G1606	899.999	433.772	2.07484	1.053	2.3872e-07	3.0697e-06
Gh_A03G1611	140.348	18.2042	7.70984	2.9467	3.204e-14	9.824e-13
Gh_A03G1620	25.8165	3.73881	6.9048	2.7876	0.00034185	0.0021897
Gh_A03G1623	14259.3	109.012	130.807	7.0313	2.1373e-189	1.9941e-185
Gh_A03G1632	33.3476	88.4418	0.377069	-1.4071	0.00022565	0.0015201
Gh_A03G1649	206.294	99.3083	2.07729	1.0547	0.00010245	0.00075667
Gh_A03G1650	57.0154	160.106	0.356111	-1.4896	1.5351e-06	1.6989e-05
Gh_A03G1652	173.855	360.665	0.482032	-1.0528	8.6464e-06	8.2046e-05
Gh_A03G1666	173.592	4.09536	42.3885	5.4056	2.9978e-32	3.0735e-30
Gh_A03G1681	24.1375	5.94144	4.06259	2.0224	0.0060443	0.0254
Gh_A03G1682	166.583	78.5349	2.12108	1.0848	0.00020883	0.0014198
Gh_A03G1715	1242.6	568.932	2.18404	1.127	1.2063e-08	1.9098e-07
Gh_A03G1716	1526.29	630.919	2.41915	1.2745	7.7311e-11	1.6463e-09
Gh_A03G1723	3507.3	994.739	3.52592	1.818	9.7221e-22	5.4548e-20
Gh_A03G1732	12.9031	1.84608	6.98955	2.8052	0.013226	0.04826
Gh_A03G1744	1849.84	503.259	3.67565	1.878	2.905e-21	1.585e-19
Gh_A03G1746	765.022	376.373	2.03256	1.0233	8.0821e-07	9.4323e-06
Gh_A03G1753	89.634	19.0039	4.71645	2.2377	5.2968e-08	7.5878e-07
Gh_A03G1758	1078.38	328.632	3.28137	1.7143	1.0184e-16	3.8826e-15
Gh_A03G1761	1392.89	407.07	3.42167	1.7747	1.7611e-18	7.7192e-17
Gh_A03G1788	74.6029	0	#DIV/0!	Inf	1.3919e-20	7.2432e-19
Gh_A03G1790	1492.61	527.242	2.83098	1.5013	2.9245e-14	9.0305e-13
Gh_A03G1801	191.732	10.0601	19.059	4.2524	3.8071e-28	3.1918e-26
Gh_A03G1803	145.606	500.447	0.290961	-1.7811	2.6501e-14	8.195e-13
Gh_A03G1804	83.1462	191.372	0.434461	-1.2027	2.3836e-05	0.00020499
Gh_A03G1808	285.308	21.1599	13.4833	3.7531	1.12e-31	1.1202e-29
Gh_A03G1815	182.961	879.159	0.208107	-2.2646	5.9495e-13	1.6129e-11
Gh_A03G1851	148.09	54.6992	2.70738	1.4369	4.6317e-06	4.6438e-05
Gh_A03G1861	291.599	105.986	2.75127	1.4601	1.2739e-08	2.0101e-07
Gh_A03G1866	38.6781	110.245	0.350844	-1.5111	1.9342e-05	0.00016965
Gh_A03G1868	197.27	427.04	0.461947	-1.1142	1.232e-06	1.3883e-05
Gh_A03G1870	299.203	126.806	2.35953	1.2385	6.7836e-07	8.0373e-06
Gh_A03G1885	252.43	540.827	0.466743	-1.0993	0.00044769	0.0027793
Gh_A03G1891	139.035	433.415	0.32079	-1.6403	6.1195e-12	1.4907e-10
Gh_A03G1894	49.9437	2.24928	22.2048	4.4728	1.8451e-10	3.7493e-09
Gh_A03G1909	277.756	40.2871	6.89428	2.7854	2.7562e-21	1.5076e-19
Gh_A03G1916	199.796	42.2032	4.73413	2.2431	3.5826e-13	9.9564e-12
Gh_A03G1921	865.957	264.252	3.27706	1.7124	6.8667e-16	2.4492e-14
Gh_A03G1933	914.367	382.941	2.38783	1.2557	1.1127e-09	2.0469e-08
Gh_A03G1934	44.5925	126.913	0.351355	-1.509	6.5449e-06	6.3627e-05
Gh_A03G1935	40.7647	0.473182	86.1513	6.4288	5.6063e-11	1.216e-09
Gh_A03G1944	192.485	527.822	0.364679	-1.4553	1.3457e-10	2.7794e-09
Gh_A03G1952	50.9559	117.056	0.435305	-1.1999	0.00035086	0.0022399
Gh_A03G1967	31.1159	5.98809	5.19636	2.3775	0.00043627	0.0027154
Gh_A03G1968	159.438	351.375	0.45376	-1.14	2.0782e-06	2.2393e-05
Gh_A03G1972	138.628	51.5569	2.68887	1.427	7.8847e-05	0.00059752
Gh_A03G1978	2035.65	257.325	7.91067	2.9838	7.6542e-33	8.1151e-31
Gh_A03G1981	117.192	50.8438	2.30489	1.2047	0.00031675	0.0020437
Gh_A03G1989	38.1357	7.83417	4.8679	2.2833	0.00016464	0.0011474
Gh_A03G1990	43.5699	7.38431	5.90035	2.5608	1.3802e-05	0.00012487
Gh_A03G1995	187.967	28.3809	6.62307	2.7275	1.6444e-16	6.1509e-15
Gh_A03G1998	10.7543	41.5134	0.25905	-1.9487	0.000571	0.0034307
Gh_A03G2001	295.323	146.893	2.01042	1.0075	4.7785e-05	0.00038287
Gh_A03G2003	32.8467	1.39622	23.5263	4.5562	2.6228e-06	2.7659e-05
Gh_A03G2005	577.671	159.166	3.62932	1.8597	3.3293e-16	1.2154e-14
Gh_A03G2014	284.787	85.8259	3.3182	1.7304	6.7978e-11	1.457e-09
Gh_A03G2019	497.143	130.932	3.79684	1.9248	3.2016e-16	1.1694e-14
Gh_A03G2023	5094.06	1092.65	4.66216	2.221	2.2163e-28	1.8773e-26
Gh_A03G2036	440.418	190.822	2.30793	1.2066	1.231e-07	1.6617e-06
Gh_A03G2055	2874.1	739.494	3.88658	1.9585	4.648e-24	2.9995e-22
Gh_A03G2062	42.9653	0.923039	46.5465	5.5406	1.0871e-10	2.277e-09
Gh_A03G2065	3190.85	377.843	8.44502	3.0781	1.231e-51	2.6978e-49
Gh_A03G2069	1265.56	478.914	2.64249	1.4019	1.8544e-12	4.7644e-11
Gh_A03G2073	1811.49	300.487	6.0285	2.5918	3.4373e-36	4.196e-34
Gh_A03G2079	312.638	150.765	2.07369	1.0522	1.6243e-05	0.00014492
Gh_A03G2081	47.1799	129.055	0.36559	-1.4517	1.3083e-05	0.00011901
Gh_A03G2096	14.468	1.39622	10.3625	3.3733	0.0030873	0.014501
Gh_A03G2113	60.7602	19.857	3.05993	1.6135	0.00035339	0.0022545
Gh_A03G2124	798.754	357.616	2.23349	1.1593	2.662e-08	3.9994e-07
Gh_A03G2154	10.1912	61.657	0.165293	-2.5969	4.0774e-07	5.0187e-06
Gh_A03G2157	2293.43	816.093	2.81025	1.4907	8.4674e-15	2.7567e-13
Gh_A03G2165	99.5213	252.486	0.394173	-1.3431	4.0258e-07	4.9636e-06
Gh_A03G2175	0	521.897	0	#NUM!	1.1848e-83	7.738e-81
Gh_A03G2176	3147.43	6466.43	0.486732	-1.0388	1.1985e-08	1.8993e-07
Gh_A03G2177	207.14	73.6965	2.81064	1.4909	1.1595e-07	1.5708e-06
Gh_A03G2179	150.874	70.8107	2.13066	1.0913	0.00026348	0.0017424
Gh_A03G2183	3048.71	950.14	3.20872	1.682	9.4334e-19	4.2314e-17
Gh_A04G0004	95.2341	19.7637	4.81855	2.2686	7.5185e-07	8.8203e-06
Gh_A04G0006	95.0889	229.207	0.414861	-1.2693	2.5752e-06	2.7206e-05
Gh_A04G0011	18.8278	2.34259	8.03724	3.0067	0.0014185	0.0074953
Gh_A04G0017	111.809	28.1177	3.9765	1.9915	6.2785e-08	8.8869e-07
Gh_A04G0022	83.8234	198.187	0.422962	-1.2414	0.0050545	0.021905
Gh_A04G0026	67.1547	24.8754	2.6997	1.4328	0.00072749	0.0042349
Gh_A04G0041	333.77	726.918	0.45917	-1.1229	0.00034866	0.0022276
Gh_A04G0042	752.389	1982.84	0.379455	-1.398	4.6562e-13	1.275e-11
Gh_A04G0053	243.2	507.401	0.4793	-1.061	1.8528e-06	2.017e-05
Gh_A04G0054	6251.83	15685.5	0.398569	-1.3271	2.1584e-13	6.1555e-12
Gh_A04G0077	46.23	2.74579	16.8363	4.0735	3.8262e-09	6.5006e-08
Gh_A04G0082	291.046	59.5077	4.8909	2.2901	1.4239e-16	5.3569e-15
Gh_A04G0087	33.2854	2.34259	14.2087	3.8287	9.906e-07	1.1368e-05
Gh_A04G0090	7.50001	68.6548	0.109242	-3.1944	5.4222e-06	5.3509e-05
Gh_A04G0093	124.066	10.44	11.8836	3.5709	3.2191e-17	1.2788e-15
Gh_A04G0096	30.5839	9.51696	3.21362	1.6842	0.0077469	0.031193
Gh_A04G0100	198.365	13.0392	15.2127	3.9272	1.0877e-26	8.2699e-25
Gh_A04G0110	1355.95	3957.07	0.342672	-1.5451	1.7576e-16	6.548e-15
Gh_A04G0123	22.5519	53.5129	0.42144	-1.2466	0.0068506	0.028181
Gh_A04G0133	74.7273	30.7469	2.43041	1.2812	0.0013763	0.0073139
Gh_A04G0135	10.243	0	#DIV/0!	Inf	0.0014252	0.007524
Gh_A04G0142	17.743	56.7785	0.312494	-1.6781	0.00039919	0.002513
Gh_A04G0149	407.862	30.9101	13.1948	3.7219	3.7461e-38	4.9828e-36
Gh_A04G0150	344.192	1031.71	0.333625	-1.5837	1.7553e-14	5.5433e-13
Gh_A04G0152	167.647	343.557	0.487982	-1.0351	1.5559e-05	0.00013925
Gh_A04G0155	795.24	51.3869	15.4753	3.9519	7.3236e-55	1.8186e-52
Gh_A04G0160	578.116	171.965	3.36172	1.7492	9.7154e-15	3.1411e-13
Gh_A04G0188	40.7854	13.3257	3.06057	1.6138	0.0028664	0.013628
Gh_A04G0191	34.3494	3.21897	10.6708	3.4156	3.2753e-06	3.3905e-05
Gh_A04G0192	136.344	290.787	0.468883	-1.0927	1.2407e-05	0.00011342
Gh_A04G0193	108.586	290.071	0.374335	-1.4176	0.0089711	0.035174
Gh_A04G0202	4561.38	305.879	14.912	3.8984	2.049e-31	2.0214e-29
Gh_A04G0206	73.9879	3.21897	22.9847	4.5226	1.2799e-10	2.6537e-09
Gh_A04G0213	358.688	733.603	0.48893	-1.0323	4.2216e-05	0.00034275
Gh_A04G0217	121.469	250.61	0.484679	-1.0449	5.5891e-05	0.0004401
Gh_A04G0240	27.9031	66.3422	0.420594	-1.2495	0.0029262	0.013866
Gh_A04G0242	32.1592	1.39622	23.0325	4.5256	2.0125e-07	2.6235e-06
Gh_A04G0263	172.29	25.8684	6.66036	2.7356	8.2108e-16	2.9128e-14
Gh_A04G0267	183.148	20.6867	8.85321	3.1462	1.5979e-19	7.6846e-18
Gh_A04G0270	34.9748	122.011	0.286658	-1.8026	2.8545e-07	3.6143e-06
Gh_A04G0276	86.359	177.873	0.485519	-1.0424	0.0007573	0.0043792
Gh_A04G0281	47.3562	10.1768	4.65345	2.2183	4.4058e-05	0.00035611
Gh_A04G0283	23.6366	0.899713	26.271	4.7154	7.1671e-06	6.915e-05
Gh_A04G0285	6.98874	0	#DIV/0!	Inf	0.012658	0.046586
Gh_A04G0310	250.668	562.45	0.445686	-1.1659	1.1748e-07	1.5911e-06
Gh_A04G0314	247.87	495.858	0.499896	-1.0003	6.4652e-06	6.2879e-05
Gh_A04G0316	81.0803	15.645	5.18233	2.3736	5.6459e-08	8.0561e-07
Gh_A04G0342	120.467	38.5044	3.12856	1.6455	1.6313e-06	1.7948e-05
Gh_A04G0356	132.713	350.315	0.37885	-1.4003	1.1239e-06	1.2781e-05
Gh_A04G0372	346.144	142.061	2.43665	1.2849	1.2592e-07	1.6952e-06
Gh_A04G0374	7.55186	42.5531	0.177464	-2.4944	3.2484e-05	0.00027067
Gh_A04G0376	51.1322	22.6728	2.25527	1.1733	0.011051	0.041696
Gh_A04G0405	187.058	31.9032	5.86325	2.5517	3.5339e-15	1.1977e-13
Gh_A04G0409	399.373	174.654	2.28659	1.1932	3.5091e-07	4.3753e-06
Gh_A04G0416	98.8337	27.3813	3.6095	1.8518	9.7615e-07	1.1218e-05
Gh_A04G0442	23.6055	0	#DIV/0!	Inf	2.1224e-07	2.7546e-06
Gh_A04G0455	201.475	465.475	0.432838	-1.2081	1.1154e-07	1.5164e-06
Gh_A04G0457	773.773	367.259	2.10687	1.0751	2.2561e-07	2.9177e-06
Gh_A04G0463	118.726	28.4742	4.16957	2.0599	1.3988e-08	2.1954e-07
Gh_A04G0478	954.009	470.443	2.02792	1.02	3.7922e-07	4.6969e-06
Gh_A04G0480	831.079	187.254	4.43828	2.15	8.8628e-23	5.2668e-21
Gh_A04G0486	71.5767	18.2742	3.91687	1.9697	0.00031305	0.0020238
Gh_A04G0496	18.2647	55.7156	0.327826	-1.609	0.00067064	0.0039494
Gh_A04G0515	223.702	100.588	2.22391	1.1531	1.7367e-05	0.00015375
Gh_A04G0525	457.805	227.068	2.01615	1.0116	6.5841e-06	6.3988e-05
Gh_A04G0526	506.719	100.758	5.0291	2.3303	7.2977e-22	4.1229e-20
Gh_A04G0528	4050.71	350.788	11.5474	3.5295	8.3717e-66	3.0544e-63
Gh_A04G0531	12.9031	54.6459	0.236121	-2.0824	4.2374e-05	0.00034387
Gh_A04G0540	83.7404	36.2618	2.30937	1.2075	0.0014232	0.0075156
Gh_A04G0541	1092.26	338.459	3.22724	1.6903	2.1949e-16	8.1262e-15
Gh_A04G0542	10.7543	46.2452	0.232548	-2.1044	0.00012957	0.00092908
Gh_A04G0566	18.7967	46.3385	0.405648	-1.3017	0.008889	0.034906
Gh_A04G0570	63.4306	1.84608	34.3586	5.1026	4.3147e-14	1.3062e-12
Gh_A04G0582	5.3927	21.6331	0.249273	-2.0042	0.010501	0.040044
Gh_A04G0583	2.15916	92.7704	0.0232746	-5.4251	1.0532e-09	1.9436e-08
Gh_A04G0588	69.8148	186.827	0.373686	-1.4201	1.2202e-06	1.3763e-05
Gh_A04G0591	11.8079	0.923039	12.7923	3.6772	0.0058744	0.024806
Gh_A04G0603	300.453	91.5141	3.28319	1.7151	3.5094e-11	7.8171e-10
Gh_A04G0606	91.845	23.999	3.82696	1.9362	9.1934e-07	1.0606e-05
Gh_A04G0618	165.477	41.0469	4.03145	2.0113	4.2395e-10	8.2038e-09
Gh_A04G0621	18.7552	2.72246	6.88903	2.7843	0.0026217	0.012639
Gh_A04G0624	12.3814	47.2916	0.261811	-1.9334	0.00025883	0.0017156
Gh_A04G0635	454.841	220.969	2.05837	1.0415	4.1001e-06	4.1592e-05
Gh_A04G0640	57.9239	122.841	0.471523	-1.0846	0.00080444	0.004615
Gh_A04G0644	24.2101	105.303	0.229903	-2.1209	3.7285e-08	5.4802e-07
Gh_A04G0649	729.074	45.7254	15.9446	3.995	5.4482e-54	1.3034e-51
Gh_A04G0656	12.8927	67.6684	0.190531	-2.3919	6.0495e-07	7.236e-06
Gh_A04G0657	33.3062	91.5908	0.363644	-1.4594	0.000116	0.00084503
Gh_A04G0663	43.0379	100.495	0.428272	-1.2234	0.00053867	0.003261
Gh_A04G0666	812.524	179.703	4.5215	2.1768	6.8483e-23	4.108e-21
Gh_A04G0673	679.579	293.3	2.31707	1.2123	1.3319e-08	2.0972e-07
Gh_A04G0677	68.1254	138.766	0.490934	-1.0264	0.00089678	0.0050633
Gh_A04G0680	435.505	159.722	2.72659	1.4471	6.9795e-10	1.3174e-08
Gh_A04G0684	209.935	23.5958	8.89688	3.1533	2.005e-21	1.1041e-19
Gh_A04G0685	605.028	242.526	2.49476	1.3189	1.537e-09	2.7652e-08
Gh_A04G0693	329.973	77.5186	4.2566	2.0897	2.0605e-15	7.1239e-14
Gh_A04G0696	378.124	185.591	2.03736	1.0267	1.2055e-05	0.00011053
Gh_A04G0698	448.385	1077.32	0.416215	-1.2646	3.6712e-10	7.1763e-09
Gh_A04G0705	69.96	205.778	0.339975	-1.5565	0.00063052	0.0037398
Gh_A04G0708	3089.5	352.041	8.77622	3.1336	3.6107e-53	8.2452e-51
Gh_A04G0729	97.8008	30.4603	3.21073	1.6829	6.8409e-06	6.6307e-05
Gh_A04G0730	371.114	149.749	2.47821	1.3093	4.5806e-08	6.6375e-07
Gh_A04G0744	31.6479	2.24928	14.0705	3.8146	2.3064e-06	2.464e-05
Gh_A04G0746	70.1601	142.924	0.4909	-1.0265	0.0063061	0.026297
Gh_A04G0751	347.999	115.263	3.01927	1.5942	1.3757e-10	2.8387e-09
Gh_A04G0755	514.896	163.451	3.15011	1.6554	1.0669e-07	1.4562e-06
Gh_A04G0761	124.274	352.188	0.352868	-1.5028	1.0782e-09	1.9875e-08
Gh_A04G0767	180.978	75.0294	2.41212	1.2703	1.1095e-05	0.00010259
Gh_A04G0771	14.4784	2.31926	6.24283	2.6422	0.010763	0.040824
Gh_A04G0773	178.484	37.8912	4.71056	2.2359	2.3815e-12	6.0401e-11
Gh_A04G0785	4.85032	55.5523	0.0873106	-3.5177	9.55e-09	1.5343e-07
Gh_A04G0796	666.324	314.85	2.11638	1.0816	3.1867e-07	4.0061e-06
Gh_A04G0810	71.0136	5.0184	14.1507	3.8228	6.7857e-12	1.6438e-10
Gh_A04G0811	84.2931	28.0244	3.00778	1.5887	5.4369e-05	0.00042967
Gh_A04G0812	10657.8	5105.28	2.08753	1.0618	3.9927e-09	6.7713e-08
Gh_A04G0829	384.892	2.29593	167.637	7.3892	3.4753e-66	1.2823e-63
Gh_A04G0831	30.6254	93.4368	0.327757	-1.6093	2.5523e-05	0.00021815
Gh_A04G0836	975.938	227.028	4.2987	2.1039	7.4491e-23	4.451e-21
Gh_A04G0839	71.5767	8.82718	8.10887	3.0195	3.3904e-07	4.2378e-06
Gh_A04G0851	3076.71	1357.34	2.26671	1.1806	2.9616e-10	5.8559e-09
Gh_A04G0861	1355.64	27.3646	49.5392	5.6305	8.708e-63	2.9315e-60
Gh_A04G0868	1430.87	64.8826	22.053	4.4629	6.2047e-77	3.2161e-74
Gh_A04G0869	25.1808	0	#DIV/0!	Inf	4.009e-07	4.9457e-06
Gh_A04G0871	4995.41	2310.85	2.16175	1.1122	1.4153e-09	2.557e-08
Gh_A04G0875	157.424	51.3803	3.06397	1.6154	2.1678e-07	2.8096e-06
Gh_A04G0884	31.7205	0	#DIV/0!	Inf	1.2553e-09	2.2882e-08
Gh_A04G0888	43.5388	10.51	4.1425	2.0505	0.00022778	0.0015316
Gh_A04G0889	659.563	256.468	2.57166	1.3627	2.177e-10	4.3789e-09
Gh_A04G0890	518.877	1273.8	0.407338	-1.2957	7.5801e-11	1.6162e-09
Gh_A04G0891	255.287	6.93445	36.8144	5.2022	4.9858e-41	7.5027e-39
Gh_A04G0892	333.148	114.393	2.91238	1.5422	9.7158e-07	1.1167e-05
Gh_A04G0894	26.9428	5.58488	4.82423	2.2703	0.011904	0.044339
Gh_A04G0897	80.1096	6.84115	11.7103	3.5497	2.2403e-12	5.7132e-11
Gh_A04G0901	3090.67	410.679	7.52557	2.9118	3.7641e-47	7.0844e-45
Gh_A04G0908	463.105	145.514	3.18259	1.6702	1.178e-12	3.0884e-11
Gh_A04G0928	6620.09	1986.16	3.33318	1.7369	1.0462e-20	5.5191e-19
Gh_A04G0942	876.092	416.127	2.10541	1.0741	1.4221e-07	1.9001e-06
Gh_A04G0959	33.8071	12.0695	2.80111	1.486	0.010047	0.038635
Gh_A04G0960	115.471	55.1724	2.0929	1.0655	0.0012344	0.006659
Gh_A04G0970	30.0104	6.05807	4.95368	2.3085	0.00073872	0.0042892
Gh_A04G0972	49.2976	124.284	0.396667	-1.334	5.8189e-05	0.00045616
Gh_A04G0973	9.09604	0	#DIV/0!	Inf	0.0029917	0.014133
Gh_A04G0974	76.9383	25.3253	3.03795	1.6031	9.0088e-05	0.00067403
Gh_A04G0975	3000.76	303.95	9.87239	3.3034	1.4963e-57	4.1232e-55
Gh_A04G0980	71.891	18.4374	3.89926	1.9632	7.2745e-06	7.0082e-05
Gh_A04G0993	1025.13	104.557	9.8042	3.2934	3.8552e-46	7.0329e-44
Gh_A04G1002	121.928	46.1986	2.6392	1.4001	2.6698e-05	0.00022686
Gh_A04G1008	21603.7	4305.32	5.01796	2.3271	5.0492e-33	5.3882e-31
Gh_A04G1013	61.1263	3.28895	18.5854	4.2161	2.4601e-10	4.9104e-09
Gh_A04G1021	118.079	374.444	0.315344	-1.665	1.7002e-11	3.9264e-10
Gh_A04G1023	340.969	749.244	0.455082	-1.1358	6.3086e-08	8.9237e-07
Gh_A04G1024	221.283	23.7657	9.31077	3.2189	1.562e-22	9.1572e-21
Gh_A04G1032	85.7751	245.258	0.349727	-1.5157	5.2764e-06	5.2236e-05
Gh_A04G1039	84.8563	250.84	0.338282	-1.5637	7.7285e-09	1.2562e-07
Gh_A04G1040	26.2863	60.6406	0.433469	-1.206	0.0053185	0.022868
Gh_A04G1047	2899.32	306.206	9.46826	3.2431	1.3797e-55	3.5061e-53
Gh_A04G1048	133.194	16.1648	8.23975	3.0426	3.2835e-15	1.1157e-13
Gh_A04G1050	1682.45	759.348	2.2156	1.1477	2.7755e-09	4.8196e-08
Gh_A04G1052	449.68	156.38	2.87547	1.5238	7.5626e-11	1.613e-09
Gh_A04G1053	779.27	320.711	2.42974	1.2808	1.0951e-09	2.0169e-08
Gh_A04G1056	558.591	212.569	2.62788	1.3939	3.8602e-10	7.5099e-09
Gh_A04G1058	1671.01	687.857	2.42923	1.2805	1.2476e-09	2.276e-08
Gh_A04G1062	240.329	110.045	2.18389	1.1269	0.00030753	0.0019923
Gh_A04G1064	148.297	45.4855	3.26029	1.705	1.0271e-07	1.4042e-06
Gh_A04G1065	35.5275	1.84608	19.2448	4.2664	1.8075e-07	2.3747e-06
Gh_A04G1084	44.1642	6.91113	6.39037	2.6759	0.00065476	0.0038632
Gh_A04G1089	438.58	159.662	2.74689	1.4578	4.3735e-10	8.4431e-09
Gh_A04G1093	236.67	5.08838	46.511	5.5395	5.5631e-41	8.3331e-39
Gh_A04G1096	799.831	365.78	2.18662	1.1287	4.7636e-08	6.8789e-07
Gh_A04G1105	17.6912	0.923039	19.1663	4.2605	0.00021323	0.0014454
Gh_A04G1106	103.684	40.7537	2.54418	1.3472	0.00012474	0.00089957
Gh_A04G1164	120.802	50.8204	2.3771	1.2492	0.00016798	0.0011663
Gh_A04G1172	951.873	450.956	2.11081	1.0778	0.0018716	0.0094923
Gh_A04G1174	3612.06	1555.11	2.3227	1.2158	6.6991e-11	1.4373e-09
Gh_A04G1185	61.3544	151.868	0.403992	-1.3076	0.00042221	0.0026384
Gh_A04G1192	58.0172	23.2159	2.49909	1.3214	0.0028021	0.013369
Gh_A04G1193	19.3494	54.6459	0.354093	-1.4978	0.001533	0.007993
Gh_A04G1209	105.791	21.7031	4.87465	2.2853	3.8193e-09	6.4923e-08
Gh_A04G1222	85.3468	1.84608	46.2314	5.5308	5.8966e-19	2.6987e-17
Gh_A04G1229	563.327	159.632	3.52885	1.8192	1.418e-15	4.9524e-14
Gh_A04G1230	3165.22	727.861	4.34875	2.1206	7.5562e-28	6.1686e-26
Gh_A04G1232	172.487	62.4101	2.7637	1.4666	8.6932e-07	1.007e-05
Gh_A04G1234	21.4464	71.7804	0.298769	-1.7429	5.8684e-05	0.00045965
Gh_A04G1245	104.748	4.68517	22.3577	4.4827	3.6391e-19	1.6964e-17
Gh_A04G1247	88.2039	434.041	0.203218	-2.2989	2.1961e-07	2.8452e-06
Gh_A04G1256	126.726	61.5637	2.05851	1.0416	0.0010772	0.0059275
Gh_A04G1270	576.344	1604	0.35931	-1.4767	6.5137e-14	1.9434e-12
Gh_A04G1303	132.295	7.29101	18.145	4.1815	4.8741e-21	2.6221e-19
Gh_A04G1328	24.1272	0	#DIV/0!	Inf	1.5085e-07	2.0065e-06
Gh_A04G1334	406.193	1569.19	0.258852	-1.9498	4.1592e-22	2.3723e-20
Gh_A04G1343	23.5952	5.44493	4.3334	2.1155	0.0051772	0.022361
Gh_A04G1344	982.054	423.335	2.3198	1.214	1.098e-06	1.2515e-05
Gh_A04G1367	294.988	80.7776	3.65178	1.8686	1.7202e-12	4.4318e-11
Gh_A04G1372	33.9004	7.88082	4.30168	2.1049	0.00077213	0.0044547
Gh_A04G1376	26.3485	61.1838	0.430654	-1.2154	0.0048117	0.020989
Gh_A04G1385	46.6376	171.259	0.272325	-1.8766	2.7093e-09	4.7172e-08
Gh_A04G1393	6955.81	1328.6	5.2354	2.3883	4.8442e-36	5.8479e-34
Gh_A04G1394	238.004	536.275	0.443806	-1.172	0.0034886	0.01603
Gh_A04G1395	2316.82	531.074	4.36264	2.1252	2.7592e-12	6.9522e-11
Gh_A04G1397	43.5492	11.1698	3.89872	1.963	0.0003124	0.0020203
Gh_A04G1399	153.023	1103.71	0.138648	-2.8505	1.1893e-37	1.5472e-35
Gh_A04G1400	95.6728	25.6818	3.72541	1.8974	1.0214e-06	1.1695e-05
Gh_A04G1428	681.638	274.272	2.48527	1.3134	8.9838e-10	1.6711e-08
Gh_A04G1433	428.268	162.935	2.62843	1.3942	2.4848e-09	4.3542e-08
Gh_A04G1485	54.262	0	#DIV/0!	Inf	1.4756e-15	5.1481e-14
Gh_A04G1486	149.216	300.407	0.496718	-1.0095	4.4638e-05	0.00036036
Gh_A04G1489	14687.1	1538.38	9.54735	3.2551	5.4714e-62	1.7839e-59
Gh_A05G0010	4.82958	24.3322	0.198485	-2.3329	0.0024962	0.012107
Gh_A05G0027	252.724	518.348	0.487543	-1.0364	0.00036876	0.0023407
Gh_A05G0033	184.65	468.404	0.3942	-1.343	4.6859e-09	7.8875e-08
Gh_A05G0035	2.12804	55.0724	0.0386416	-4.6937	3.1054e-11	6.9528e-10
Gh_A05G0053	58.1002	0.473182	122.786	6.94	2.718e-15	9.2985e-14
Gh_A05G0059	59.6755	231.976	0.257242	-1.9588	9.9925e-12	2.3645e-10
Gh_A05G0062	136.876	408.066	0.335434	-1.5759	5.5537e-11	1.2054e-09
Gh_A05G0063	168.576	62.58	2.69372	1.4296	1.9133e-06	2.0784e-05
Gh_A05G0066	2542.08	685.934	3.7061	1.8899	1.2183e-07	1.6457e-06
Gh_A05G0079	117.254	23.1693	5.06092	2.3394	5.1339e-10	9.8355e-09
Gh_A05G0082	12.3503	0.899713	13.7266	3.7789	0.0043801	0.019385
Gh_A05G0083	239.151	59.4077	4.02559	2.0092	1.7653e-12	4.5444e-11
Gh_A05G0085	201.664	93.5435	2.15577	1.1082	0.0038835	0.017541
Gh_A05G0087	64.5361	9.61027	6.71552	2.7475	5.4625e-08	7.808e-07
Gh_A05G0088	432.624	204.355	2.11697	1.082	2.2532e-06	2.4106e-05
Gh_A05G0089	16.0951	0	#DIV/0!	Inf	2.8341e-05	0.00023954
Gh_A05G0093	33.8278	5.94144	5.69344	2.5093	0.00015177	0.0010683
Gh_A05G0104	13.4662	0.946365	14.2294	3.8308	0.0023744	0.011603
Gh_A05G0111	126.758	37.3947	3.3898	1.7612	2.5981e-07	3.3173e-06
Gh_A05G0122	111.726	44.6158	2.50411	1.3243	0.00011187	0.00081896
Gh_A05G0123	99.4383	21.7731	4.56717	2.1913	2.44e-08	3.693e-07
Gh_A05G0124	208.536	96.9824	2.15024	1.1045	4.4731e-05	0.00036097
Gh_A05G0139	59.5303	23.9524	2.48544	1.3135	0.0027895	0.013317
Gh_A05G0141	1298.93	323.327	4.01751	2.0063	1.5397e-22	9.0427e-21
Gh_A05G0159	27.5059	1.3729	20.0343	4.3244	0.0044191	0.019528
Gh_A05G0164	109.015	879.559	0.123939	-3.0123	2.1855e-38	2.949e-36
Gh_A05G0167	567.424	228.161	2.48699	1.3144	2.5855e-09	4.5186e-08
Gh_A05G0173	134.738	33.3227	4.04349	2.0156	4.2234e-09	7.1402e-08
Gh_A05G0174	46.2507	2.74579	16.8444	4.0742	3.8139e-09	6.4849e-08
Gh_A05G0179	123.659	529.411	0.233582	-2.098	9.1407e-19	4.1085e-17
Gh_A05G0185	32.1177	5.51491	5.82396	2.542	0.011253	0.04234
Gh_A05G0192	3192.32	1355.91	2.3543	1.2353	4.4526e-11	9.7845e-10
Gh_A05G0193	46.2507	0.923039	50.1056	5.6469	1.7368e-11	4.0037e-10
Gh_A05G0198	61.1989	21.7497	2.81376	1.4925	0.00073768	0.0042839
Gh_A05G0201	137.177	49.9374	2.74689	1.4578	3.01e-05	0.00025303
Gh_A05G0209	145.126	62.2635	2.33076	1.2208	6.7122e-05	0.00051761
Gh_A05G0210	745.086	332.021	2.24404	1.1661	2.8147e-08	4.2114e-07
Gh_A05G0219	252.461	105.706	2.38833	1.256	1.7416e-06	1.9059e-05
Gh_A05G0230	135.529	18.1275	7.47617	2.9023	9.8373e-14	2.8823e-12
Gh_A05G0231	2158.36	738.711	2.92189	1.5469	1.2907e-15	4.5224e-14
Gh_A05G0235	108.7	20.2835	5.35913	2.422	1.2426e-06	1.3989e-05
Gh_A05G0243	477.355	130.915	3.64622	1.8664	3.6228e-15	1.2259e-13
Gh_A05G0245	97.1444	48.1913	2.01587	1.0114	0.0038529	0.017428
Gh_A05G0249	38.2291	1.3729	27.846	4.7994	6.669e-07	7.9176e-06
Gh_A05G0252	597.988	112.487	5.31622	2.4104	1.4003e-24	9.4088e-23
Gh_A05G0255	73.0068	179.526	0.406661	-1.2981	8.4592e-06	8.044e-05
Gh_A05G0257	217.393	93.2802	2.3306	1.2207	7.6359e-06	7.3218e-05
Gh_A05G0262	73.4766	8.73388	8.41288	3.0726	5.2373e-10	1.0025e-08
Gh_A05G0265	409.938	144.111	2.84455	1.5082	2.1591e-10	4.3455e-09
Gh_A05G0267	32.7949	148.366	0.221043	-2.1776	0.0026512	0.012762
Gh_A05G0279	28.5077	62.9832	0.452629	-1.1436	0.0066552	0.027509
Gh_A05G0286	97.217	220.79	0.440313	-1.1834	0.0024102	0.01175
Gh_A05G0290	667.253	105.466	6.32691	2.6615	1.424e-29	1.2881e-27
Gh_A05G0296	120.384	335.763	0.358539	-1.4798	3.252e-09	5.573e-08
Gh_A05G0305	2587.47	463.769	5.57936	2.4801	1.8087e-27	1.4388e-25
Gh_A05G0308	199.326	90.6044	2.19999	1.1375	4.2141e-05	0.00034227
Gh_A05G0310	40.3675	6.43795	6.27015	2.6485	1.8487e-05	0.00016274
Gh_A05G0322	65.2133	3.28895	19.8284	4.3095	0.00029536	0.0019255
Gh_A05G0330	92.3044	30.0871	3.068	1.6173	9.2679e-05	0.00069159
Gh_A05G0340	1110.46	2311.64	0.480364	-1.0578	2.2485e-08	3.4247e-07
Gh_A05G0345	1910.86	932.906	2.04826	1.0344	6.2067e-08	8.793e-07
Gh_A05G0348	89.551	15.8616	5.64589	2.4972	2.0215e-05	0.00017648
Gh_A05G0370	34.9437	2.34259	14.9171	3.8989	4.2923e-07	5.2644e-06
Gh_A05G0376	25.7854	109.525	0.235435	-2.0866	0.00071258	0.0041585
Gh_A05G0386	331.79	114.363	2.9011	1.5366	7.8145e-10	1.4657e-08
Gh_A05G0391	5110.79	380.122	13.445	3.749	9.0404e-74	4.1874e-71
Gh_A05G0393	713.117	2365.08	0.301515	-1.7297	4.0503e-19	1.8747e-17
Gh_A05G0396	153.023	396.703	0.38574	-1.3743	7.7509e-09	1.2592e-07
Gh_A05G0405	110.631	21.7964	5.07568	2.3436	9.2994e-10	1.7273e-08
Gh_A05G0415	323.013	126.263	2.55833	1.3552	0.0074097	0.030057
Gh_A05G0416	121.344	289.664	0.418906	-1.2553	8.0457e-07	9.3933e-06
Gh_A05G0419	1082.33	343.897	3.14727	1.6541	8.438e-16	2.9901e-14
Gh_A05G0427	147.589	48.4479	3.04639	1.6071	4.5732e-07	5.5858e-06
Gh_A05G0431	81.5398	197.794	0.412252	-1.2784	6.2817e-06	6.1259e-05
Gh_A05G0433	69.2309	150.052	0.461371	-1.116	0.00024459	0.0016293
Gh_A05G0443	711.017	160.539	4.42906	2.147	1.1562e-21	6.4702e-20
Gh_A05G0447	37.666	12.9459	2.90956	1.5408	0.0055565	0.02371
Gh_A05G0449	771.206	345.52	2.23194	1.1583	2.6218e-08	3.9435e-07
Gh_A05G0450	226.206	868.13	0.260562	-1.9403	3.1332e-06	3.2574e-05
Gh_A05G0451	71.5249	3.26562	21.9021	4.453	4.4621e-14	1.3479e-12
Gh_A05G0457	655.514	1695.34	0.38665	-1.3709	2.0222e-12	5.1853e-11
Gh_A05G0460	274.388	90.1546	3.04343	1.6057	1.2483e-09	2.2765e-08
Gh_A05G0461	72.9654	169.746	0.429848	-1.2181	3.6717e-05	0.00030193
Gh_A05G0479	69.1687	228.547	0.302645	-1.7243	1.5699e-08	2.4411e-07
Gh_A05G0482	388.847	140.682	2.76408	1.4668	9.3931e-10	1.7423e-08
Gh_A05G0486	24.2101	58.8179	0.411624	-1.2806	0.0037148	0.016917
Gh_A05G0489	1198.81	532.08	2.25308	1.1719	3.5548e-09	6.0632e-08
Gh_A05G0491	216.005	526.935	0.409916	-1.2866	8.7812e-05	0.00065888
Gh_A05G0504	18.8071	0.449856	41.8078	5.3857	3.131e-05	0.00026198
Gh_A05G0505	19.8607	4.56854	4.34724	2.1201	0.01016	0.038996
Gh_A05G0507	2159.8	565.166	3.8214	1.9341	8.0079e-23	4.7718e-21
Gh_A05G0509	349.326	44.0426	7.93153	2.9876	8.9086e-22	5.0156e-20
Gh_A05G0512	110.642	13.1858	8.39075	3.0688	2.2606e-13	6.4275e-12
Gh_A05G0515	159.259	77.6985	2.04968	1.0354	0.0037057	0.016882
Gh_A05G0519	15.5839	39.9006	0.390556	-1.3564	0.011562	0.043299
Gh_A05G0523	728.031	135.803	5.36099	2.4225	2.1208e-26	1.5793e-24
Gh_A05G0525	107.795	15.715	6.85948	2.7781	2.7138e-09	4.7224e-08
Gh_A05G0530	1887.61	890.832	2.11888	1.0833	2.5911e-07	3.3096e-06
Gh_A05G0536	1646.1	770.501	2.13643	1.0952	1.4229e-08	2.229e-07
Gh_A05G0550	8.05276	31.7632	0.253525	-1.9798	0.0021569	0.010711
Gh_A05G0556	52.0199	17.801	2.92229	1.5471	0.0020395	0.010232
Gh_A05G0561	71.4212	16.0949	4.43766	2.1498	1.7346e-06	1.8996e-05
Gh_A05G0564	480.599	216.224	2.22268	1.1523	2.7123e-07	3.4516e-06
Gh_A05G0568	1182.78	263.016	4.49712	2.169	5.8028e-25	3.9976e-23
Gh_A05G0575	52.6867	19.3838	2.7181	1.4426	0.0021991	0.010884
Gh_A05G0577	2071.68	184.411	11.234	3.4898	3.7497e-59	1.1131e-56
Gh_A05G0580	142.538	6.86448	20.7653	4.3761	3.0407e-18	1.3005e-16
Gh_A05G0582	90.7188	193.418	0.469013	-1.0923	9.1556e-05	0.00068384
Gh_A05G0585	71.4212	147.02	0.485788	-1.0416	0.00061942	0.0036825
Gh_A05G0608	66.5916	165.247	0.402986	-1.3112	1.2766e-05	0.00011636
Gh_A05G0609	1676.96	821.245	2.04202	1.03	4.0423e-07	4.982e-06
Gh_A05G0613	18.2439	87.2555	0.209091	-2.2578	0.00051076	0.003116
Gh_A05G0625	78.9523	4.16534	18.9549	4.2445	1.3215e-14	4.212e-13
Gh_A05G0627	460.445	161.149	2.8572	1.5146	1.5377e-10	3.1541e-09
Gh_A05G0637	18.8382	3.71548	5.07005	2.342	0.0068984	0.028344
Gh_A05G0641	1528.58	655.737	2.33108	1.221	3.6848e-10	7.2008e-09
Gh_A05G0646	391.11	149.809	2.61081	1.3845	7.4356e-09	1.2116e-07
Gh_A05G0652	26.7768	77.1154	0.347239	-1.526	0.0020504	0.010274
Gh_A05G0653	235.489	640.529	0.367649	-1.4436	4.2681e-11	9.4076e-10
Gh_A05G0654	1.07439	14.8386	0.0724033	-3.7878	0.0020498	0.010272
Gh_A05G0660	3214.61	7007.19	0.458756	-1.1242	1.1451e-09	2.1008e-08
Gh_A05G0667	336.23	735.179	0.457359	-1.1286	0.00074011	0.0042958
Gh_A05G0676	60.698	29.4439	2.06151	1.0437	0.013765	0.049855
Gh_A05G0677	123.493	13.9855	8.82992	3.1424	4.5e-15	1.5118e-13
Gh_A05G0687	178.819	373.807	0.47837	-1.0638	6.3993e-06	6.2304e-05
Gh_A05G0691	27.454	0.946365	29.0104	4.8585	8.031e-07	9.3795e-06
Gh_A05G0699	83.9478	286.072	0.293453	-1.7688	3.1592e-11	7.066e-10
Gh_A05G0702	716.35	2229.64	0.321279	-1.6381	2.5979e-17	1.0364e-15
Gh_A05G0708	1926.35	835.967	2.30441	1.2044	3.4818e-10	6.8246e-09
Gh_A05G0709	36.0492	1.3729	26.2583	4.7147	2.4689e-08	3.7298e-07
Gh_A05G0712	24.6281	1.39622	17.639	4.1407	0.0006666	0.0039277
Gh_A05G0713	26.8909	1.8694	14.3851	3.8465	1.0819e-05	0.00010027
Gh_A05G0717	1379.86	3196.46	0.43167	-1.212	0.00018833	0.001293
Gh_A05G0721	17.2214	3.2423	5.31143	2.4091	0.0086827	0.034264
Gh_A05G0722	61.1885	147.593	0.414574	-1.2703	4.2947e-05	0.00034821
Gh_A05G0725	6.43598	23.929	0.268967	-1.8945	0.009968	0.038394
Gh_A05G0726	222.651	0.473182	470.549	8.8782	7.9649e-37	9.9271e-35
Gh_A05G0743	629.311	197.18	3.19164	1.6743	4.777e-14	1.4397e-12
Gh_A05G0747	489.567	56.7386	8.62844	3.1091	1.1583e-32	1.2201e-30
Gh_A05G0759	31.1055	2.31926	13.4115	3.7454	3.006e-06	3.1371e-05
Gh_A05G0761	183.534	515.855	0.355791	-1.4909	0.00065456	0.0038627
Gh_A05G0771	47.4185	0	#DIV/0!	Inf	1.4561e-06	1.6211e-05
Gh_A05G0773	4.2872	34.9355	0.122716	-3.0266	1.8552e-05	0.00016326
Gh_A05G0776	0	9.75022	0	#NUM!	0.0030994	0.01455
Gh_A05G0783	51.6331	20.8733	2.47358	1.3066	0.0050139	0.02176
Gh_A05G0786	27.9446	4.68517	5.9645	2.5764	0.00039241	0.0024757
Gh_A05G0802	1.06402	35.7353	0.0297761	-5.0697	8.1502e-07	9.5e-06
Gh_A05G0808	378.594	990.184	0.382359	-1.387	1.3532e-11	3.1586e-10
Gh_A05G0809	87.6719	394.404	0.222288	-2.1695	5.5172e-09	9.1802e-08
Gh_A05G0814	126.768	61.2771	2.06881	1.0488	0.00096618	0.0053941
Gh_A05G0823	963.316	89.2715	10.7906	3.4317	5.977e-17	2.3277e-15
Gh_A05G0824	1273.58	4028.73	0.316132	-1.6614	0.0013557	0.0072184
Gh_A05G0825	122.512	41.1802	2.97502	1.5729	3.4384e-06	3.5453e-05
Gh_A05G0827	330.996	99.8115	3.31613	1.7295	1.132e-11	2.6651e-10
Gh_A05G0828	334.043	161.935	2.06279	1.0446	1.3404e-05	0.00012155
Gh_A05G0833	179.309	438.487	0.408923	-1.2901	2.4396e-08	3.693e-07
Gh_A05G0838	75.7395	30.9101	2.45037	1.293	0.0011021	0.0060467
Gh_A05G0840	3725.13	123.624	30.1336	4.9133	1.357e-105	1.5825e-102
Gh_A05G0847	46.762	105.63	0.4427	-1.1756	0.00067007	0.0039464
Gh_A05G0860	5.88323	51.177	0.11496	-3.1208	0.0057453	0.024368
Gh_A05G0861	4.85032	24.8287	0.195346	-2.3559	0.0020769	0.010373
Gh_A05G0863	13368.2	4125.15	3.24069	1.6963	3.3161e-20	1.6775e-18
Gh_A05G0864	588.739	66.5054	8.85259	3.1461	4.4223e-33	4.7425e-31
Gh_A05G0865	155.203	6.01141	25.8179	4.6903	1.1395e-26	8.6432e-25
Gh_A05G0868	177.233	88.0752	2.01224	1.0088	0.00040483	0.0025444
Gh_A05G0871	1705.23	717.688	2.37594	1.2485	5.9523e-08	8.4693e-07
Gh_A05G0878	663.76	298.142	2.22638	1.1547	1.471e-07	1.9608e-06
Gh_A05G0879	371.291	76.4489	4.85678	2.28	1.4025e-18	6.2056e-17
Gh_A05G0881	368.265	119.342	3.0857	1.6256	6.3295e-11	1.3629e-09
Gh_A05G0887	176.221	81.1274	2.17211	1.1191	8.6831e-05	0.00065242
Gh_A05G0889	300.197	6.91113	43.4354	5.4408	7.0372e-13	1.8937e-11
Gh_A05G0893	172.704	83.3601	2.07182	1.0509	0.002111	0.010515
Gh_A05G0900	757.215	318.588	2.37677	1.249	2.7281e-09	4.7449e-08
Gh_A05G0906	2353.04	1128.49	2.08508	1.0601	1.868e-08	2.8798e-07
Gh_A05G0917	371.177	789.395	0.470217	-1.0886	1.6914e-07	2.2326e-06
Gh_A05G0920	179.413	55.1491	3.25329	1.7019	1.8683e-08	2.8798e-07
Gh_A05G0921	1938.63	171.502	11.3035	3.4987	3.8259e-58	1.077e-55
Gh_A05G0932	1815.53	817.416	2.22099	1.1512	4.5686e-05	0.00036781
Gh_A05G0933	663.142	238.514	2.78022	1.4752	1.2446e-11	2.9155e-10
Gh_A05G0934	15.0311	42.0099	0.357794	-1.4828	0.0052009	0.022445
Gh_A05G0947	13.9464	58.8579	0.236957	-2.0773	3.1408e-05	0.00026267
Gh_A05G0953	31.5753	0.449856	70.1903	6.1332	0.00027943	0.0018367
Gh_A05G0966	19.3702	103.607	0.18696	-2.4192	0.0017707	0.0090663
Gh_A05G0988	1932.51	492.11	3.92692	1.9734	2.299e-23	1.4125e-21
Gh_A05G0989	352.141	22.2462	15.829	3.9845	2.1326e-38	2.8836e-36
Gh_A05G0992	76.0848	19.9803	3.80791	1.929	0.010563	0.040222
Gh_A05G0999	91.3337	13.3257	6.85378	2.7769	1.9446e-10	3.9368e-09
Gh_A05G1001	295.554	110.035	2.68608	1.4255	8.2712e-06	7.8847e-05
Gh_A05G1005	218.979	105.343	2.07873	1.0557	7.448e-05	0.00056739
Gh_A05G1008	1558.73	5575.1	0.279593	-1.8386	3.2291e-06	3.3458e-05
Gh_A05G1009	267.942	556.706	0.481297	-1.055	1.2824e-06	1.4403e-05
Gh_A05G1017	28.4351	59.7876	0.475593	-1.0722	0.012371	0.045764
Gh_A05G1034	638.617	196.627	3.24788	1.6995	2.3133e-14	7.2149e-13
Gh_A05G1036	91.8554	41.2568	2.22638	1.1547	0.0015064	0.0078807
Gh_A05G1040	49.4117	16.0249	3.08335	1.6245	0.0011093	0.0060824
Gh_A05G1059	514.565	76.2857	6.74538	2.7539	2.1731e-18	9.405e-17
Gh_A05G1085	476.792	1026.72	0.464387	-1.1066	3.762e-08	5.5249e-07
Gh_A05G1089	167.764	74.6962	2.24591	1.1673	0.011104	0.041876
Gh_A05G1098	61.7516	2.24928	27.4532	4.7789	4.2851e-13	1.1813e-11
Gh_A05G1099	81.0181	193.558	0.418558	-1.2565	9.7532e-06	9.144e-05
Gh_A05G1116	316.248	17.9176	17.65	4.1416	1.3436e-37	1.7445e-35
Gh_A05G1122	1478.8	118.945	12.433	3.6361	1.2637e-58	3.6039e-56
Gh_A05G1123	994.887	338.305	2.94078	1.5562	4.6421e-14	1.4003e-12
Gh_A05G1125	832.788	313.926	2.65277	1.4075	0.00017788	0.0012291
Gh_A05G1127	72.5474	227.744	0.318552	-1.6504	5.9343e-07	7.1035e-06
Gh_A05G1128	7.50001	0	#DIV/0!	Inf	0.0088534	0.03479
Gh_A05G1134	775.341	293.183	2.64451	1.403	1.9074e-08	2.9338e-07
Gh_A05G1139	135.405	443.525	0.3053	-1.7117	0.00076209	0.0044034
Gh_A05G1141	104.247	48.9211	2.13095	1.0915	0.0014149	0.0074843
Gh_A05G1155	24.7318	111.611	0.221595	-2.174	2.5544e-07	3.2666e-06
Gh_A05G1161	79.5154	31.1967	2.54877	1.3498	0.00059691	0.0035647
Gh_A05G1163	36.0596	4.59187	7.85276	2.9732	1.2225e-05	0.00011192
Gh_A05G1167	217.307	88.6117	2.45241	1.2942	2.0112e-05	0.00017564
Gh_A05G1186	246.547	502.69	0.490457	-1.0278	3.4399e-06	3.5462e-05
Gh_A05G1188	28.9671	112.967	0.256423	-1.9634	1.0722e-07	1.4623e-06
Gh_A05G1198	129.867	45.1822	2.87428	1.5232	4.0464e-06	4.1086e-05
Gh_A05G1200	304.022	95.0797	3.19762	1.677	9.9922e-11	2.1031e-09
Gh_A05G1202	23.0735	97.229	0.237319	-2.0751	1.6915e-07	2.2326e-06
Gh_A05G1210	160.167	350.132	0.457454	-1.1283	2.3928e-06	2.546e-05
Gh_A05G1219	703.457	151.998	4.62804	2.2104	1.3594e-22	8.0127e-21
Gh_A05G1223	870.855	324.003	2.68775	1.4264	1.5079e-07	2.006e-06
Gh_A05G1225	642.456	1549.33	0.41466	-1.27	0.0014977	0.0078402
Gh_A05G1227	474.121	179.123	2.64689	1.4043	9.1982e-10	1.7095e-08
Gh_A05G1238	63.8901	0	#DIV/0!	Inf	5.6479e-18	2.3646e-16
Gh_A05G1241	0	27.9244	0	#NUM!	7.124e-05	0.00054539
Gh_A05G1247	90.8536	29.8005	3.04871	1.6082	2.8116e-05	0.00023792
Gh_A05G1256	245.369	555.459	0.441749	-1.1787	8.6913e-08	1.2013e-06
Gh_A05G1257	1381.23	348.865	3.95918	1.9852	2.8398e-22	1.634e-20
Gh_A05G1280	49.8711	4.63852	10.7518	3.4265	2.3101e-08	3.5126e-07
Gh_A05G1288	10.2015	264.889	0.0385133	-4.6985	6.9638e-37	8.7126e-35
Gh_A05G1289	40.7958	118.605	0.343957	-1.5397	7.8458e-06	7.5099e-05
Gh_A05G1295	76.1678	17.2578	4.41343	2.1419	3.5723e-05	0.00029469
Gh_A05G1308	0	21.0133	0	#NUM!	0.003993	0.017955
Gh_A05G1310	51.5294	17.1812	2.99925	1.5846	0.00098517	0.0054894
Gh_A05G1315	43.5077	0	#DIV/0!	Inf	8.7779e-13	2.3317e-11
Gh_A05G1323	535.859	232.869	2.30106	1.2023	5.4983e-08	7.8541e-07
Gh_A05G1328	35.8936	11.0065	3.26119	1.7054	0.011619	0.043476
Gh_A05G1329	10666.5	3581.13	2.97853	1.5746	1.1834e-17	4.8517e-16
Gh_A05G1330	133.194	21.8664	6.09109	2.6067	1.1983e-12	3.1366e-11
Gh_A05G1332	42.872	11.5263	3.71948	1.8951	0.0013934	0.0073858
Gh_A05G1339	37.0717	6.91113	5.36397	2.4233	0.00010605	0.00078061
Gh_A05G1340	8.06313	0	#DIV/0!	Inf	0.0061142	0.02563
Gh_A05G1343	969.88	132.614	7.31369	2.8706	1.6372e-28	1.4051e-26
Gh_A05G1347	66834.7	2083.71	32.0755	5.0034	4.259e-125	8.9725e-122
Gh_A05G1348	132.776	39.8839	3.32903	1.7351	2.6782e-07	3.4102e-06
Gh_A05G1350	107.398	10.9832	9.77841	3.2896	3.16e-14	9.7118e-13
Gh_A05G1355	1322.01	604.44	2.18722	1.1291	9.1663e-09	1.4763e-07
Gh_A05G1356	211.635	82.7936	2.5562	1.354	1.1276e-06	1.2818e-05
Gh_A05G1359	125.455	47.3382	2.6502	1.4061	0.0014793	0.0077574
Gh_A05G1362	117.047	252.436	0.46368	-1.1088	0.0047883	0.020895
Gh_A05G1369	52.6763	10.0135	5.2605	2.3952	6.7456e-06	6.5446e-05
Gh_A05G1374	423.321	182.988	2.31338	1.21	1.4366e-07	1.9179e-06
Gh_A05G1377	238.933	77.9851	3.06375	1.6153	3.8241e-09	6.4988e-08
Gh_A05G1383	2.15916	17.0412	0.126701	-2.9805	0.0033197	0.015385
Gh_A05G1389	38.198	6.08139	6.28102	2.651	2.6302e-05	0.00022396
Gh_A05G1390	673.737	1470.63	0.458121	-1.1262	6.925e-09	1.1338e-07
Gh_A05G1394	459.453	988.231	0.464935	-1.1049	6.0309e-05	0.00047086
Gh_A05G1396	88.5389	183.305	0.483002	-1.0499	0.00021492	0.0014553
Gh_A05G1397	293.537	29.6139	9.91216	3.3092	4.5356e-26	3.3171e-24
Gh_A05G1398	12.872	0.946365	13.6016	3.7657	0.0032344	0.015074
Gh_A05G1402	496.141	160.569	3.08999	1.6276	1.894e-12	4.8603e-11
Gh_A05G1404	3048.77	528.125	5.77292	2.5293	2.0382e-37	2.6152e-35
Gh_A05G1420	41.9635	1.82275	23.0213	4.5249	3.6237e-09	6.176e-08
Gh_A05G1432	112.258	426.351	0.263304	-1.9252	0.012175	0.045167
Gh_A05G1440	889.953	180.053	4.9427	2.3053	9.1685e-26	6.5801e-24
Gh_A05G1447	410.753	201.996	2.03341	1.0239	9.065e-06	8.5541e-05
Gh_A05G1464	58.1831	0.923039	63.0358	5.9781	2.4245e-06	2.5764e-05
Gh_A05G1492	4528.12	96.6458	46.854	5.5501	9.8603e-127	2.2999e-123
Gh_A05G1493	3.20244	29.1107	0.110009	-3.1843	5.9309e-05	0.00046404
Gh_A05G1494	331.02	95.6928	3.45911	1.7904	2.6976e-09	4.6993e-08
Gh_A05G1503	0	7.90414	0	#NUM!	0.0099031	0.03817
Gh_A05G1504	182.46	69.3279	2.63189	1.3961	1.7778e-06	1.9422e-05
Gh_A05G1510	635.571	4.66185	136.334	7.091	2.4042e-86	1.6883e-83
Gh_A05G1514	198.562	546.636	0.363241	-1.461	1.138e-07	1.5442e-06
Gh_A05G1520	935.199	454.948	2.05566	1.0396	2.9637e-07	3.7431e-06
Gh_A05G1526	352.922	152.045	2.32125	1.2149	4.4049e-07	5.391e-06
Gh_A05G1544	253.598	44.2425	5.73185	2.519	1.3849e-17	5.6495e-16
Gh_A05G1545	227.854	101.184	2.25183	1.1711	1.2589e-05	0.00011497
Gh_A05G1549	17.743	2.74579	6.46209	2.692	0.004225	0.018825
Gh_A05G1551	1529.02	654.638	2.33561	1.2238	3.2527e-10	6.3985e-09
Gh_A05G1554	639.699	1322.39	0.483739	-1.0477	8.8394e-08	1.22e-06
Gh_A05G1557	385.247	180.559	2.13362	1.0933	2.8036e-06	2.9428e-05
Gh_A05G1563	46.2507	93.9867	0.492092	-1.023	0.0038638	0.017467
Gh_A05G1564	12.34	53.2097	0.231904	-2.1084	0.00019422	0.0013285
Gh_A05G1566	376.604	1472.45	0.255767	-1.9671	1.0672e-20	5.621e-19
Gh_A05G1568	23.1565	0.923039	25.0876	4.6489	1.0725e-05	9.9478e-05
Gh_A05G1576	66.1529	187.64	0.35255	-1.5041	2.9906e-07	3.772e-06
Gh_A05G1579	40.858	271.95	0.150246	-2.7346	2.0917e-08	3.1992e-07
Gh_A05G1583	27.3815	2.81577	9.72434	3.2816	4.4375e-05	0.00035845
Gh_A05G1595	498.411	1041.5	0.478536	-1.0633	6.5473e-05	0.00050585
Gh_A05G1602	688.592	318.175	2.16415	1.1138	1.4354e-07	1.9167e-06
Gh_A05G1606	91.3856	33.8725	2.69802	1.4319	0.00014198	0.0010061
Gh_A05G1608	68.6989	144.637	0.474967	-1.0741	0.00044315	0.0027537
Gh_A05G1616	60.6047	21.6098	2.80442	1.4877	0.00084505	0.004809
Gh_A05G1626	20.9766	50.7671	0.413197	-1.2751	0.0070238	0.028754
Gh_A05G1628	502.19	73.0367	6.87567	2.7815	2.0575e-28	1.7496e-26
Gh_A05G1631	268.816	19.6004	13.7152	3.7777	1.1364e-30	1.0787e-28
Gh_A05G1633	27.4022	73.1833	0.374438	-1.4172	0.00055582	0.0033506
Gh_A05G1638	150.425	12.9225	11.6407	3.5411	1.0722e-19	5.2568e-18
Gh_A05G1641	180.425	646.337	0.279148	-1.8409	9.6788e-07	1.1131e-05
Gh_A05G1643	36.4256	8.16739	4.45986	2.157	0.010197	0.039108
Gh_A05G1646	1172.38	164.771	7.11518	2.8309	4.3194e-38	5.7104e-36
Gh_A05G1647	8564.94	3749.9	2.28406	1.1916	4.74e-11	1.0378e-09
Gh_A05G1649	15.5424	70.9807	0.218969	-2.1912	1.798e-06	1.9623e-05
Gh_A05G1654	149.33	364.714	0.409433	-1.2883	8.218e-08	1.1414e-06
Gh_A05G1657	100.409	8.7572	11.4661	3.5193	1.2583e-14	4.0166e-13
Gh_A05G1659	29.551	8.73388	3.38346	1.7585	0.006263	0.026149
Gh_A05G1662	45.6254	96.7724	0.471458	-1.0848	0.0023017	0.011307
Gh_A05G1663	4.87106	22.1063	0.220355	-2.1821	0.0058811	0.024829
Gh_A05G1664	175.095	367.546	0.476385	-1.0698	5.8449e-06	5.7342e-05
Gh_A05G1680	140.735	414.048	0.339904	-1.5568	7.8006e-11	1.6605e-09
Gh_A05G1684	74.7377	29.5839	2.52625	1.337	0.00083445	0.0047583
Gh_A05G1686	67.4897	170.156	0.396639	-1.3341	0.00015033	0.0010592
Gh_A05G1687	0	9.25371	0	#NUM!	0.0041845	0.018672
Gh_A05G1688	29.5613	96.3293	0.30687	-1.7043	7.5739e-06	7.2699e-05
Gh_A05G1689	2.15916	31.6399	0.0682418	-3.8732	0.0012679	0.0068138
Gh_A05G1696	16.6686	0.449856	37.0525	5.2115	0.00011582	0.00084427
Gh_A05G1701	8.60551	0	#DIV/0!	Inf	0.0042474	0.018904
Gh_A05G1712	149.071	46.7717	3.18722	1.6723	0.00015977	0.0011178
Gh_A05G1713	182.387	391.468	0.465903	-1.1019	2.535e-06	2.6833e-05
Gh_A05G1721	100.868	206.541	0.488354	-1.034	0.009795	0.037834
Gh_A05G1722	26.3382	96.0727	0.274143	-1.867	1.474e-06	1.6383e-05
Gh_A05G1725	61.0537	167.193	0.36516	-1.4534	1.7347e-06	1.8996e-05
Gh_A05G1728	122.626	6.98111	17.5658	4.1347	6.5641e-19	2.9895e-17
Gh_A05G1739	166.887	79.9945	2.08623	1.0609	0.00023825	0.0015926
Gh_A05G1741	10.7543	0.946365	11.364	3.5064	0.010508	0.040062
Gh_A05G1742	47.7845	7.90414	6.04566	2.5959	4.2303e-06	4.2741e-05
Gh_A05G1745	19.9333	0.449856	44.3112	5.4696	6.5015e-05	0.00050315
Gh_A05G1747	107.45	48.4245	2.21883	1.1498	0.00073284	0.0042615
Gh_A05G1749	23.0631	6.39129	3.6085	1.8514	0.01219	0.045217
Gh_A05G1769	142.936	22.7261	6.2893	2.6529	2.6109e-13	7.369e-12
Gh_A05G1770	253.546	11.0298	22.9879	4.5228	5.2959e-36	6.3814e-34
Gh_A05G1771	187.632	88.1552	2.12845	1.0898	0.00015668	0.0010984
Gh_A05G1773	314.527	990.904	0.317406	-1.6556	1.8568e-15	6.4367e-14
Gh_A05G1778	197.457	34.1524	5.78173	2.5315	2.8226e-08	4.2222e-07
Gh_A05G1783	254.03	744.609	0.341155	-1.5515	1.0903e-11	2.5707e-10
Gh_A05G1784	87.6097	837.623	0.104596	-3.2571	2.0317e-10	4.1054e-09
Gh_A05G1786	25.2949	83.4834	0.303002	-1.7226	0.0011682	0.0063532
Gh_A05G1797	47.3148	14.9319	3.16872	1.6639	0.00095899	0.0053618
Gh_A05G1803	2998.43	555.629	5.39641	2.432	8.3763e-35	9.6651e-33
Gh_A05G1804	310.803	65.7057	4.7302	2.2419	1.1483e-16	4.3549e-15
Gh_A05G1808	142.573	5.51491	25.8519	4.6922	1.9927e-09	3.5359e-08
Gh_A05G1812	502.626	3.6455	137.873	7.1072	5.1474e-76	2.5467e-73
Gh_A05G1815	195.135	74.183	2.63043	1.3953	0.0057057	0.024235
Gh_A05G1833	107.042	27.2413	3.92938	1.9743	1.2404e-07	1.6738e-06
Gh_A05G1855	412.826	2.29593	179.806	7.4903	1.751e-69	7.1027e-67
Gh_A05G1860	110.683	44.2359	2.50203	1.3231	0.00011698	0.00085099
Gh_A05G1861	270.246	115.79	2.33399	1.2228	2.0423e-06	2.2042e-05
Gh_A05G1868	44.9897	107.639	0.417978	-1.2585	0.00030343	0.0019712
Gh_A05G1875	366.337	159.312	2.29947	1.2013	4.7193e-07	5.7556e-06
Gh_A05G1878	30.5113	147.173	0.207316	-2.2701	1.6417e-10	3.3568e-09
Gh_A05G1879	256.497	118.102	2.17181	1.1189	1.4356e-05	0.00012936
Gh_A05G1885	395.853	1102.21	0.359135	-1.4774	0.00026148	0.0017312
Gh_A05G1890	83.7611	205.371	0.407847	-1.2939	3.7156e-06	3.8023e-05
Gh_A05G1891	32.2007	73.8897	0.435788	-1.1983	0.002741	0.01312
Gh_A05G1892	68.6367	186.56	0.367904	-1.4426	4.7871e-05	0.00038346
Gh_A05G1894	51.0181	120.188	0.424489	-1.2362	0.00019277	0.0013196
Gh_A05G1895	303.877	108.335	2.805	1.488	5.6269e-09	9.3484e-08
Gh_A05G1905	10.7543	36.9915	0.29072	-1.7823	0.0023406	0.011465
Gh_A05G1908	84.5006	32.493	2.60052	1.3788	0.0053492	0.022982
Gh_A05G1913	465.202	137.346	3.38698	1.76	9.1137e-14	2.6787e-12
Gh_A05G1915	789.668	1980.04	0.398817	-1.3262	5.3618e-12	1.315e-10
Gh_A05G1919	132.817	4.66185	28.4903	4.8324	2.1366e-24	1.4109e-22
Gh_A05G1925	158.447	437.534	0.362135	-1.4654	4.2453e-10	8.2125e-09
Gh_A05G1929	106.907	40.0239	2.67104	1.4174	5.6415e-05	0.0004438
Gh_A05G1932	138.075	3.76213	36.7023	5.1978	1.2337e-26	9.3143e-25
Gh_A05G1934	290.86	73.4232	3.96137	1.986	1.6555e-13	4.7714e-12
Gh_A05G1936	305.888	736.292	0.415437	-1.2673	2.2258e-09	3.9287e-08
Gh_A05G1938	46.7516	139.286	0.335643	-1.575	1.4651e-06	1.6294e-05
Gh_A05G1945	75.6254	6.81782	11.0924	3.4715	3.1876e-11	7.1269e-10
Gh_A05G1952	13380.8	5744.32	2.32947	1.22	1.5756e-11	3.6515e-10
Gh_A05G1960	30.1763	5.08838	5.93028	2.5681	0.005823	0.024627
Gh_A05G1971	15.6046	0.946365	16.4886	4.0434	0.00071102	0.0041521
Gh_A05G1980	110.735	2.24928	49.2312	5.6215	1.7613e-23	1.0934e-21
Gh_A05G1981	333.155	2.31926	143.649	7.1664	1.0819e-59	3.2411e-57
Gh_A05G1987	71.8599	232.939	0.308491	-1.6967	1.5613e-09	2.8067e-08
Gh_A05G1992	809.85	404.501	2.00208	1.0015	1.0814e-06	1.2338e-05
Gh_A05G2004	156.34	328.708	0.475626	-1.0721	9.2811e-06	8.7392e-05
Gh_A05G2016	244.381	29.6539	8.24089	3.0428	6.9072e-06	6.686e-05
Gh_A05G2021	62.8571	127.379	0.493458	-1.019	0.0013455	0.0071717
Gh_A05G2037	54.3139	19.4305	2.79529	1.483	0.0014708	0.0077211
Gh_A05G2038	276.191	1.39622	197.814	7.628	4.7777e-54	1.1514e-51
Gh_A05G2040	298.443	613.781	0.486226	-1.0403	1.2756e-06	1.4334e-05
Gh_A05G2044	51.0285	21.6564	2.35626	1.2365	0.0080255	0.032089
Gh_A05G2046	228.887	105.823	2.16295	1.113	2.9281e-05	0.00024684
Gh_A05G2052	771.061	141.815	5.43696	2.4428	3.0311e-27	2.385e-25
Gh_A05G2056	51.0181	21.2299	2.40311	1.2649	0.0067763	0.027935
Gh_A05G2059	199.284	467.491	0.426288	-1.2301	6.6007e-08	9.2986e-07
Gh_A05G2062	235.012	1.39622	168.324	7.3951	1.4139e-39	1.9988e-37
Gh_A05G2065	745.55	367.579	2.0282	1.0202	0.00054225	0.00328
Gh_A05G2066	983.912	281.93	3.48993	1.8032	7.859e-18	3.265e-16
Gh_A05G2067	888.447	337.019	2.63627	1.3985	1.4806e-11	3.4449e-10
Gh_A05G2069	22.0199	1.84608	11.9282	3.5763	0.00013687	0.00097382
Gh_A05G2080	102.454	48.8511	2.09725	1.0685	0.00184	0.009359
Gh_A05G2085	45.0934	15.1952	2.96761	1.5693	0.0022336	0.011026
Gh_A05G2088	185.307	56.2754	3.29277	1.7193	7.44e-09	1.212e-07
Gh_A05G2093	392.633	191.519	2.05011	1.0357	7.725e-06	7.4008e-05
Gh_A05G2100	6.97837	0	#DIV/0!	Inf	0.012692	0.04668
Gh_A05G2108	11.307	58.6313	0.192857	-2.3744	0.0013875	0.0073592
Gh_A05G2112	430.606	12.636	34.0787	5.0908	7.4468e-17	2.8693e-15
Gh_A05G2113	336.122	7.45429	45.092	5.4948	2.0912e-13	5.9743e-12
Gh_A05G2117	50.3927	0.946365	53.2496	5.7347	1.1324e-10	2.3665e-09
Gh_A05G2121	1281.01	287.925	4.44906	2.1535	3.6117e-25	2.4987e-23
Gh_A05G2122	698.321	338.512	2.06294	1.0447	7.4711e-07	8.7662e-06
Gh_A05G2130	8.5744	38.9842	0.219943	-2.1848	0.00033217	0.0021342
Gh_A05G2137	408.908	162.005	2.52398	1.3357	1.2111e-08	1.9162e-07
Gh_A05G2155	419.255	184.321	2.27458	1.1856	2.7051e-07	3.4431e-06
Gh_A05G2165	1984.13	248.797	7.97509	2.9955	2.4736e-46	4.5636e-44
Gh_A05G2167	75.7187	185.004	0.409291	-1.2888	8.71e-06	8.2621e-05
Gh_A05G2169	2412.98	971.723	2.4832	1.3122	5.8078e-12	1.4174e-10
Gh_A05G2172	226.624	62.4567	3.62857	1.8594	6.2564e-11	1.3485e-09
Gh_A05G2173	331.624	155.34	2.1348	1.0941	1.0034e-05	9.3754e-05
Gh_A05G2176	1.61677	14.3887	0.11236	-3.1538	0.0059071	0.024912
Gh_A05G2180	318.77	678.597	0.469761	-1.09	2.7367e-07	3.4814e-06
Gh_A05G2189	130.951	25.1087	5.21548	2.3828	3.632e-11	8.0627e-10
Gh_A05G2202	196.32	418.656	0.468916	-1.0926	2.0977e-06	2.2584e-05
Gh_A05G2224	59.6029	255.335	0.233436	-2.0989	6.4299e-06	6.2557e-05
Gh_A05G2227	1.06402	13.3957	0.0794285	-3.6542	0.0042572	0.018937
Gh_A05G2240	346.821	1467.32	0.236367	-2.0809	2.4658e-24	1.6201e-22
Gh_A05G2241	120.791	29.4506	4.10135	2.0361	8.4107e-06	8.0013e-05
Gh_A05G2246	184.671	24.5722	7.51566	2.9099	1.0847e-17	4.4555e-16
Gh_A05G2249	64.4635	215.058	0.299743	-1.7382	3.6128e-07	4.4901e-06
Gh_A05G2252	186.07	753.026	0.247089	-2.0169	9.4109e-20	4.6482e-18
Gh_A05G2255	229.315	3.66883	62.505	5.9659	4.282e-42	6.8208e-40
Gh_A05G2270	64.923	25.7285	2.52345	1.3354	0.0017066	0.0087807
Gh_A05G2273	316.811	145.52	2.17709	1.1224	4.941e-06	4.9259e-05
Gh_A05G2280	137.408	318.715	0.431132	-1.2138	0.00093872	0.0052646
Gh_A05G2281	554.939	128.876	4.30615	2.1064	2.3854e-19	1.1297e-17
Gh_A05G2285	201.274	7.90414	25.4642	4.6704	6.2988e-12	1.5321e-10
Gh_A05G2288	486.157	208.427	2.33254	1.2219	6.2523e-08	8.8536e-07
Gh_A05G2293	775.573	327.042	2.3715	1.2458	2.7606e-09	4.7976e-08
Gh_A05G2301	356.042	173.111	2.05666	1.0403	1.1464e-05	0.00010565
Gh_A05G2309	205.188	67.3885	3.04491	1.6064	2.4613e-08	3.72e-07
Gh_A05G2319	143.937	71.2206	2.02104	1.0151	0.0008516	0.0048401
Gh_A05G2328	11.2656	0	#DIV/0!	Inf	0.00070258	0.0041127
Gh_A05G2331	2.13841	17.9409	0.119195	-3.0686	0.0021856	0.010829
Gh_A05G2335	1503.97	695.221	2.16325	1.1132	1.0848e-08	1.7326e-07
Gh_A05G2342	183.158	46.1986	3.96467	1.9872	1.1282e-10	2.3587e-09
Gh_A05G2343	161.639	366.973	0.440465	-1.1829	7.1102e-07	8.3805e-06
Gh_A05G2377	37.6452	12.3561	3.0466	1.6072	0.0044121	0.019504
Gh_A05G2380	1124.13	43.3828	25.9111	4.6955	1.359e-76	6.8804e-74
Gh_A05G2383	1704.33	364.8	4.67187	2.224	5.7695e-28	4.7415e-26
Gh_A05G2385	160.064	6.01141	26.6267	4.7348	1.7177e-27	1.3714e-25
Gh_A05G2396	145.451	68.4981	2.12344	1.0864	0.00036566	0.002324
Gh_A05G2407	1700.7	798.548	2.12977	1.0907	0.0040918	0.018328
Gh_A05G2413	69.262	208.413	0.332333	-1.5893	3.2798e-08	4.8738e-07
Gh_A05G2417	4.81921	27.1247	0.177673	-2.4927	0.00085132	0.0048389
Gh_A05G2421	31.7309	72.0437	0.440435	-1.183	0.0032935	0.015286
Gh_A05G2423	10.2119	41.6067	0.245433	-2.0266	0.00039451	0.0024872
Gh_A05G2424	146.2	335.916	0.435215	-1.2002	8.438e-07	9.7915e-06
Gh_A05G2431	389.117	809.288	0.480797	-1.0565	3.1954e-07	4.0164e-06
Gh_A05G2434	43.6425	5.08838	8.57716	3.1005	0.0011741	0.00638
Gh_A05G2448	248.447	502.17	0.49476	-1.0152	4.581e-06	4.5993e-05
Gh_A05G2449	84.3761	29.8938	2.82255	1.497	0.00012147	0.00087864
Gh_A05G2463	313.826	97.229	3.22769	1.6905	4.7794e-11	1.0457e-09
Gh_A05G2466	1256.23	460.22	2.72962	1.4487	5.4378e-13	1.481e-11
Gh_A05G2470	47.7638	145.793	0.327621	-1.6099	6.4863e-07	7.7147e-06
Gh_A05G2473	133.142	52.6899	2.52696	1.3374	3.528e-05	0.00029125
Gh_A05G2474	162.213	28.351	5.72153	2.5164	1.0213e-13	2.9897e-12
Gh_A05G2488	169.139	0.449856	375.977	8.5545	5.4053e-39	7.527e-37
Gh_A05G2498	148.422	11.3864	13.0348	3.7043	1.0552e-19	5.1856e-18
Gh_A05G2504	70.4712	0.449856	156.65	7.2914	2.8705e-18	1.2309e-16
Gh_A05G2513	80.0578	178.31	0.448973	-1.1553	6.3099e-05	0.00048983
Gh_A05G2525	8945.12	3093.4	2.89166	1.5319	6.9391e-17	2.6863e-15
Gh_A05G2538	52.1962	10.9832	4.75254	2.2487	1.7881e-05	0.00015796
Gh_A05G2556	1448.42	497.311	2.91258	1.5423	6.9734e-15	2.2909e-13
Gh_A05G2557	148.173	25.3486	5.84539	2.5473	4.4346e-13	1.2184e-11
Gh_A05G2560	858.764	405.201	2.11932	1.0836	1.1108e-07	1.5115e-06
Gh_A05G2566	70.326	1.34957	52.1104	5.7035	2.1558e-16	7.9861e-15
Gh_A05G2588	23.6781	4.14201	5.71677	2.5152	0.0014634	0.0076884
Gh_A05G2594	48.3788	131.925	0.366707	-1.4473	1.0633e-05	9.8752e-05
Gh_A05G2615	113.281	42.893	2.64103	1.4011	0.00017275	0.001197
Gh_A05G2616	42.3607	9.63359	4.39725	2.1366	0.00016435	0.0011455
Gh_A05G2618	187.383	61.0838	3.06758	1.6171	3.9154e-08	5.7282e-07
Gh_A05G2619	182.813	73.13	2.49978	1.3218	4.5911e-06	4.6087e-05
Gh_A05G2624	197.595	433.922	0.455366	-1.1349	7.9625e-07	9.3061e-06
Gh_A05G2625	122.522	46.2519	2.6491	1.4055	2.8491e-05	0.00024059
Gh_A05G2633	2280.49	590.152	3.86428	1.9502	2.3967e-23	1.4711e-21
Gh_A05G2650	137.781	0.473182	291.187	8.1858	2.1575e-15	7.4394e-14
Gh_A05G2655	1725.76	761.337	2.26671	1.1806	2.4235e-08	3.6715e-07
Gh_A05G2665	1037.56	425.131	2.44054	1.2872	2.2082e-10	4.4346e-09
Gh_A05G2667	744.899	166.1	4.48466	2.165	2.7695e-22	1.595e-20
Gh_A05G2675	192.296	683.845	0.281206	-1.8303	2.9618e-07	3.7415e-06
Gh_A05G2683	134.247	55.2424	2.43007	1.281	5.9752e-05	0.00046701
Gh_A05G2689	161.117	38.1778	4.22017	2.0773	1.7397e-10	3.5473e-09
Gh_A05G2714	95.1097	27.8844	3.41078	1.7701	4.1416e-06	4.1975e-05
Gh_A05G2741	37.0614	126.966	0.291891	-1.7765	0.0022691	0.011175
Gh_A05G2743	2.13841	63.9296	0.0334488	-4.9019	3.767e-13	1.0433e-11
Gh_A05G2764	444.415	145.257	3.05951	1.6133	8.2758e-12	1.9813e-10
Gh_A05G2769	55.8477	6.95778	8.02666	3.0048	5.5515e-08	7.9248e-07
Gh_A05G2793	27.9757	95.2129	0.293819	-1.767	4.6723e-06	4.683e-05
Gh_A05G2797	757.167	281.517	2.68962	1.4274	1.9551e-11	4.4819e-10
Gh_A05G2798	80.6728	181.072	0.445532	-1.1664	0.00092398	0.0051958
Gh_A05G2843	135.895	59.8409	2.27096	1.1833	0.00078661	0.0045274
Gh_A05G2846	341.971	147.856	2.3129	1.2097	5.797e-07	6.9569e-06
Gh_A05G2877	794.584	319.038	2.49061	1.3165	3.1239e-10	6.1582e-09
Gh_A05G2884	694.441	21.9663	31.6142	4.9825	5.3236e-68	2.0573e-65
Gh_A05G2887	11.2552	44.6624	0.252001	-1.9885	0.00029909	0.0019473
Gh_A05G2890	762.874	305.772	2.49493	1.319	4.027e-10	7.8134e-09
Gh_A05G2902	12.8616	47.2682	0.272098	-1.8778	0.00036492	0.0023204
Gh_A05G2908	486.973	241.36	2.01768	1.0127	5.8096e-06	5.7029e-05
Gh_A05G2916	2494.21	1083.42	2.30218	1.203	2.0045e-10	4.0529e-09
Gh_A05G2918	1326.12	513.156	2.58417	1.3697	4.7407e-12	1.1688e-10
Gh_A05G2931	2.13841	25.7285	0.083112	-3.5888	5.3163e-05	0.000421
Gh_A05G2932	169.764	424.711	0.399731	-1.3229	1.4112e-08	2.2133e-07
Gh_A05G2934	70.8892	31.4766	2.25215	1.1713	0.0033994	0.015691
Gh_A05G2936	92.3874	18.4841	4.99817	2.3214	1.626e-08	2.5224e-07
Gh_A05G2941	16.0951	2.81577	5.71598	2.515	0.0086295	0.034105
Gh_A05G2944	758.317	157.853	4.80388	2.2642	1.1737e-18	5.2288e-17
Gh_A05G2947	665.747	1381.28	0.481965	-1.053	6.4696e-08	9.1317e-07
Gh_A05G2967	82.2688	166.68	0.493561	-1.0187	0.0051425	0.022242
Gh_A05G2968	610.224	225.941	2.70082	1.4334	7.1583e-11	1.5303e-09
Gh_A05G2976	19266	7223.99	2.66697	1.4152	7.0065e-15	2.3006e-13
Gh_A05G2978	77.3251	171.469	0.450969	-1.1489	8.5775e-05	0.00064553
Gh_A05G2990	6.45673	24.7588	0.260779	-1.9391	0.0073509	0.029861
Gh_A05G2993	226.32	636.347	0.355667	-1.4914	0.0072892	0.029653
Gh_A05G3006	184.619	90.961	2.02961	1.0212	0.00028111	0.0018459
Gh_A05G3015	376.87	123.787	3.04449	1.6062	5.2369e-11	1.1412e-09
Gh_A05G3019	103.048	268.408	0.383926	-1.3811	7.8886e-06	7.5464e-05
Gh_A05G3020	326.073	745.126	0.437605	-1.1923	1.3437e-05	0.0001218
Gh_A05G3021	1197.32	390.009	3.06992	1.6182	1.2438e-13	3.6182e-12
Gh_A05G3025	198.314	29.304	6.76739	2.7586	2.6394e-17	1.0517e-15
Gh_A05G3030	349.302	868.316	0.402288	-1.3137	4.894e-08	7.0448e-07
Gh_A05G3042	13.9256	0.473182	29.4297	4.8792	0.00059827	0.0035718
Gh_A05G3045	179.997	89.3481	2.01461	1.0105	0.00035028	0.0022368
Gh_A05G3047	11272.8	2500.8	4.50773	2.1724	5.1458e-31	4.964e-29
Gh_A05G3058	1070.98	525.895	2.03651	1.0261	2.0697e-05	0.00018021
Gh_A05G3065	155.255	8.82718	17.5878	4.1365	8.858e-24	5.6111e-22
Gh_A05G3066	866.413	144.754	5.98562	2.5815	1.1321e-30	1.0762e-28
Gh_A05G3069	2.6808	30.3436	0.0883455	-3.5007	1.4306e-05	0.000129
Gh_A05G3102	9197.81	489.707	18.7823	4.2313	8.8725e-93	7.6244e-90
Gh_A05G3108	484.582	94.6465	5.11984	2.3561	6.7936e-22	3.8448e-20
Gh_A05G3111	20.4135	3.19565	6.38772	2.6753	0.0021673	0.010751
Gh_A05G3116	135.905	414.681	0.327735	-1.6094	2.7218e-08	4.0808e-07
Gh_A05G3119	116.055	242.403	0.478768	-1.0626	4.888e-05	0.00039064
Gh_A05G3124	612.235	97.1657	6.30108	2.6556	1.9479e-28	1.6608e-26
Gh_A05G3136	780.313	157.506	4.95402	2.3086	5.0075e-25	3.4534e-23
Gh_A05G3139	83.8856	26.8614	3.12293	1.6429	3.2006e-05	0.00026713
Gh_A05G3142	33.2543	5.58488	5.95417	2.5739	0.00011593	0.00084472
Gh_A05G3143	182.667	41.5667	4.3945	2.1357	1.2265e-11	2.8762e-10
Gh_A05G3151	737.648	275.229	2.68012	1.4223	2.3416e-11	5.3156e-10
Gh_A05G3152	27.4022	113.061	0.242373	-2.0447	4.1035e-08	5.986e-07
Gh_A05G3167	174	6.01141	28.9442	4.8552	8.0175e-30	7.3645e-28
Gh_A05G3169	41.3589	17.0879	2.42032	1.2752	0.01314	0.048004
Gh_A05G3172	842.752	179.813	4.68679	2.2286	4.4151e-24	2.8577e-22
Gh_A05G3179	232.518	554.196	0.419546	-1.2531	1.5648e-08	2.4344e-07
Gh_A05G3185	402.085	196.327	2.04798	1.0342	7.3121e-06	7.0403e-05
Gh_A05G3193	10.1601	0	#DIV/0!	Inf	0.0072275	0.029444
Gh_A05G3199	899.667	113.694	7.91286	2.9842	3.4353e-35	4.0351e-33
Gh_A05G3207	36.4879	92.7704	0.393327	-1.3462	0.0068619	0.028219
Gh_A05G3211	79.8919	2.76912	28.852	4.8506	4.2835e-12	1.0641e-10
Gh_A05G3212	224.192	54.4593	4.11673	2.0415	2.3247e-12	5.9052e-11
[truncated: 9,759 more rows]

## Sheet: LFG-F10 vs LFG-5
Gene_id	readcount_LFG-F10	readcount_LFG-5	FoldChange	log2FoldChange	pval	padj
[truncated: 15,310 more rows]

[truncated: 4 more sheets: LFG-F10 vs LFG-O10, SFG-5 vs SFG-0, SFG-F10 vs SFG-5, SFG-F10 vs SFG-O10]
