# Supplementary material for: Transcriptome analysis reveals differences in the mechanisms of fiber initiation and elongation between long- and short-fiber cotton (Gossypium hirsutum L.) lines
Source: BMC Genomics. 2019 Aug 5;20:633. doi: 10.1186/s12864-019-5986-5 (PMC6683361; doi:10.1186/s12864-019-5986-5)
Supplement: Supplementary file 9 — GO categories for DEGs within significantly enriched profiles. (XLSX 959 kb) [file 12864_2019_5986_MOESM9_ESM.xlsx]

## Sheet: SFG-profile0
Additional file 9: Gene Ontology (GO) categories for DEGs contained in significantly enriched profiles.
a. GO ID: the ID number of GO term.
b. Description: the function discription of a GO term.
c. Ontology: divided into three categories "Biological Process", "Cellular Component" and " Molecular Function".
d. GeneRatio: the number of DEPs enriched in this GO term. The number in the parentheses is total number of DEPs.
e. Pvalue: means the reliability of each term.
f. Gene ID: the DEPs annotated to the term.
GO ID	Description	Ontology	GeneRatio (4974)	pvalue	geneID
GO:0071103	DNA conformation change	Biological Process	78	5.90419e-35	Gh_A03G0513;Gh_A07G0359;Gh_D03G1013;Gh_D07G0421;Gh_D10G1703;Gh_A04G0657;Gh_A13G1861;Gh_D04G0146;Gh_D11G0622;Gh_D11G2859;Gh_D10G0662;Gh_A02G1234;Gh_A02G1235;Gh_A05G1915;Gh_A10G0473;Gh_D03G0371;Gh_D05G2150;Gh_D07G1382;Gh_A01G1878;Gh_A01G1879;Gh_A01G1880;Gh_A01G1890;Gh_A03G0310;Gh_A03G0332;Gh_A03G0337;Gh_A04G0195;Gh_A04G0698;Gh_A07G0118;Gh_A07G0712;Gh_A07G0876;Gh_A07G2178;Gh_A08G0011;Gh_A08G0014;Gh_…
GO:0051276	chromosome organization	Biological Process	94	2.67527e-34	Gh_A03G0513;Gh_A07G0359;Gh_D03G1013;Gh_D07G0421;Gh_D10G1703;Gh_A04G0657;Gh_A13G1861;Gh_D04G0146;Gh_D11G0622;Gh_D11G2859;Gh_A03G1347;Gh_D02G1786;Gh_D05G2715;Gh_D10G0662;Gh_A06G0618;Gh_D06G0700;Gh_A06G1021;Gh_D06G1227;Gh_A04G1155;Gh_D04G1766;Gh_D07G2324;Gh_D08G2360;Gh_D11G1373;Gh_A02G1234;Gh_A02G1235;Gh_A05G1915;Gh_A10G0473;Gh_D03G0371;Gh_D05G2150;Gh_D07G1382;Gh_A01G1878;Gh_A01G1879;Gh_A01G1880;Gh_…
GO:0006323	DNA packaging	Biological Process	72	5.47119e-33	Gh_A03G0513;Gh_A07G0359;Gh_D03G1013;Gh_D07G0421;Gh_D10G1703;Gh_A02G1234;Gh_A02G1235;Gh_A05G1915;Gh_A10G0473;Gh_D03G0371;Gh_D05G2150;Gh_D07G1382;Gh_A01G1878;Gh_A01G1879;Gh_A01G1880;Gh_A01G1890;Gh_A03G0310;Gh_A03G0332;Gh_A03G0337;Gh_A04G0195;Gh_A04G0698;Gh_A07G0118;Gh_A07G0712;Gh_A07G0876;Gh_A07G2178;Gh_A08G0011;Gh_A08G0014;Gh_A08G0172;Gh_A08G0565;Gh_A08G1647;Gh_A08G1671;Gh_A08G2533;Gh_A09G2488;Gh_…
GO:0006334	nucleosome assembly	Biological Process	67	3.06177e-30	Gh_A02G1234;Gh_A02G1235;Gh_A05G1915;Gh_A10G0473;Gh_D03G0371;Gh_D05G2150;Gh_D07G1382;Gh_A01G1878;Gh_A01G1879;Gh_A01G1880;Gh_A01G1890;Gh_A03G0310;Gh_A03G0332;Gh_A03G0337;Gh_A04G0195;Gh_A04G0698;Gh_A07G0118;Gh_A07G0712;Gh_A07G0876;Gh_A07G2178;Gh_A08G0011;Gh_A08G0014;Gh_A08G0172;Gh_A08G0565;Gh_A08G1647;Gh_A08G1671;Gh_A08G2533;Gh_A09G2488;Gh_A11G1156;Gh_A11G1173;Gh_A11G1632;Gh_A12G1395;Gh_A12G1396;Gh_…
GO:0031497	chromatin assembly	Biological Process	67	3.06177e-30	Gh_A02G1234;Gh_A02G1235;Gh_A05G1915;Gh_A10G0473;Gh_D03G0371;Gh_D05G2150;Gh_D07G1382;Gh_A01G1878;Gh_A01G1879;Gh_A01G1880;Gh_A01G1890;Gh_A03G0310;Gh_A03G0332;Gh_A03G0337;Gh_A04G0195;Gh_A04G0698;Gh_A07G0118;Gh_A07G0712;Gh_A07G0876;Gh_A07G2178;Gh_A08G0011;Gh_A08G0014;Gh_A08G0172;Gh_A08G0565;Gh_A08G1647;Gh_A08G1671;Gh_A08G2533;Gh_A09G2488;Gh_A11G1156;Gh_A11G1173;Gh_A11G1632;Gh_A12G1395;Gh_A12G1396;Gh_…
GO:0034728	nucleosome organization	Biological Process	67	3.06177e-30	Gh_A02G1234;Gh_A02G1235;Gh_A05G1915;Gh_A10G0473;Gh_D03G0371;Gh_D05G2150;Gh_D07G1382;Gh_A01G1878;Gh_A01G1879;Gh_A01G1880;Gh_A01G1890;Gh_A03G0310;Gh_A03G0332;Gh_A03G0337;Gh_A04G0195;Gh_A04G0698;Gh_A07G0118;Gh_A07G0712;Gh_A07G0876;Gh_A07G2178;Gh_A08G0011;Gh_A08G0014;Gh_A08G0172;Gh_A08G0565;Gh_A08G1647;Gh_A08G1671;Gh_A08G2533;Gh_A09G2488;Gh_A11G1156;Gh_A11G1173;Gh_A11G1632;Gh_A12G1395;Gh_A12G1396;Gh_…
GO:0006333	chromatin assembly or disassembly	Biological Process	67	6.07062e-30	Gh_A02G1234;Gh_A02G1235;Gh_A05G1915;Gh_A10G0473;Gh_D03G0371;Gh_D05G2150;Gh_D07G1382;Gh_A01G1878;Gh_A01G1879;Gh_A01G1880;Gh_A01G1890;Gh_A03G0310;Gh_A03G0332;Gh_A03G0337;Gh_A04G0195;Gh_A04G0698;Gh_A07G0118;Gh_A07G0712;Gh_A07G0876;Gh_A07G2178;Gh_A08G0011;Gh_A08G0014;Gh_A08G0172;Gh_A08G0565;Gh_A08G1647;Gh_A08G1671;Gh_A08G2533;Gh_A09G2488;Gh_A11G1156;Gh_A11G1173;Gh_A11G1632;Gh_A12G1395;Gh_A12G1396;Gh_…
GO:0065004	protein-DNA complex assembly	Biological Process	67	1.66379e-29	Gh_A02G1234;Gh_A02G1235;Gh_A05G1915;Gh_A10G0473;Gh_D03G0371;Gh_D05G2150;Gh_D07G1382;Gh_A01G1878;Gh_A01G1879;Gh_A01G1880;Gh_A01G1890;Gh_A03G0310;Gh_A03G0332;Gh_A03G0337;Gh_A04G0195;Gh_A04G0698;Gh_A07G0118;Gh_A07G0712;Gh_A07G0876;Gh_A07G2178;Gh_A08G0011;Gh_A08G0014;Gh_A08G0172;Gh_A08G0565;Gh_A08G1647;Gh_A08G1671;Gh_A08G2533;Gh_A09G2488;Gh_A11G1156;Gh_A11G1173;Gh_A11G1632;Gh_A12G1395;Gh_A12G1396;Gh_…
GO:0071824	protein-DNA complex subunit organization	Biological Process	67	1.66379e-29	Gh_A02G1234;Gh_A02G1235;Gh_A05G1915;Gh_A10G0473;Gh_D03G0371;Gh_D05G2150;Gh_D07G1382;Gh_A01G1878;Gh_A01G1879;Gh_A01G1880;Gh_A01G1890;Gh_A03G0310;Gh_A03G0332;Gh_A03G0337;Gh_A04G0195;Gh_A04G0698;Gh_A07G0118;Gh_A07G0712;Gh_A07G0876;Gh_A07G2178;Gh_A08G0011;Gh_A08G0014;Gh_A08G0172;Gh_A08G0565;Gh_A08G1647;Gh_A08G1671;Gh_A08G2533;Gh_A09G2488;Gh_A11G1156;Gh_A11G1173;Gh_A11G1632;Gh_A12G1395;Gh_A12G1396;Gh_…
GO:0006325	chromatin organization	Biological Process	79	2.35374e-29	Gh_A03G1347;Gh_D02G1786;Gh_D05G2715;Gh_A06G0618;Gh_D06G0700;Gh_A06G1021;Gh_D06G1227;Gh_A04G1155;Gh_D04G1766;Gh_D07G2324;Gh_D08G2360;Gh_D11G1373;Gh_A02G1234;Gh_A02G1235;Gh_A05G1915;Gh_A10G0473;Gh_D03G0371;Gh_D05G2150;Gh_D07G1382;Gh_A01G1878;Gh_A01G1879;Gh_A01G1880;Gh_A01G1890;Gh_A03G0310;Gh_A03G0332;Gh_A03G0337;Gh_A04G0195;Gh_A04G0698;Gh_A07G0118;Gh_A07G0712;Gh_A07G0876;Gh_A07G2178;Gh_A08G0011;Gh_…
GO:0006259	DNA metabolic process	Biological Process	102	3.41611e-29	Gh_A05G2910;Gh_D04G0695;Gh_A04G0657;Gh_A13G1861;Gh_D04G0146;Gh_D11G0622;Gh_D11G2859;Gh_D02G1353;Gh_A03G2128;Gh_D02G1498;Gh_A02G1204;Gh_A12G0136;Gh_A13G0650;Gh_D01G2091;Gh_D13G2532;Gh_A05G4010;Gh_A11G1779;Gh_D05G0040;Gh_D11G1943;Gh_D13G1470;Gh_D05G1067;Gh_A01G0350;Gh_A03G0737;Gh_A04G0356;Gh_A05G0687;Gh_A05G1256;Gh_A08G0123;Gh_A10G0368;Gh_A10G1969;Gh_A11G3071;Gh_A11G3171;Gh_D01G0384;Gh_D05G0833;Gh_…
GO:0019219	regulation of nucleobase-containing compound metabolic process	Biological Process	344	1.71049e-26	Gh_D02G1353;Gh_A05G3433;Gh_A13G0532;Gh_A03G0029;Gh_A05G0473;Gh_A10G1613;Gh_A13G1590;Gh_D03G1622;Gh_D05G0587;Gh_D07G0251;Gh_D08G1734;Gh_D10G1869;Gh_D11G1149;Gh_D13G1951;Gh_A01G0064;Gh_A01G0961;Gh_A01G0971;Gh_A02G0944;Gh_A02G1818;Gh_A03G0840;Gh_A03G1333;Gh_A03G1803;Gh_A04G1385;Gh_A05G0652;Gh_A05G1633;Gh_A06G0097;Gh_A06G1845;Gh_A07G0287;Gh_A07G2132;Gh_A07G2327;Gh_A08G1949;Gh_A09G0294;Gh_A10G2216;Gh_…
GO:0080090	regulation of primary metabolic process	Biological Process	350	5.17706e-26	Gh_D02G1353;Gh_A05G3433;Gh_A13G0532;Gh_D02G1282;Gh_A03G0029;Gh_A05G0473;Gh_A10G1613;Gh_A13G1590;Gh_D03G1622;Gh_D05G0587;Gh_D07G0251;Gh_D08G1734;Gh_D10G1869;Gh_D11G1149;Gh_D13G1951;Gh_A01G0064;Gh_A01G0961;Gh_A01G0971;Gh_A02G0944;Gh_A02G1818;Gh_A03G0840;Gh_A03G1333;Gh_A03G1803;Gh_A04G1385;Gh_A05G0652;Gh_A05G1633;Gh_A06G0097;Gh_A06G1845;Gh_A07G0287;Gh_A07G2132;Gh_A07G2327;Gh_A08G1949;Gh_A09G0294;Gh_…
GO:0010556	regulation of macromolecule biosynthetic process	Biological Process	345	6.46324e-26	Gh_D02G1353;Gh_A05G3433;Gh_A13G0532;Gh_D02G1282;Gh_A03G0029;Gh_A05G0473;Gh_A10G1613;Gh_A13G1590;Gh_D03G1622;Gh_D05G0587;Gh_D07G0251;Gh_D08G1734;Gh_D10G1869;Gh_D11G1149;Gh_D13G1951;Gh_A01G0064;Gh_A01G0961;Gh_A01G0971;Gh_A02G0944;Gh_A02G1818;Gh_A03G0840;Gh_A03G1333;Gh_A03G1803;Gh_A04G1385;Gh_A05G0652;Gh_A05G1633;Gh_A06G0097;Gh_A06G1845;Gh_A07G0287;Gh_A07G2132;Gh_A07G2327;Gh_A08G1949;Gh_A09G0294;Gh_…
GO:2000112	regulation of cellular macromolecule biosynthetic process	Biological Process	345	6.46324e-26	Gh_D02G1353;Gh_A05G3433;Gh_A13G0532;Gh_D02G1282;Gh_A03G0029;Gh_A05G0473;Gh_A10G1613;Gh_A13G1590;Gh_D03G1622;Gh_D05G0587;Gh_D07G0251;Gh_D08G1734;Gh_D10G1869;Gh_D11G1149;Gh_D13G1951;Gh_A01G0064;Gh_A01G0961;Gh_A01G0971;Gh_A02G0944;Gh_A02G1818;Gh_A03G0840;Gh_A03G1333;Gh_A03G1803;Gh_A04G1385;Gh_A05G0652;Gh_A05G1633;Gh_A06G0097;Gh_A06G1845;Gh_A07G0287;Gh_A07G2132;Gh_A07G2327;Gh_A08G1949;Gh_A09G0294;Gh_…
GO:0009889	regulation of biosynthetic process	Biological Process	345	8.70257e-26	Gh_D02G1353;Gh_A05G3433;Gh_A13G0532;Gh_D02G1282;Gh_A03G0029;Gh_A05G0473;Gh_A10G1613;Gh_A13G1590;Gh_D03G1622;Gh_D05G0587;Gh_D07G0251;Gh_D08G1734;Gh_D10G1869;Gh_D11G1149;Gh_D13G1951;Gh_A01G0064;Gh_A01G0961;Gh_A01G0971;Gh_A02G0944;Gh_A02G1818;Gh_A03G0840;Gh_A03G1333;Gh_A03G1803;Gh_A04G1385;Gh_A05G0652;Gh_A05G1633;Gh_A06G0097;Gh_A06G1845;Gh_A07G0287;Gh_A07G2132;Gh_A07G2327;Gh_A08G1949;Gh_A09G0294;Gh_…
GO:0031326	regulation of cellular biosynthetic process	Biological Process	345	8.70257e-26	Gh_D02G1353;Gh_A05G3433;Gh_A13G0532;Gh_D02G1282;Gh_A03G0029;Gh_A05G0473;Gh_A10G1613;Gh_A13G1590;Gh_D03G1622;Gh_D05G0587;Gh_D07G0251;Gh_D08G1734;Gh_D10G1869;Gh_D11G1149;Gh_D13G1951;Gh_A01G0064;Gh_A01G0961;Gh_A01G0971;Gh_A02G0944;Gh_A02G1818;Gh_A03G0840;Gh_A03G1333;Gh_A03G1803;Gh_A04G1385;Gh_A05G0652;Gh_A05G1633;Gh_A06G0097;Gh_A06G1845;Gh_A07G0287;Gh_A07G2132;Gh_A07G2327;Gh_A08G1949;Gh_A09G0294;Gh_…
GO:0031323	regulation of cellular metabolic process	Biological Process	350	1.04995e-25	Gh_D02G1353;Gh_A05G3433;Gh_A13G0532;Gh_D02G1282;Gh_A03G0029;Gh_A05G0473;Gh_A10G1613;Gh_A13G1590;Gh_D03G1622;Gh_D05G0587;Gh_D07G0251;Gh_D08G1734;Gh_D10G1869;Gh_D11G1149;Gh_D13G1951;Gh_A01G0064;Gh_A01G0961;Gh_A01G0971;Gh_A02G0944;Gh_A02G1818;Gh_A03G0840;Gh_A03G1333;Gh_A03G1803;Gh_A04G1385;Gh_A05G0652;Gh_A05G1633;Gh_A06G0097;Gh_A06G1845;Gh_A07G0287;Gh_A07G2132;Gh_A07G2327;Gh_A08G1949;Gh_A09G0294;Gh_…
GO:0051171	regulation of nitrogen compound metabolic process	Biological Process	345	1.17048e-25	Gh_D02G1353;Gh_A05G3433;Gh_A13G0532;Gh_D02G1282;Gh_A03G0029;Gh_A05G0473;Gh_A10G1613;Gh_A13G1590;Gh_D03G1622;Gh_D05G0587;Gh_D07G0251;Gh_D08G1734;Gh_D10G1869;Gh_D11G1149;Gh_D13G1951;Gh_A01G0064;Gh_A01G0961;Gh_A01G0971;Gh_A02G0944;Gh_A02G1818;Gh_A03G0840;Gh_A03G1333;Gh_A03G1803;Gh_A04G1385;Gh_A05G0652;Gh_A05G1633;Gh_A06G0097;Gh_A06G1845;Gh_A07G0287;Gh_A07G2132;Gh_A07G2327;Gh_A08G1949;Gh_A09G0294;Gh_…
GO:0060255	regulation of macromolecule metabolic process	Biological Process	351	1.32729e-25	Gh_A07G0984;Gh_D02G1353;Gh_A05G3433;Gh_A13G0532;Gh_D02G1282;Gh_A03G0029;Gh_A05G0473;Gh_A10G1613;Gh_A13G1590;Gh_D03G1622;Gh_D05G0587;Gh_D07G0251;Gh_D08G1734;Gh_D10G1869;Gh_D11G1149;Gh_D13G1951;Gh_A01G0064;Gh_A01G0961;Gh_A01G0971;Gh_A02G0944;Gh_A02G1818;Gh_A03G0840;Gh_A03G1333;Gh_A03G1803;Gh_A04G1385;Gh_A05G0652;Gh_A05G1633;Gh_A06G0097;Gh_A06G1845;Gh_A07G0287;Gh_A07G2132;Gh_A07G2327;Gh_A08G1949;Gh_…
GO:0006355	regulation of transcription, DNA-templated	Biological Process	340	1.54515e-25	Gh_A05G3433;Gh_A13G0532;Gh_A03G0029;Gh_A05G0473;Gh_A10G1613;Gh_A13G1590;Gh_D03G1622;Gh_D05G0587;Gh_D07G0251;Gh_D08G1734;Gh_D10G1869;Gh_D11G1149;Gh_D13G1951;Gh_A01G0064;Gh_A01G0961;Gh_A01G0971;Gh_A02G0944;Gh_A02G1818;Gh_A03G0840;Gh_A03G1333;Gh_A03G1803;Gh_A04G1385;Gh_A05G0652;Gh_A05G1633;Gh_A06G0097;Gh_A06G1845;Gh_A07G0287;Gh_A07G2132;Gh_A07G2327;Gh_A08G1949;Gh_A09G0294;Gh_A10G2216;Gh_A11G3099;Gh_…
GO:0051252	regulation of RNA metabolic process	Biological Process	340	1.54515e-25	Gh_A05G3433;Gh_A13G0532;Gh_A03G0029;Gh_A05G0473;Gh_A10G1613;Gh_A13G1590;Gh_D03G1622;Gh_D05G0587;Gh_D07G0251;Gh_D08G1734;Gh_D10G1869;Gh_D11G1149;Gh_D13G1951;Gh_A01G0064;Gh_A01G0961;Gh_A01G0971;Gh_A02G0944;Gh_A02G1818;Gh_A03G0840;Gh_A03G1333;Gh_A03G1803;Gh_A04G1385;Gh_A05G0652;Gh_A05G1633;Gh_A06G0097;Gh_A06G1845;Gh_A07G0287;Gh_A07G2132;Gh_A07G2327;Gh_A08G1949;Gh_A09G0294;Gh_A10G2216;Gh_A11G3099;Gh_…
GO:1903506	regulation of nucleic acid-templated transcription	Biological Process	340	1.54515e-25	Gh_A05G3433;Gh_A13G0532;Gh_A03G0029;Gh_A05G0473;Gh_A10G1613;Gh_A13G1590;Gh_D03G1622;Gh_D05G0587;Gh_D07G0251;Gh_D08G1734;Gh_D10G1869;Gh_D11G1149;Gh_D13G1951;Gh_A01G0064;Gh_A01G0961;Gh_A01G0971;Gh_A02G0944;Gh_A02G1818;Gh_A03G0840;Gh_A03G1333;Gh_A03G1803;Gh_A04G1385;Gh_A05G0652;Gh_A05G1633;Gh_A06G0097;Gh_A06G1845;Gh_A07G0287;Gh_A07G2132;Gh_A07G2327;Gh_A08G1949;Gh_A09G0294;Gh_A10G2216;Gh_A11G3099;Gh_…
GO:2001141	regulation of RNA biosynthetic process	Biological Process	340	1.54515e-25	Gh_A05G3433;Gh_A13G0532;Gh_A03G0029;Gh_A05G0473;Gh_A10G1613;Gh_A13G1590;Gh_D03G1622;Gh_D05G0587;Gh_D07G0251;Gh_D08G1734;Gh_D10G1869;Gh_D11G1149;Gh_D13G1951;Gh_A01G0064;Gh_A01G0961;Gh_A01G0971;Gh_A02G0944;Gh_A02G1818;Gh_A03G0840;Gh_A03G1333;Gh_A03G1803;Gh_A04G1385;Gh_A05G0652;Gh_A05G1633;Gh_A06G0097;Gh_A06G1845;Gh_A07G0287;Gh_A07G2132;Gh_A07G2327;Gh_A08G1949;Gh_A09G0294;Gh_A10G2216;Gh_A11G3099;Gh_…
GO:0010468	regulation of gene expression	Biological Process	342	1.9158e-24	Gh_A07G0984;Gh_A05G3433;Gh_A13G0532;Gh_D02G1282;Gh_A03G0029;Gh_A05G0473;Gh_A10G1613;Gh_A13G1590;Gh_D03G1622;Gh_D05G0587;Gh_D07G0251;Gh_D08G1734;Gh_D10G1869;Gh_D11G1149;Gh_D13G1951;Gh_A01G0064;Gh_A01G0961;Gh_A01G0971;Gh_A02G0944;Gh_A02G1818;Gh_A03G0840;Gh_A03G1333;Gh_A03G1803;Gh_A04G1385;Gh_A05G0652;Gh_A05G1633;Gh_A06G0097;Gh_A06G1845;Gh_A07G0287;Gh_A07G2132;Gh_A07G2327;Gh_A08G1949;Gh_A09G0294;Gh_…
GO:0006996	organelle organization	Biological Process	118	9.07238e-23	Gh_A03G0513;Gh_A07G0359;Gh_D03G1013;Gh_D07G0421;Gh_D10G1703;Gh_A12G0996;Gh_A04G0657;Gh_A13G1861;Gh_D04G0146;Gh_D11G0622;Gh_D11G2859;Gh_A03G1347;Gh_D02G1786;Gh_D05G2715;Gh_D07G0170;Gh_A05G0929;Gh_A05G2513;Gh_A06G1482;Gh_D05G2791;Gh_D06G1847;Gh_D10G0662;Gh_A06G1615;Gh_A11G0319;Gh_D11G0375;Gh_A01G0133;Gh_A03G1378;Gh_A05G3207;Gh_D01G0178;Gh_D09G0095;Gh_A05G0485;Gh_A06G0618;Gh_D06G0700;Gh_A05G1301;Gh_…
GO:0019222	regulation of metabolic process	Biological Process	363	1.31185e-22	Gh_A07G0984;Gh_D02G1353;Gh_A05G3433;Gh_A13G0532;Gh_D02G1282;Gh_A03G0029;Gh_A05G0473;Gh_A10G1613;Gh_A13G1590;Gh_D03G1622;Gh_D05G0587;Gh_D07G0251;Gh_D08G1734;Gh_D10G1869;Gh_D11G1149;Gh_D13G1951;Gh_A01G0064;Gh_A01G0961;Gh_A01G0971;Gh_A02G0944;Gh_A02G1818;Gh_A03G0840;Gh_A03G1333;Gh_A03G1803;Gh_A04G1385;Gh_A05G0652;Gh_A05G1633;Gh_A06G0097;Gh_A06G1845;Gh_A07G0287;Gh_A07G2132;Gh_A07G2327;Gh_A08G1949;Gh_…
GO:0006260	DNA replication	Biological Process	43	8.94482e-22	Gh_A05G2910;Gh_D04G0695;Gh_D02G1353;Gh_A03G2128;Gh_D02G1498;Gh_A02G1204;Gh_A12G0136;Gh_A13G0650;Gh_D01G2091;Gh_D13G2532;Gh_A05G4010;Gh_A11G1779;Gh_D05G0040;Gh_D11G1943;Gh_D13G1470;Gh_D05G1067;Gh_A01G0350;Gh_A03G0737;Gh_A04G0356;Gh_A05G0687;Gh_A05G1256;Gh_A08G0123;Gh_A10G0368;Gh_A10G1969;Gh_A11G3071;Gh_A11G3171;Gh_D01G0384;Gh_D05G0833;Gh_D05G1424;Gh_D05G3290;Gh_D06G1734;Gh_D08G0168;Gh_D09G0023;Gh_…
GO:0050794	regulation of cellular process	Biological Process	428	6.07049e-19	Gh_A01G0271;Gh_D01G0283;Gh_D12G1332;Gh_A05G0418;Gh_A07G1075;Gh_A11G0911;Gh_A13G1623;Gh_D05G0536;Gh_D06G1020;Gh_A11G0908;Gh_A11G1087;Gh_A12G1038;Gh_D08G0752;Gh_D08G1375;Gh_D11G1054;Gh_D11G1238;Gh_D12G1157;Gh_A01G1065;Gh_A02G0533;Gh_A05G1885;Gh_A06G1440;Gh_A12G1407;Gh_D01G1130;Gh_D02G0599;Gh_D04G0930;Gh_D05G2118;Gh_D09G0873;Gh_D10G2081;Gh_D12G1525;Gh_A07G1551;Gh_D05G2382;Gh_A02G0857;Gh_A02G1306;Gh_…
GO:0034622	cellular macromolecular complex assembly	Biological Process	73	8.90989e-19	Gh_A02G1234;Gh_A02G1235;Gh_A05G1915;Gh_A10G0473;Gh_D03G0371;Gh_D05G2150;Gh_D07G1382;Gh_A01G1878;Gh_A01G1879;Gh_A01G1880;Gh_A01G1890;Gh_A03G0310;Gh_A03G0332;Gh_A03G0337;Gh_A04G0195;Gh_A04G0698;Gh_A07G0118;Gh_A07G0712;Gh_A07G0876;Gh_A07G2178;Gh_A08G0011;Gh_A08G0014;Gh_A08G0172;Gh_A08G0565;Gh_A08G1647;Gh_A08G1671;Gh_A08G2533;Gh_A09G2488;Gh_A11G1156;Gh_A11G1173;Gh_A11G1632;Gh_A12G1395;Gh_A12G1396;Gh_…
GO:0007049	cell cycle	Biological Process	42	2.71939e-18	Gh_A03G0513;Gh_A07G0359;Gh_D03G1013;Gh_D07G0421;Gh_D10G1703;Gh_A05G0929;Gh_A05G2513;Gh_A06G1482;Gh_D05G2791;Gh_D06G1847;Gh_A08G0226;Gh_D08G0313;Gh_A06G1615;Gh_A11G0319;Gh_D11G0375;Gh_A01G0133;Gh_A03G1378;Gh_A05G3207;Gh_D01G0178;Gh_D09G0095;Gh_D02G1353;Gh_D06G0398;Gh_A07G0955;Gh_A01G1287;Gh_D01G1580;Gh_D02G1558;Gh_D11G2746;Gh_A08G1727;Gh_A09G1823;Gh_A09G1824;Gh_D08G2079;Gh_D09G1944;Gh_D09G1945;Gh_…
GO:0006461	protein complex assembly	Biological Process	73	1.0137e-17	Gh_A02G1234;Gh_A02G1235;Gh_A05G1915;Gh_A10G0473;Gh_D03G0371;Gh_D05G2150;Gh_D07G1382;Gh_A01G1878;Gh_A01G1879;Gh_A01G1880;Gh_A01G1890;Gh_A03G0310;Gh_A03G0332;Gh_A03G0337;Gh_A04G0195;Gh_A04G0698;Gh_A07G0118;Gh_A07G0712;Gh_A07G0876;Gh_A07G2178;Gh_A08G0011;Gh_A08G0014;Gh_A08G0172;Gh_A08G0565;Gh_A08G1647;Gh_A08G1671;Gh_A08G2533;Gh_A09G2488;Gh_A11G1156;Gh_A11G1173;Gh_A11G1632;Gh_A12G1395;Gh_A12G1396;Gh_…
GO:0070271	protein complex biogenesis	Biological Process	73	1.0137e-17	Gh_A02G1234;Gh_A02G1235;Gh_A05G1915;Gh_A10G0473;Gh_D03G0371;Gh_D05G2150;Gh_D07G1382;Gh_A01G1878;Gh_A01G1879;Gh_A01G1880;Gh_A01G1890;Gh_A03G0310;Gh_A03G0332;Gh_A03G0337;Gh_A04G0195;Gh_A04G0698;Gh_A07G0118;Gh_A07G0712;Gh_A07G0876;Gh_A07G2178;Gh_A08G0011;Gh_A08G0014;Gh_A08G0172;Gh_A08G0565;Gh_A08G1647;Gh_A08G1671;Gh_A08G2533;Gh_A09G2488;Gh_A11G1156;Gh_A11G1173;Gh_A11G1632;Gh_A12G1395;Gh_A12G1396;Gh_…
GO:0050789	regulation of biological process	Biological Process	444	2.8053e-17	Gh_A01G0271;Gh_D01G0283;Gh_D12G1332;Gh_A07G0984;Gh_A05G0418;Gh_A07G1075;Gh_A11G0911;Gh_A13G1623;Gh_D05G0536;Gh_D06G1020;Gh_A11G0908;Gh_A11G1087;Gh_A12G1038;Gh_D08G0752;Gh_D08G1375;Gh_D11G1054;Gh_D11G1238;Gh_D12G1157;Gh_A01G1065;Gh_A02G0533;Gh_A05G1885;Gh_A06G1440;Gh_A12G1407;Gh_D01G1130;Gh_D02G0599;Gh_D04G0930;Gh_D05G2118;Gh_D09G0873;Gh_D10G2081;Gh_D12G1525;Gh_A07G1551;Gh_D05G2382;Gh_A02G0857;Gh_…
GO:0022402	cell cycle process	Biological Process	37	7.25479e-17	Gh_A03G0513;Gh_A07G0359;Gh_D03G1013;Gh_D07G0421;Gh_D10G1703;Gh_A05G0929;Gh_A05G2513;Gh_A06G1482;Gh_D05G2791;Gh_D06G1847;Gh_A06G1615;Gh_A11G0319;Gh_D11G0375;Gh_A01G0133;Gh_A03G1378;Gh_A05G3207;Gh_D01G0178;Gh_D09G0095;Gh_A01G1287;Gh_D01G1580;Gh_D02G1558;Gh_D11G2746;Gh_A08G1727;Gh_A09G1823;Gh_A09G1824;Gh_D08G2079;Gh_D09G1944;Gh_D09G1945;Gh_A11G3183;Gh_D11G3442;Gh_D11G3443;Gh_A08G1201;Gh_D02G1379;Gh_…
GO:0065003	macromolecular complex assembly	Biological Process	73	1.5362e-16	Gh_A02G1234;Gh_A02G1235;Gh_A05G1915;Gh_A10G0473;Gh_D03G0371;Gh_D05G2150;Gh_D07G1382;Gh_A01G1878;Gh_A01G1879;Gh_A01G1880;Gh_A01G1890;Gh_A03G0310;Gh_A03G0332;Gh_A03G0337;Gh_A04G0195;Gh_A04G0698;Gh_A07G0118;Gh_A07G0712;Gh_A07G0876;Gh_A07G2178;Gh_A08G0011;Gh_A08G0014;Gh_A08G0172;Gh_A08G0565;Gh_A08G1647;Gh_A08G1671;Gh_A08G2533;Gh_A09G2488;Gh_A11G1156;Gh_A11G1173;Gh_A11G1632;Gh_A12G1395;Gh_A12G1396;Gh_…
GO:0065007	biological regulation	Biological Process	449	2.25504e-16	Gh_A01G0271;Gh_D01G0283;Gh_D12G1332;Gh_A07G0984;Gh_D02G0504;Gh_A05G0418;Gh_A07G1075;Gh_A11G0911;Gh_A13G1623;Gh_D05G0536;Gh_D06G1020;Gh_A11G0908;Gh_A11G1087;Gh_A12G1038;Gh_D08G0752;Gh_D08G1375;Gh_D11G1054;Gh_D11G1238;Gh_D12G1157;Gh_A01G1065;Gh_A02G0533;Gh_A05G1885;Gh_A06G1440;Gh_A12G1407;Gh_D01G1130;Gh_D02G0599;Gh_D04G0930;Gh_D05G2118;Gh_D09G0873;Gh_D10G2081;Gh_D12G1525;Gh_A07G1551;Gh_D05G2382;Gh_…
GO:0090304	nucleic acid metabolic process	Biological Process	179	2.23389e-15	Gh_A08G2178;Gh_A11G2056;Gh_A03G0203;Gh_A05G1438;Gh_D01G0083;Gh_D02G0651;Gh_D05G1611;Gh_D11G3356;Gh_A05G2910;Gh_D04G0695;Gh_A04G0657;Gh_A13G1861;Gh_D04G0146;Gh_D11G0622;Gh_D11G2859;Gh_D10G2147;Gh_A08G2077;Gh_D02G1353;Gh_A03G2128;Gh_D02G1498;Gh_A02G1204;Gh_A12G0136;Gh_A13G0650;Gh_D01G2091;Gh_D13G2532;Gh_A05G4010;Gh_A11G1779;Gh_D05G0040;Gh_D11G1943;Gh_D13G1470;Gh_D05G1067;Gh_A01G0350;Gh_A03G0737;Gh_…
GO:0043933	macromolecular complex subunit organization	Biological Process	89	1.62567e-14	Gh_A12G0996;Gh_A03G1347;Gh_D02G1786;Gh_D05G2715;Gh_A05G0485;Gh_A06G0618;Gh_D06G0700;Gh_A06G1021;Gh_D06G1227;Gh_A04G1155;Gh_D04G1766;Gh_D07G2324;Gh_D08G2360;Gh_D11G1373;Gh_A02G1234;Gh_A02G1235;Gh_A05G1915;Gh_A10G0473;Gh_D03G0371;Gh_D05G2150;Gh_D07G1382;Gh_A01G1878;Gh_A01G1879;Gh_A01G1880;Gh_A01G1890;Gh_A03G0310;Gh_A03G0332;Gh_A03G0337;Gh_A04G0195;Gh_A04G0698;Gh_A07G0118;Gh_A07G0712;Gh_A07G0876;Gh_…
GO:0071822	protein complex subunit organization	Biological Process	77	7.60086e-14	Gh_A12G0996;Gh_A05G0485;Gh_A02G1234;Gh_A02G1235;Gh_A05G1915;Gh_A10G0473;Gh_D03G0371;Gh_D05G2150;Gh_D07G1382;Gh_A01G1878;Gh_A01G1879;Gh_A01G1880;Gh_A01G1890;Gh_A03G0310;Gh_A03G0332;Gh_A03G0337;Gh_A04G0195;Gh_A04G0698;Gh_A07G0118;Gh_A07G0712;Gh_A07G0876;Gh_A07G2178;Gh_A08G0011;Gh_A08G0014;Gh_A08G0172;Gh_A08G0565;Gh_A08G1647;Gh_A08G1671;Gh_A08G2533;Gh_A09G2488;Gh_A11G1156;Gh_A11G1173;Gh_A11G1632;Gh_…
GO:0022607	cellular component assembly	Biological Process	73	4.97105e-13	Gh_A02G1234;Gh_A02G1235;Gh_A05G1915;Gh_A10G0473;Gh_D03G0371;Gh_D05G2150;Gh_D07G1382;Gh_A01G1878;Gh_A01G1879;Gh_A01G1880;Gh_A01G1890;Gh_A03G0310;Gh_A03G0332;Gh_A03G0337;Gh_A04G0195;Gh_A04G0698;Gh_A07G0118;Gh_A07G0712;Gh_A07G0876;Gh_A07G2178;Gh_A08G0011;Gh_A08G0014;Gh_A08G0172;Gh_A08G0565;Gh_A08G1647;Gh_A08G1671;Gh_A08G2533;Gh_A09G2488;Gh_A11G1156;Gh_A11G1173;Gh_A11G1632;Gh_A12G1395;Gh_A12G1396;Gh_…
GO:0000278	mitotic cell cycle	Biological Process	21	2.12205e-12	Gh_A03G0513;Gh_A07G0359;Gh_D03G1013;Gh_D07G0421;Gh_D10G1703;Gh_A08G0226;Gh_D08G0313;Gh_A06G1615;Gh_A11G0319;Gh_D11G0375;Gh_A01G0133;Gh_A03G1378;Gh_A05G3207;Gh_D01G0178;Gh_D09G0095;Gh_A01G1287;Gh_D01G1580;Gh_D02G1558;Gh_A11G3183;Gh_D11G3442;Gh_D11G3443
GO:0006974	cellular response to DNA damage stimulus	Biological Process	49	1.84019e-11	Gh_D02G1353;Gh_A04G0816;Gh_D04G1313;Gh_A12G1796;Gh_D12G1964;Gh_D10G0788;Gh_A07G1168;Gh_A09G2023;Gh_D06G0578;Gh_D09G2234;Gh_D12G2719;Gh_D12G1322;Gh_Sca006550G01;Gh_D11G2746;Gh_A04G0217;Gh_D05G3486;Gh_A04G1380;Gh_A05G0700;Gh_A09G2457;Gh_A12G2509;Gh_D03G0135;Gh_D05G0847;Gh_D06G1030;Gh_A05G0271;Gh_A06G0647;Gh_A06G0753;Gh_A09G0501;Gh_A13G0943;Gh_D01G0248;Gh_D05G0372;Gh_D06G0737;Gh_D06G0868;Gh_A11G3300…
GO:0033554	cellular response to stress	Biological Process	49	1.84019e-11	Gh_D02G1353;Gh_A04G0816;Gh_D04G1313;Gh_A12G1796;Gh_D12G1964;Gh_D10G0788;Gh_A07G1168;Gh_A09G2023;Gh_D06G0578;Gh_D09G2234;Gh_D12G2719;Gh_D12G1322;Gh_Sca006550G01;Gh_A06G0647;Gh_D01G0248;Gh_D06G0737;Gh_A11G3300;Gh_D11G3102;Gh_D11G2746;Gh_A04G0217;Gh_D05G3486;Gh_A04G1380;Gh_A05G0700;Gh_A09G2457;Gh_A12G2509;Gh_D03G0135;Gh_D05G0847;Gh_D06G1030;Gh_A05G0271;Gh_A06G0753;Gh_A09G0501;Gh_A13G0943;Gh_D05G0372…
GO:0016043	cellular component organization	Biological Process	139	1.91514e-11	Gh_A03G0513;Gh_A07G0359;Gh_D03G1013;Gh_D07G0421;Gh_D10G1703;Gh_A12G0996;Gh_A04G0657;Gh_A13G1861;Gh_D04G0146;Gh_D11G0622;Gh_D11G2859;Gh_A03G1347;Gh_D02G1786;Gh_D05G2715;Gh_D07G0170;Gh_A05G0929;Gh_A05G2513;Gh_A06G1482;Gh_D05G2791;Gh_D06G1847;Gh_D10G0662;Gh_A05G1179;Gh_A10G0735;Gh_A11G0520;Gh_D05G0375;Gh_D05G1355;Gh_D05G1356;Gh_D11G0604;Gh_D12G2158;Gh_D13G2032;Gh_A06G1615;Gh_A11G0319;Gh_D11G0375;Gh_…
GO:0044085	cellular component biogenesis	Biological Process	81	2.26043e-11	Gh_A02G1234;Gh_A02G1235;Gh_A05G1915;Gh_A10G0473;Gh_D03G0371;Gh_D05G2150;Gh_D07G1382;Gh_A01G1878;Gh_A01G1879;Gh_A01G1880;Gh_A01G1890;Gh_A03G0310;Gh_A03G0332;Gh_A03G0337;Gh_A04G0195;Gh_A04G0698;Gh_A07G0118;Gh_A07G0712;Gh_A07G0876;Gh_A07G2178;Gh_A08G0011;Gh_A08G0014;Gh_A08G0172;Gh_A08G0565;Gh_A08G1647;Gh_A08G1671;Gh_A08G2533;Gh_A09G2488;Gh_A11G1156;Gh_A11G1173;Gh_A11G1632;Gh_A12G1395;Gh_A12G1396;Gh_…
GO:0006139	nucleobase-containing compound metabolic process	Biological Process	216	4.04914e-11	Gh_A08G2178;Gh_A01G1270;Gh_A11G2056;Gh_A11G1779;Gh_D11G1943;Gh_D13G1470;Gh_D04G0048;Gh_D07G0526;Gh_D09G1091;Gh_A05G0687;Gh_D05G0833;Gh_A06G0096;Gh_A13G0921;Gh_D10G1366;Gh_A05G1532;Gh_A06G1648;Gh_D05G1703;Gh_D10G0662;Gh_A05G3433;Gh_A03G0203;Gh_A05G1438;Gh_D01G0083;Gh_D02G0651;Gh_D05G1611;Gh_D11G3356;Gh_A05G2910;Gh_D04G0695;Gh_A04G0657;Gh_A13G1861;Gh_D04G0146;Gh_D11G0622;Gh_D11G2859;Gh_D10G2147;Gh_…
GO:0006281	DNA repair	Biological Process	48	4.72042e-11	Gh_A04G0816;Gh_D04G1313;Gh_A12G1796;Gh_D12G1964;Gh_D10G0788;Gh_A07G1168;Gh_A09G2023;Gh_D06G0578;Gh_D09G2234;Gh_D12G2719;Gh_D12G1322;Gh_Sca006550G01;Gh_A04G0217;Gh_D05G3486;Gh_A04G1380;Gh_A05G0700;Gh_A09G2457;Gh_A12G2509;Gh_D03G0135;Gh_D05G0847;Gh_D06G1030;Gh_D11G2746;Gh_A05G0271;Gh_A06G0647;Gh_A06G0753;Gh_A09G0501;Gh_A13G0943;Gh_D01G0248;Gh_D05G0372;Gh_D06G0737;Gh_D06G0868;Gh_A11G3300;Gh_D11G3102…
GO:0071840	cellular component organization or biogenesis	Biological Process	147	6.92657e-11	Gh_A03G0513;Gh_A07G0359;Gh_D03G1013;Gh_D07G0421;Gh_D10G1703;Gh_A12G0996;Gh_A04G0657;Gh_A13G1861;Gh_D04G0146;Gh_D11G0622;Gh_D11G2859;Gh_A03G1347;Gh_D02G1786;Gh_D05G2715;Gh_D07G0170;Gh_A05G0929;Gh_A05G2513;Gh_A06G1482;Gh_D05G2791;Gh_D06G1847;Gh_D10G0662;Gh_A05G1179;Gh_A10G0735;Gh_A11G0520;Gh_D05G0375;Gh_D05G1355;Gh_D05G1356;Gh_D11G0604;Gh_D12G2158;Gh_D13G2032;Gh_A06G1615;Gh_A11G0319;Gh_D11G0375;Gh_…
GO:1903047	mitotic cell cycle process	Biological Process	19	8.37449e-11	Gh_A03G0513;Gh_A07G0359;Gh_D03G1013;Gh_D07G0421;Gh_D10G1703;Gh_A06G1615;Gh_A11G0319;Gh_D11G0375;Gh_A01G0133;Gh_A03G1378;Gh_A05G3207;Gh_D01G0178;Gh_D09G0095;Gh_A01G1287;Gh_D01G1580;Gh_D02G1558;Gh_A11G3183;Gh_D11G3442;Gh_D11G3443
GO:0000280	nuclear division	Biological Process	18	2.19954e-10	Gh_A03G0513;Gh_A07G0359;Gh_D03G1013;Gh_D07G0421;Gh_D10G1703;Gh_A05G0929;Gh_A05G2513;Gh_A06G1482;Gh_D05G2791;Gh_D06G1847;Gh_A06G1615;Gh_A11G0319;Gh_D11G0375;Gh_A01G0133;Gh_A03G1378;Gh_A05G3207;Gh_D01G0178;Gh_D09G0095
GO:0006928	movement of cell or subcellular component	Biological Process	37	1.5243e-09	Gh_A01G1637;Gh_A01G1752;Gh_A02G0828;Gh_A03G0657;Gh_A04G0035;Gh_A04G0192;Gh_A04G0682;Gh_A05G0631;Gh_A05G1427;Gh_A05G2004;Gh_A05G2862;Gh_A06G0212;Gh_A08G0273;Gh_A10G1163;Gh_A11G1639;Gh_A11G1895;Gh_A11G2403;Gh_A11G2642;Gh_A12G0785;Gh_A12G2090;Gh_A13G2211;Gh_D01G1996;Gh_D02G0448;Gh_D02G0878;Gh_D03G0955;Gh_D05G2098;Gh_D05G2249;Gh_D05G3161;Gh_D05G3513;Gh_D06G2309;Gh_D09G0478;Gh_D09G1845;Gh_D10G1332;Gh_…
GO:0007018	microtubule-based movement	Biological Process	37	1.5243e-09	Gh_A01G1637;Gh_A01G1752;Gh_A02G0828;Gh_A03G0657;Gh_A04G0035;Gh_A04G0192;Gh_A04G0682;Gh_A05G0631;Gh_A05G1427;Gh_A05G2004;Gh_A05G2862;Gh_A06G0212;Gh_A08G0273;Gh_A10G1163;Gh_A11G1639;Gh_A11G1895;Gh_A11G2403;Gh_A11G2642;Gh_A12G0785;Gh_A12G2090;Gh_A13G2211;Gh_D01G1996;Gh_D02G0448;Gh_D02G0878;Gh_D03G0955;Gh_D05G2098;Gh_D05G2249;Gh_D05G3161;Gh_D05G3513;Gh_D06G2309;Gh_D09G0478;Gh_D09G1845;Gh_D10G1332;Gh_…
GO:0006261	DNA-dependent DNA replication	Biological Process	15	1.55037e-09	Gh_A05G2910;Gh_D04G0695;Gh_D02G1353;Gh_A03G2128;Gh_D02G1498;Gh_A03G0737;Gh_A05G1256;Gh_A10G0368;Gh_A11G3071;Gh_D05G1424;Gh_D09G0023;Gh_D13G1997;Gh_A07G1821;Gh_D07G2024;Gh_D11G1433
GO:0006725	cellular aromatic compound metabolic process	Biological Process	227	6.53965e-09	Gh_A08G2178;Gh_D11G1654;Gh_A01G1270;Gh_A11G2056;Gh_A11G1779;Gh_D11G1943;Gh_D13G1470;Gh_D04G0048;Gh_D07G0526;Gh_D09G1091;Gh_A05G0687;Gh_D05G0833;Gh_A06G0096;Gh_A13G0921;Gh_D10G1366;Gh_A05G1532;Gh_A06G1648;Gh_D05G1703;Gh_D10G0662;Gh_A05G3433;Gh_A03G0203;Gh_A05G1438;Gh_D01G0083;Gh_D02G0651;Gh_D05G1611;Gh_D11G3356;Gh_A05G2910;Gh_D04G0695;Gh_A04G0657;Gh_A13G1861;Gh_D04G0146;Gh_D11G0622;Gh_D11G2859;Gh_…
GO:1901360	organic cyclic compound metabolic process	Biological Process	232	8.48854e-09	Gh_A08G2178;Gh_D11G1654;Gh_A01G1270;Gh_A11G2056;Gh_A11G1779;Gh_D11G1943;Gh_D13G1470;Gh_D04G0048;Gh_D07G0526;Gh_D09G1091;Gh_A05G0687;Gh_D05G0833;Gh_A06G0096;Gh_A13G0921;Gh_D10G1366;Gh_A05G1532;Gh_A06G1648;Gh_D05G1703;Gh_D10G0662;Gh_A05G3433;Gh_A03G0203;Gh_A05G1438;Gh_D01G0083;Gh_D02G0651;Gh_D05G1611;Gh_D11G3356;Gh_A05G2910;Gh_D04G0695;Gh_A04G0657;Gh_A13G1861;Gh_D04G0146;Gh_D11G0622;Gh_D11G2859;Gh_…
GO:0046483	heterocycle metabolic process	Biological Process	227	1.14701e-08	Gh_A08G2178;Gh_D11G1654;Gh_A01G1270;Gh_A11G2056;Gh_A11G1779;Gh_D11G1943;Gh_D13G1470;Gh_D04G0048;Gh_D07G0526;Gh_D09G1091;Gh_A05G0687;Gh_D05G0833;Gh_A06G0096;Gh_A13G0921;Gh_D10G1366;Gh_A05G1532;Gh_A06G1648;Gh_D05G1703;Gh_D10G0662;Gh_A05G3433;Gh_A03G0203;Gh_A05G1438;Gh_D01G0083;Gh_D02G0651;Gh_D05G1611;Gh_D11G3356;Gh_A05G2910;Gh_D04G0695;Gh_A04G0657;Gh_A13G1861;Gh_D04G0146;Gh_D11G0622;Gh_D11G2859;Gh_…
GO:0048285	organelle fission	Biological Process	18	1.64639e-08	Gh_A03G0513;Gh_A07G0359;Gh_D03G1013;Gh_D07G0421;Gh_D10G1703;Gh_A05G0929;Gh_A05G2513;Gh_A06G1482;Gh_D05G2791;Gh_D06G1847;Gh_A06G1615;Gh_A11G0319;Gh_D11G0375;Gh_A01G0133;Gh_A03G1378;Gh_A05G3207;Gh_D01G0178;Gh_D09G0095
GO:0098813	nuclear chromosome segregation	Biological Process	10	1.81331e-08	Gh_A03G0513;Gh_A07G0359;Gh_D03G1013;Gh_D07G0421;Gh_D10G1703;Gh_A05G0929;Gh_A05G2513;Gh_A06G1482;Gh_D05G2791;Gh_D06G1847
GO:0007017	microtubule-based process	Biological Process	55	1.91866e-08	Gh_A12G0996;Gh_A01G1637;Gh_A01G1752;Gh_A02G0828;Gh_A03G0657;Gh_A04G0035;Gh_A04G0192;Gh_A04G0682;Gh_A05G0631;Gh_A05G1427;Gh_A05G2004;Gh_A05G2862;Gh_A06G0212;Gh_A08G0273;Gh_A10G1163;Gh_A11G1639;Gh_A11G1895;Gh_A11G2403;Gh_A11G2642;Gh_A12G0785;Gh_A12G2090;Gh_A13G2211;Gh_D01G1996;Gh_D02G0448;Gh_D02G0878;Gh_D03G0955;Gh_D05G2098;Gh_D05G2249;Gh_D05G3161;Gh_D05G3513;Gh_D06G2309;Gh_D09G0478;Gh_D09G1845;Gh_…
GO:0007059	chromosome segregation	Biological Process	10	7.62611e-08	Gh_A03G0513;Gh_A07G0359;Gh_D03G1013;Gh_D07G0421;Gh_D10G1703;Gh_A05G0929;Gh_A05G2513;Gh_A06G1482;Gh_D05G2791;Gh_D06G1847
GO:0007067	mitotic nuclear division	Biological Process	13	8.90166e-07	Gh_A03G0513;Gh_A07G0359;Gh_D03G1013;Gh_D07G0421;Gh_D10G1703;Gh_A06G1615;Gh_A11G0319;Gh_D11G0375;Gh_A01G0133;Gh_A03G1378;Gh_A05G3207;Gh_D01G0178;Gh_D09G0095
GO:0006270	DNA replication initiation	Biological Process	10	4.28573e-06	Gh_A03G0737;Gh_A05G1256;Gh_A10G0368;Gh_A11G3071;Gh_D05G1424;Gh_D09G0023;Gh_D13G1997;Gh_A07G1821;Gh_D07G2024;Gh_D11G1433
GO:0007126	meiotic nuclear division	Biological Process	5	6.82716e-06	Gh_A05G0929;Gh_A05G2513;Gh_A06G1482;Gh_D05G2791;Gh_D06G1847
GO:0045132	meiotic chromosome segregation	Biological Process	5	6.82716e-06	Gh_A05G0929;Gh_A05G2513;Gh_A06G1482;Gh_D05G2791;Gh_D06G1847
GO:0051321	meiotic cell cycle	Biological Process	5	6.82716e-06	Gh_A05G0929;Gh_A05G2513;Gh_A06G1482;Gh_D05G2791;Gh_D06G1847
GO:1903046	meiotic cell cycle process	Biological Process	5	6.82716e-06	Gh_A05G0929;Gh_A05G2513;Gh_A06G1482;Gh_D05G2791;Gh_D06G1847
GO:0051716	cellular response to stimulus	Biological Process	121	1.29035e-05	Gh_D02G1353;Gh_A05G0418;Gh_A07G1075;Gh_A11G0911;Gh_A13G1623;Gh_D05G0536;Gh_D06G1020;Gh_A11G0908;Gh_A11G1087;Gh_A12G1038;Gh_D08G0752;Gh_D08G1375;Gh_D11G1054;Gh_D11G1238;Gh_D12G1157;Gh_A01G1065;Gh_A02G0533;Gh_A05G1885;Gh_A06G1440;Gh_A12G1407;Gh_D01G1130;Gh_D02G0599;Gh_D04G0930;Gh_D05G2118;Gh_D09G0873;Gh_D10G2081;Gh_D12G1525;Gh_A07G1551;Gh_D05G2382;Gh_A02G0857;Gh_A02G1306;Gh_A05G0179;Gh_A06G0026;Gh_…
GO:0009719	response to endogenous stimulus	Biological Process	16	1.60886e-05	Gh_A01G0908;Gh_A05G1225;Gh_A07G1254;Gh_A09G0993;Gh_A10G0266;Gh_A11G1082;Gh_D01G0951;Gh_D03G0771;Gh_D05G0755;Gh_D05G3848;Gh_D06G1415;Gh_D07G0476;Gh_D07G1364;Gh_D10G0266;Gh_D10G0426;Gh_D12G1909
GO:0009725	response to hormone	Biological Process	16	1.60886e-05	Gh_A01G0908;Gh_A05G1225;Gh_A07G1254;Gh_A09G0993;Gh_A10G0266;Gh_A11G1082;Gh_D01G0951;Gh_D03G0771;Gh_D05G0755;Gh_D05G3848;Gh_D06G1415;Gh_D07G0476;Gh_D07G1364;Gh_D10G0266;Gh_D10G0426;Gh_D12G1909
GO:0010033	response to organic substance	Biological Process	16	1.60886e-05	Gh_A01G0908;Gh_A05G1225;Gh_A07G1254;Gh_A09G0993;Gh_A10G0266;Gh_A11G1082;Gh_D01G0951;Gh_D03G0771;Gh_D05G0755;Gh_D05G3848;Gh_D06G1415;Gh_D07G0476;Gh_D07G1364;Gh_D10G0266;Gh_D10G0426;Gh_D12G1909
GO:0045786	negative regulation of cell cycle	Biological Process	9	2.46032e-05	Gh_A01G1287;Gh_D01G1580;Gh_D02G1558;Gh_A08G1727;Gh_A09G1823;Gh_A09G1824;Gh_D08G2079;Gh_D09G1944;Gh_D09G1945
GO:0022603	regulation of anatomical structure morphogenesis	Biological Process	6	2.72656e-05	Gh_A01G0271;Gh_D01G0283;Gh_D12G1332;Gh_A11G3183;Gh_D11G3442;Gh_D11G3443
GO:0006302	double-strand break repair	Biological Process	7	3.46995e-05	Gh_A04G0816;Gh_D04G1313;Gh_A12G1796;Gh_D12G1964;Gh_Sca006550G01;Gh_A04G0217;Gh_D05G3486
GO:1902589	single-organism organelle organization	Biological Process	42	3.95627e-05	Gh_A03G0513;Gh_A07G0359;Gh_D03G1013;Gh_D07G0421;Gh_D10G1703;Gh_A12G0996;Gh_A03G1347;Gh_D02G1786;Gh_D05G2715;Gh_D07G0170;Gh_A05G0929;Gh_A05G2513;Gh_A06G1482;Gh_D05G2791;Gh_D06G1847;Gh_A06G1615;Gh_A11G0319;Gh_D11G0375;Gh_A01G0133;Gh_A03G1378;Gh_A05G3207;Gh_D01G0178;Gh_D09G0095;Gh_A05G0485;Gh_A06G0618;Gh_D06G0700;Gh_A05G1301;Gh_A04G1155;Gh_D04G1766;Gh_D07G2324;Gh_D08G2360;Gh_D11G1373;Gh_A13G1779;Gh_…
GO:0009765	photosynthesis, light harvesting	Biological Process	13	5.21891e-05	Gh_A01G0976;Gh_A01G1349;Gh_A03G2154;Gh_A04G0218;Gh_A05G2108;Gh_A11G1357;Gh_A13G0222;Gh_D01G1028;Gh_D01G2232;Gh_D02G1996;Gh_D03G0610;Gh_D05G2361;Gh_D05G3484
GO:0048523	negative regulation of cellular process	Biological Process	12	5.74314e-05	Gh_D02G1353;Gh_A01G1287;Gh_D01G1580;Gh_D02G1558;Gh_A08G1727;Gh_A09G1823;Gh_A09G1824;Gh_D08G2079;Gh_D09G1944;Gh_D09G1945;Gh_A06G0618;Gh_D06G0700
GO:0009987	cellular process	Biological Process	1048	6.35954e-05	Gh_A08G2178;Gh_A02G0986;Gh_D02G0541;Gh_D03G0502;Gh_D05G2629;Gh_D07G1463;Gh_D08G1936;Gh_D12G0571;Gh_A05G3269;Gh_D11G1654;Gh_A01G1270;Gh_A07G0984;Gh_A11G2056;Gh_A12G1423;Gh_D02G1369;Gh_D05G0641;Gh_D12G1542;Gh_A12G1332;Gh_A11G1779;Gh_D11G1943;Gh_D13G1470;Gh_D04G0048;Gh_D07G0526;Gh_D09G1091;Gh_A05G0687;Gh_D05G0833;Gh_A06G0096;Gh_A13G0921;Gh_D10G1366;Gh_A05G1532;Gh_A06G1648;Gh_D05G1703;Gh_D10G0662;Gh_…
GO:0009432	SOS response	Biological Process	5	0.000229397	Gh_A06G0647;Gh_D01G0248;Gh_D06G0737;Gh_A11G3300;Gh_D11G3102
GO:0009991	response to extracellular stimulus	Biological Process	5	0.000229397	Gh_A06G0647;Gh_D01G0248;Gh_D06G0737;Gh_A11G3300;Gh_D11G3102
GO:0031668	cellular response to extracellular stimulus	Biological Process	5	0.000229397	Gh_A06G0647;Gh_D01G0248;Gh_D06G0737;Gh_A11G3300;Gh_D11G3102
GO:0071496	cellular response to external stimulus	Biological Process	5	0.000229397	Gh_A06G0647;Gh_D01G0248;Gh_D06G0737;Gh_A11G3300;Gh_D11G3102
GO:0050793	regulation of developmental process	Biological Process	6	0.000235013	Gh_A01G0271;Gh_D01G0283;Gh_D12G1332;Gh_A11G3183;Gh_D11G3442;Gh_D11G3443
GO:0006275	regulation of DNA replication	Biological Process	4	0.00024789	Gh_D02G1353;Gh_A03G0403;Gh_A13G1962;Gh_D03G1136
GO:0006468	protein phosphorylation	Biological Process	246	0.000258008	Gh_A01G0304;Gh_A01G0329;Gh_A01G0449;Gh_A01G0744;Gh_A02G0017;Gh_A02G1065;Gh_A02G1622;Gh_A02G1701;Gh_A02G1773;Gh_A03G0187;Gh_A03G0235;Gh_A03G0599;Gh_A03G1313;Gh_A03G1427;Gh_A04G1252;Gh_A05G0418;Gh_A05G0768;Gh_A05G0809;Gh_A05G0869;Gh_A05G1186;Gh_A05G1367;Gh_A05G1563;Gh_A05G1720;Gh_A05G1773;Gh_A05G1868;Gh_A05G2822;Gh_A05G2964;Gh_A05G3152;Gh_A05G3551;Gh_A05G3817;Gh_A05G3984;Gh_A06G1072;Gh_A06G1161;Gh_…
GO:0000086	G2/M transition of mitotic cell cycle	Biological Process	3	0.000281152	Gh_A11G3183;Gh_D11G3442;Gh_D11G3443
GO:0009934	regulation of meristem structural organization	Biological Process	3	0.000281152	Gh_A11G3183;Gh_D11G3442;Gh_D11G3443
GO:0044770	cell cycle phase transition	Biological Process	3	0.000281152	Gh_A11G3183;Gh_D11G3442;Gh_D11G3443
GO:0044772	mitotic cell cycle phase transition	Biological Process	3	0.000281152	Gh_A11G3183;Gh_D11G3442;Gh_D11G3443
GO:0044839	cell cycle G2/M phase transition	Biological Process	3	0.000281152	Gh_A11G3183;Gh_D11G3442;Gh_D11G3443
GO:0048509	regulation of meristem development	Biological Process	3	0.000281152	Gh_A11G3183;Gh_D11G3442;Gh_D11G3443
GO:0000070	mitotic sister chromatid segregation	Biological Process	5	0.000397839	Gh_A03G0513;Gh_A07G0359;Gh_D03G1013;Gh_D07G0421;Gh_D10G1703
GO:0000819	sister chromatid segregation	Biological Process	5	0.000397839	Gh_A03G0513;Gh_A07G0359;Gh_D03G1013;Gh_D07G0421;Gh_D10G1703
GO:0007076	mitotic chromosome condensation	Biological Process	5	0.000397839	Gh_A03G0513;Gh_A07G0359;Gh_D03G1013;Gh_D07G0421;Gh_D10G1703
GO:0030261	chromosome condensation	Biological Process	5	0.000397839	Gh_A03G0513;Gh_A07G0359;Gh_D03G1013;Gh_D07G0421;Gh_D10G1703
GO:0051726	regulation of cell cycle	Biological Process	14	0.000836443	Gh_A05G3459;Gh_D05G2695;Gh_A01G1287;Gh_D01G1580;Gh_D02G1558;Gh_A05G3796;Gh_D05G1826;Gh_D02G1901;Gh_A08G1727;Gh_A09G1823;Gh_A09G1824;Gh_D08G2079;Gh_D09G1944;Gh_D09G1945
GO:0000724	double-strand break repair via homologous recombination	Biological Process	4	0.00103958	Gh_A04G0816;Gh_D04G1313;Gh_A12G1796;Gh_D12G1964
GO:0000725	recombinational repair	Biological Process	4	0.00103958	Gh_A04G0816;Gh_D04G1313;Gh_A12G1796;Gh_D12G1964
GO:0051301	cell division	Biological Process	8	0.00106148	Gh_A01G0271;Gh_D01G0283;Gh_D12G1332;Gh_A08G1201;Gh_D02G1379;Gh_D07G0395;Gh_D08G1487;Gh_D10G1971
GO:0007050	cell cycle arrest	Biological Process	6	0.00137003	Gh_A08G1727;Gh_A09G1823;Gh_A09G1824;Gh_D08G2079;Gh_D09G1944;Gh_D09G1945
GO:0043412	macromolecule modification	Biological Process	301	0.00202294	Gh_A03G0203;Gh_A05G1438;Gh_D01G0083;Gh_D02G0651;Gh_D05G1611;Gh_D11G3356;Gh_A03G1347;Gh_D02G1786;Gh_D05G2715;Gh_A03G1159;Gh_D02G1596;Gh_D01G2202;Gh_A02G1712;Gh_A03G0373;Gh_A08G1791;Gh_A08G2271;Gh_A10G0578;Gh_D05G3907;Gh_D06G0657;Gh_D08G2140;Gh_D09G2259;Gh_D10G2408;Gh_A05G2393;Gh_A07G1703;Gh_D07G1906;Gh_D06G1325;Gh_D07G0662;Gh_A13G2044;Gh_D05G1628;Gh_A10G0354;Gh_A06G0618;Gh_D06G0700;Gh_A09G2103;Gh_…
GO:0000075	cell cycle checkpoint	Biological Process	4	0.00280413	Gh_A01G1287;Gh_D01G1580;Gh_D02G1558;Gh_D11G2746
GO:0007155	cell adhesion	Biological Process	4	0.00280413	Gh_D12G2509;Gh_A05G1688;Gh_D05G1878;Gh_D06G0072
GO:0009186	deoxyribonucleoside diphosphate metabolic process	Biological Process	4	0.00280413	Gh_A02G0278;Gh_A10G0640;Gh_D07G2317;Gh_D10G0755
GO:0022610	biological adhesion	Biological Process	4	0.00280413	Gh_D12G2509;Gh_A05G1688;Gh_D05G1878;Gh_D06G0072
GO:0016310	phosphorylation	Biological Process	256	0.00280641	Gh_A12G1423;Gh_D02G1369;Gh_D05G0641;Gh_D12G1542;Gh_A12G1332;Gh_A10G1392;Gh_A01G0304;Gh_A01G0329;Gh_A01G0449;Gh_A01G0744;Gh_A02G0017;Gh_A02G1065;Gh_A02G1622;Gh_A02G1701;Gh_A02G1773;Gh_A03G0187;Gh_A03G0235;Gh_A03G0599;Gh_A03G1313;Gh_A03G1427;Gh_A04G1252;Gh_A05G0418;Gh_A05G0768;Gh_A05G0809;Gh_A05G0869;Gh_A05G1186;Gh_A05G1367;Gh_A05G1563;Gh_A05G1720;Gh_A05G1773;Gh_A05G1868;Gh_A05G2822;Gh_A05G2964;Gh_…
GO:0042221	response to chemical	Biological Process	27	0.00390398	Gh_D12G0346;Gh_A03G0114;Gh_A11G3238;Gh_A13G0797;Gh_A13G1248;Gh_D01G2252;Gh_D02G1621;Gh_D11G2135;Gh_D13G1038;Gh_D13G1550;Gh_D13G2211;Gh_A01G0908;Gh_A05G1225;Gh_A07G1254;Gh_A09G0993;Gh_A10G0266;Gh_A11G1082;Gh_D01G0951;Gh_D03G0771;Gh_D05G0755;Gh_D05G3848;Gh_D06G1415;Gh_D07G0476;Gh_D07G1364;Gh_D10G0266;Gh_D10G0426;Gh_D12G1909
GO:0051052	regulation of DNA metabolic process	Biological Process	4	0.00417916	Gh_D02G1353;Gh_A03G0403;Gh_A13G1962;Gh_D03G1136
GO:0006271	DNA strand elongation involved in DNA replication	Biological Process	2	0.00429396	Gh_A05G2910;Gh_D04G0695
GO:0006273	lagging strand elongation	Biological Process	2	0.00429396	Gh_A05G2910;Gh_D04G0695
GO:0006342	chromatin silencing	Biological Process	2	0.00429396	Gh_A06G0618;Gh_D06G0700
GO:0006348	chromatin silencing at telomere	Biological Process	2	0.00429396	Gh_A06G0618;Gh_D06G0700
GO:0006429	leucyl-tRNA aminoacylation	Biological Process	2	0.00429396	Gh_A06G1328;Gh_D06G1657
GO:0009306	protein secretion	Biological Process	2	0.00429396	Gh_A13G1491;Gh_D13G1820
GO:0022616	DNA strand elongation	Biological Process	2	0.00429396	Gh_A05G2910;Gh_D04G0695
GO:0033567	DNA replication, Okazaki fragment processing	Biological Process	2	0.00429396	Gh_A05G2910;Gh_D04G0695
GO:0040029	regulation of gene expression, epigenetic	Biological Process	2	0.00429396	Gh_A06G0618;Gh_D06G0700
GO:0045814	negative regulation of gene expression, epigenetic	Biological Process	2	0.00429396	Gh_A06G0618;Gh_D06G0700
GO:0000160	phosphorelay signal transduction system	Biological Process	21	0.00441138	Gh_A03G0029;Gh_A05G0473;Gh_A10G1613;Gh_A13G1590;Gh_D03G1622;Gh_D05G0587;Gh_D07G0251;Gh_D08G1734;Gh_D10G1627;Gh_D10G1869;Gh_D11G1149;Gh_D13G1951;Gh_A05G0856;Gh_D05G3868;Gh_A09G2213;Gh_A10G0354;Gh_A12G1423;Gh_D02G1369;Gh_D05G0641;Gh_D09G2169;Gh_D12G1542
GO:0048519	negative regulation of biological process	Biological Process	23	0.00458884	Gh_A07G0984;Gh_D02G1353;Gh_A01G1287;Gh_D01G1580;Gh_D02G1558;Gh_A08G1727;Gh_A09G1823;Gh_A09G1824;Gh_D08G2079;Gh_D09G1944;Gh_D09G1945;Gh_A06G0618;Gh_D06G0700;Gh_A07G1432;Gh_A08G2570;Gh_A10G0049;Gh_A11G1366;Gh_A12G2124;Gh_D05G1339;Gh_D11G0235;Gh_D12G1030;Gh_D12G2304;Gh_Sca005023G04
GO:0006464	cellular protein modification process	Biological Process	289	0.0046551	Gh_A03G1347;Gh_D02G1786;Gh_D05G2715;Gh_A03G1159;Gh_D02G1596;Gh_D01G2202;Gh_A02G1712;Gh_A03G0373;Gh_A08G1791;Gh_A08G2271;Gh_A10G0578;Gh_D05G3907;Gh_D06G0657;Gh_D08G2140;Gh_D09G2259;Gh_D10G2408;Gh_A05G2393;Gh_A07G1703;Gh_D07G1906;Gh_D06G1325;Gh_D07G0662;Gh_A13G2044;Gh_A10G0354;Gh_A06G0618;Gh_D06G0700;Gh_A09G2103;Gh_D09G0719;Gh_D07G0373;Gh_D04G0096;Gh_A04G1155;Gh_D04G1766;Gh_D07G2324;Gh_D08G2360;Gh_…
GO:0036211	protein modification process	Biological Process	289	0.0046551	Gh_A03G1347;Gh_D02G1786;Gh_D05G2715;Gh_A03G1159;Gh_D02G1596;Gh_D01G2202;Gh_A02G1712;Gh_A03G0373;Gh_A08G1791;Gh_A08G2271;Gh_A10G0578;Gh_D05G3907;Gh_D06G0657;Gh_D08G2140;Gh_D09G2259;Gh_D10G2408;Gh_A05G2393;Gh_A07G1703;Gh_D07G1906;Gh_D06G1325;Gh_D07G0662;Gh_A13G2044;Gh_A10G0354;Gh_A06G0618;Gh_D06G0700;Gh_A09G2103;Gh_D09G0719;Gh_D07G0373;Gh_D04G0096;Gh_A04G1155;Gh_D04G1766;Gh_D07G2324;Gh_D08G2360;Gh_…
GO:0016568	chromatin modification	Biological Process	12	0.00466735	Gh_A03G1347;Gh_D02G1786;Gh_D05G2715;Gh_A06G0618;Gh_D06G0700;Gh_A06G1021;Gh_D06G1227;Gh_A04G1155;Gh_D04G1766;Gh_D07G2324;Gh_D08G2360;Gh_D11G1373
GO:0031324	negative regulation of cellular metabolic process	Biological Process	6	0.00472194	Gh_D02G1353;Gh_A01G1287;Gh_D01G1580;Gh_D02G1558;Gh_A06G0618;Gh_D06G0700
GO:0007093	mitotic cell cycle checkpoint	Biological Process	3	0.00483763	Gh_A01G1287;Gh_D01G1580;Gh_D02G1558
GO:0007094	mitotic spindle assembly checkpoint	Biological Process	3	0.00483763	Gh_A01G1287;Gh_D01G1580;Gh_D02G1558
GO:0009895	negative regulation of catabolic process	Biological Process	3	0.00483763	Gh_A01G1287;Gh_D01G1580;Gh_D02G1558
GO:0010639	negative regulation of organelle organization	Biological Process	3	0.00483763	Gh_A01G1287;Gh_D01G1580;Gh_D02G1558
GO:0010948	negative regulation of cell cycle process	Biological Process	3	0.00483763	Gh_A01G1287;Gh_D01G1580;Gh_D02G1558
GO:0031330	negative regulation of cellular catabolic process	Biological Process	3	0.00483763	Gh_A01G1287;Gh_D01G1580;Gh_D02G1558
GO:0031396	regulation of protein ubiquitination	Biological Process	3	0.00483763	Gh_A01G1287;Gh_D01G1580;Gh_D02G1558
GO:0031397	negative regulation of protein ubiquitination	Biological Process	3	0.00483763	Gh_A01G1287;Gh_D01G1580;Gh_D02G1558
GO:0031400	negative regulation of protein modification process	Biological Process	3	0.00483763	Gh_A01G1287;Gh_D01G1580;Gh_D02G1558
GO:0031577	spindle checkpoint	Biological Process	3	0.00483763	Gh_A01G1287;Gh_D01G1580;Gh_D02G1558
GO:0032435	negative regulation of proteasomal ubiquitin-dependent protein catabolic process	Biological Process	3	0.00483763	Gh_A01G1287;Gh_D01G1580;Gh_D02G1558
GO:0033046	negative regulation of sister chromatid segregation	Biological Process	3	0.00483763	Gh_A01G1287;Gh_D01G1580;Gh_D02G1558
GO:0033048	negative regulation of mitotic sister chromatid segregation	Biological Process	3	0.00483763	Gh_A01G1287;Gh_D01G1580;Gh_D02G1558
GO:0042177	negative regulation of protein catabolic process	Biological Process	3	0.00483763	Gh_A01G1287;Gh_D01G1580;Gh_D02G1558
GO:0045839	negative regulation of mitotic nuclear division	Biological Process	3	0.00483763	Gh_A01G1287;Gh_D01G1580;Gh_D02G1558
GO:0045841	negative regulation of mitotic metaphase/anaphase transition	Biological Process	3	0.00483763	Gh_A01G1287;Gh_D01G1580;Gh_D02G1558
GO:0045861	negative regulation of proteolysis	Biological Process	3	0.00483763	Gh_A01G1287;Gh_D01G1580;Gh_D02G1558
GO:0045930	negative regulation of mitotic cell cycle	Biological Process	3	0.00483763	Gh_A01G1287;Gh_D01G1580;Gh_D02G1558
GO:0051129	negative regulation of cellular component organization	Biological Process	3	0.00483763	Gh_A01G1287;Gh_D01G1580;Gh_D02G1558
GO:0051340	regulation of ligase activity	Biological Process	3	0.00483763	Gh_A01G1287;Gh_D01G1580;Gh_D02G1558
GO:0051348	negative regulation of transferase activity	Biological Process	3	0.00483763	Gh_A01G1287;Gh_D01G1580;Gh_D02G1558
GO:0051352	negative regulation of ligase activity	Biological Process	3	0.00483763	Gh_A01G1287;Gh_D01G1580;Gh_D02G1558
GO:0051436	negative regulation of ubiquitin-protein ligase activity involved in mitotic cell cycle	Biological Process	3	0.00483763	Gh_A01G1287;Gh_D01G1580;Gh_D02G1558
GO:0051438	regulation of ubiquitin-protein transferase activity	Biological Process	3	0.00483763	Gh_A01G1287;Gh_D01G1580;Gh_D02G1558
GO:0051439	regulation of ubiquitin-protein ligase activity involved in mitotic cell cycle	Biological Process	3	0.00483763	Gh_A01G1287;Gh_D01G1580;Gh_D02G1558
GO:0051444	negative regulation of ubiquitin-protein transferase activity	Biological Process	3	0.00483763	Gh_A01G1287;Gh_D01G1580;Gh_D02G1558
GO:0051782	negative regulation of cell division	Biological Process	3	0.00483763	Gh_A01G1287;Gh_D01G1580;Gh_D02G1558
GO:0051784	negative regulation of nuclear division	Biological Process	3	0.00483763	Gh_A01G1287;Gh_D01G1580;Gh_D02G1558
GO:0051985	negative regulation of chromosome segregation	Biological Process	3	0.00483763	Gh_A01G1287;Gh_D01G1580;Gh_D02G1558
GO:0071173	spindle assembly checkpoint	Biological Process	3	0.00483763	Gh_A01G1287;Gh_D01G1580;Gh_D02G1558
GO:0071174	mitotic spindle checkpoint	Biological Process	3	0.00483763	Gh_A01G1287;Gh_D01G1580;Gh_D02G1558
GO:1901799	negative regulation of proteasomal protein catabolic process	Biological Process	3	0.00483763	Gh_A01G1287;Gh_D01G1580;Gh_D02G1558
GO:1901988	negative regulation of cell cycle phase transition	Biological Process	3	0.00483763	Gh_A01G1287;Gh_D01G1580;Gh_D02G1558
GO:1901991	negative regulation of mitotic cell cycle phase transition	Biological Process	3	0.00483763	Gh_A01G1287;Gh_D01G1580;Gh_D02G1558
GO:1902100	negative regulation of metaphase/anaphase transition of cell cycle	Biological Process	3	0.00483763	Gh_A01G1287;Gh_D01G1580;Gh_D02G1558
GO:1903051	negative regulation of proteolysis involved in cellular protein catabolic process	Biological Process	3	0.00483763	Gh_A01G1287;Gh_D01G1580;Gh_D02G1558
GO:1903320	regulation of protein modification by small protein conjugation or removal	Biological Process	3	0.00483763	Gh_A01G1287;Gh_D01G1580;Gh_D02G1558
GO:1903321	negative regulation of protein modification by small protein conjugation or removal	Biological Process	3	0.00483763	Gh_A01G1287;Gh_D01G1580;Gh_D02G1558
GO:1903363	negative regulation of cellular protein catabolic process	Biological Process	3	0.00483763	Gh_A01G1287;Gh_D01G1580;Gh_D02G1558
GO:1904666	regulation of ubiquitin protein ligase activity	Biological Process	3	0.00483763	Gh_A01G1287;Gh_D01G1580;Gh_D02G1558
GO:1904667	negative regulation of ubiquitin protein ligase activity	Biological Process	3	0.00483763	Gh_A01G1287;Gh_D01G1580;Gh_D02G1558
GO:2000816	negative regulation of mitotic sister chromatid separation	Biological Process	3	0.00483763	Gh_A01G1287;Gh_D01G1580;Gh_D02G1558
GO:2001251	negative regulation of chromosome organization	Biological Process	3	0.00483763	Gh_A01G1287;Gh_D01G1580;Gh_D02G1558
GO:0009605	response to external stimulus	Biological Process	7	0.00577036	Gh_A06G0647;Gh_D01G0248;Gh_D06G0737;Gh_A11G3300;Gh_D11G3102;Gh_A10G0354;Gh_D05G2411
GO:0006298	mismatch repair	Biological Process	6	0.00580345	Gh_A07G1168;Gh_A09G2023;Gh_D06G0578;Gh_D09G2234;Gh_D12G2719;Gh_D12G1322
GO:0006796	phosphate-containing compound metabolic process	Biological Process	309	0.00668818	Gh_D11G1654;Gh_A01G1270;Gh_A12G1423;Gh_D02G1369;Gh_D05G0641;Gh_D12G1542;Gh_A12G1332;Gh_A01G1500;Gh_D01G1746;Gh_A03G1159;Gh_D02G1596;Gh_D01G2202;Gh_A02G1712;Gh_A03G0373;Gh_A08G1791;Gh_A08G2271;Gh_A10G0578;Gh_D05G3907;Gh_D06G0657;Gh_D08G2140;Gh_D09G2259;Gh_D10G2408;Gh_A05G2393;Gh_A07G1703;Gh_D07G1906;Gh_A04G1392;Gh_A05G2420;Gh_D04G0141;Gh_D05G2685;Gh_A09G0050;Gh_A06G1303;Gh_D06G1119;Gh_D06G1627;Gh_…
GO:0050896	response to stimulus	Biological Process	189	0.0068005	Gh_D02G1353;Gh_A05G0418;Gh_A07G1075;Gh_A11G0911;Gh_A13G1623;Gh_D05G0536;Gh_D06G1020;Gh_A11G0908;Gh_A11G1087;Gh_A12G1038;Gh_D08G0752;Gh_D08G1375;Gh_D11G1054;Gh_D11G1238;Gh_D12G1157;Gh_A01G1065;Gh_A02G0533;Gh_A05G1885;Gh_A06G1440;Gh_A12G1407;Gh_D01G1130;Gh_D02G0599;Gh_D04G0930;Gh_D05G2118;Gh_D09G0873;Gh_D10G2081;Gh_D12G1525;Gh_A07G1551;Gh_D05G2382;Gh_A02G0857;Gh_A02G1306;Gh_A05G0179;Gh_A06G0026;Gh_…
GO:0006793	phosphorus metabolic process	Biological Process	309	0.00749681	Gh_D11G1654;Gh_A01G1270;Gh_A12G1423;Gh_D02G1369;Gh_D05G0641;Gh_D12G1542;Gh_A12G1332;Gh_A01G1500;Gh_D01G1746;Gh_A03G1159;Gh_D02G1596;Gh_D01G2202;Gh_A02G1712;Gh_A03G0373;Gh_A08G1791;Gh_A08G2271;Gh_A10G0578;Gh_D05G3907;Gh_D06G0657;Gh_D08G2140;Gh_D09G2259;Gh_D10G2408;Gh_A05G2393;Gh_A07G1703;Gh_D07G1906;Gh_A04G1392;Gh_A05G2420;Gh_D04G0141;Gh_D05G2685;Gh_A09G0050;Gh_A06G1303;Gh_D06G1119;Gh_D06G1627;Gh_…
GO:0016569	covalent chromatin modification	Biological Process	10	0.00753598	Gh_A03G1347;Gh_D02G1786;Gh_D05G2715;Gh_A06G0618;Gh_D06G0700;Gh_A04G1155;Gh_D04G1766;Gh_D07G2324;Gh_D08G2360;Gh_D11G1373
GO:0016570	histone modification	Biological Process	10	0.00753598	Gh_A03G1347;Gh_D02G1786;Gh_D05G2715;Gh_A06G0618;Gh_D06G0700;Gh_A04G1155;Gh_D04G1766;Gh_D07G2324;Gh_D08G2360;Gh_D11G1373
GO:0051239	regulation of multicellular organismal process	Biological Process	3	0.00805464	Gh_A11G3183;Gh_D11G3442;Gh_D11G3443
GO:2000026	regulation of multicellular organismal development	Biological Process	3	0.00805464	Gh_A11G3183;Gh_D11G3442;Gh_D11G3443
GO:0006265	DNA topological change	Biological Process	5	0.00813591	Gh_A04G0657;Gh_A13G1861;Gh_D04G0146;Gh_D11G0622;Gh_D11G2859
GO:0006284	base-excision repair	Biological Process	8	0.00820192	Gh_A04G1380;Gh_D10G0788;Gh_A05G0700;Gh_A09G2457;Gh_A12G2509;Gh_D03G0135;Gh_D05G0847;Gh_D06G1030
GO:0006310	DNA recombination	Biological Process	6	0.00849038	Gh_A04G0816;Gh_D04G1313;Gh_A12G1796;Gh_D12G1964;Gh_D01G2202;Gh_Sca006550G01
GO:0000910	cytokinesis	Biological Process	5	0.0101119	Gh_A08G1201;Gh_D02G1379;Gh_D07G0395;Gh_D08G1487;Gh_D10G1971
GO:0044260	cellular macromolecule metabolic process	Biological Process	528	0.010464	Gh_A08G2178;Gh_A11G2056;Gh_A03G0203;Gh_A05G1438;Gh_D01G0083;Gh_D02G0651;Gh_D05G1611;Gh_D11G3356;Gh_A05G2910;Gh_D04G0695;Gh_A04G0657;Gh_A13G1861;Gh_D04G0146;Gh_D11G0622;Gh_D11G2859;Gh_A03G1347;Gh_D02G1786;Gh_D05G2715;Gh_D10G2147;Gh_A08G2077;Gh_D02G1353;Gh_A03G1159;Gh_D02G1596;Gh_D01G2202;Gh_A02G1712;Gh_A03G0373;Gh_A08G1791;Gh_A08G2271;Gh_A10G0578;Gh_D05G3907;Gh_D06G0657;Gh_D08G2140;Gh_D09G2259;Gh_…
GO:0008360	regulation of cell shape	Biological Process	3	0.0122637	Gh_A01G0271;Gh_D01G0283;Gh_D12G1332
GO:0015995	chlorophyll biosynthetic process	Biological Process	3	0.0122637	Gh_A07G0409;Gh_A06G1826;Gh_D06G2150
GO:0022604	regulation of cell morphogenesis	Biological Process	3	0.0122637	Gh_A01G0271;Gh_D01G0283;Gh_D12G1332
GO:0030162	regulation of proteolysis	Biological Process	3	0.0122637	Gh_A01G1287;Gh_D01G1580;Gh_D02G1558
GO:0032434	regulation of proteasomal ubiquitin-dependent protein catabolic process	Biological Process	3	0.0122637	Gh_A01G1287;Gh_D01G1580;Gh_D02G1558
GO:0061136	regulation of proteasomal protein catabolic process	Biological Process	3	0.0122637	Gh_A01G1287;Gh_D01G1580;Gh_D02G1558
GO:1903050	regulation of proteolysis involved in cellular protein catabolic process	Biological Process	3	0.0122637	Gh_A01G1287;Gh_D01G1580;Gh_D02G1558
GO:1903362	regulation of cellular protein catabolic process	Biological Process	3	0.0122637	Gh_A01G1287;Gh_D01G1580;Gh_D02G1558
GO:0009266	response to temperature stimulus	Biological Process	11	0.0137487	Gh_A05G0164;Gh_A05G1757;Gh_A06G0163;Gh_A10G0313;Gh_A11G0089;Gh_A11G2989;Gh_D05G0228;Gh_D05G1952;Gh_D06G0154;Gh_D06G0592;Gh_D10G0319
GO:0009408	response to heat	Biological Process	11	0.0137487	Gh_A05G0164;Gh_A05G1757;Gh_A06G0163;Gh_A10G0313;Gh_A11G0089;Gh_A11G2989;Gh_D05G0228;Gh_D05G1952;Gh_D06G0154;Gh_D06G0592;Gh_D10G0319
GO:0006304	DNA modification	Biological Process	4	0.0140049	Gh_A01G1545;Gh_A08G1371;Gh_D01G1797;Gh_D08G1665
GO:0006305	DNA alkylation	Biological Process	4	0.0140049	Gh_A01G1545;Gh_A08G1371;Gh_D01G1797;Gh_D08G1665
GO:0006306	DNA methylation	Biological Process	4	0.0140049	Gh_A01G1545;Gh_A08G1371;Gh_D01G1797;Gh_D08G1665
GO:0019310	inositol catabolic process	Biological Process	4	0.0140049	Gh_A06G0608;Gh_A10G0562;Gh_D06G0690;Gh_D10G0602
GO:0044275	cellular carbohydrate catabolic process	Biological Process	4	0.0140049	Gh_A06G0608;Gh_A10G0562;Gh_D06G0690;Gh_D10G0602
GO:0044728	DNA methylation or demethylation	Biological Process	4	0.0140049	Gh_A01G1545;Gh_A08G1371;Gh_D01G1797;Gh_D08G1665
GO:0045893	positive regulation of transcription, DNA-templated	Biological Process	4	0.0140049	Gh_D04G1227;Gh_D01G1156;Gh_D01G1157;Gh_D10G1281
GO:0045935	positive regulation of nucleobase-containing compound metabolic process	Biological Process	4	0.0140049	Gh_D04G1227;Gh_D01G1156;Gh_D01G1157;Gh_D10G1281
GO:0046164	alcohol catabolic process	Biological Process	4	0.0140049	Gh_A06G0608;Gh_A10G0562;Gh_D06G0690;Gh_D10G0602
GO:0046174	polyol catabolic process	Biological Process	4	0.0140049	Gh_A06G0608;Gh_A10G0562;Gh_D06G0690;Gh_D10G0602
GO:0051254	positive regulation of RNA metabolic process	Biological Process	4	0.0140049	Gh_D04G1227;Gh_D01G1156;Gh_D01G1157;Gh_D10G1281
GO:1901616	organic hydroxy compound catabolic process	Biological Process	4	0.0140049	Gh_A06G0608;Gh_A10G0562;Gh_D06G0690;Gh_D10G0602
GO:1902680	positive regulation of RNA biosynthetic process	Biological Process	4	0.0140049	Gh_D04G1227;Gh_D01G1156;Gh_D01G1157;Gh_D10G1281
GO:1903508	positive regulation of nucleic acid-templated transcription	Biological Process	4	0.0140049	Gh_D04G1227;Gh_D01G1156;Gh_D01G1157;Gh_D10G1281
GO:0042176	regulation of protein catabolic process	Biological Process	4	0.0219975	Gh_A01G1287;Gh_D01G1580;Gh_D02G1558;Gh_A08G1531
GO:0006269	DNA replication, synthesis of RNA primer	Biological Process	2	0.0235698	Gh_A03G2128;Gh_D02G1498
GO:0006473	protein acetylation	Biological Process	2	0.0235698	Gh_A06G0618;Gh_D06G0700
GO:0006475	internal protein amino acid acetylation	Biological Process	2	0.0235698	Gh_A06G0618;Gh_D06G0700
GO:0016539	intein-mediated protein splicing	Biological Process	2	0.0235698	Gh_A04G0217;Gh_D05G3486
GO:0016573	histone acetylation	Biological Process	2	0.0235698	Gh_A06G0618;Gh_D06G0700
GO:0018393	internal peptidyl-lysine acetylation	Biological Process	2	0.0235698	Gh_A06G0618;Gh_D06G0700
GO:0018394	peptidyl-lysine acetylation	Biological Process	2	0.0235698	Gh_A06G0618;Gh_D06G0700
GO:0030908	protein splicing	Biological Process	2	0.0235698	Gh_A04G0217;Gh_D05G3486
GO:0019751	polyol metabolic process	Biological Process	8	0.0236037	Gh_A06G0608;Gh_A10G0562;Gh_D06G0690;Gh_D10G0602;Gh_A03G1331;Gh_A03G1583;Gh_D02G2422;Gh_D06G0230
GO:0045934	negative regulation of nucleobase-containing compound metabolic process	Biological Process	3	0.0238102	Gh_D02G1353;Gh_A06G0618;Gh_D06G0700
GO:0006020	inositol metabolic process	Biological Process	4	0.0322908	Gh_A06G0608;Gh_A10G0562;Gh_D06G0690;Gh_D10G0602
GO:0009628	response to abiotic stimulus	Biological Process	13	0.0359442	Gh_A05G0164;Gh_A05G1757;Gh_A06G0163;Gh_A10G0313;Gh_A11G0089;Gh_A11G2989;Gh_D05G0228;Gh_D05G1952;Gh_D06G0154;Gh_D06G0592;Gh_D10G0319;Gh_D12G0346;Gh_A10G0354
GO:0019684	photosynthesis, light reaction	Biological Process	13	0.0359442	Gh_A01G0976;Gh_A01G1349;Gh_A03G2154;Gh_A04G0218;Gh_A05G2108;Gh_A11G1357;Gh_A13G0222;Gh_D01G1028;Gh_D01G2232;Gh_D02G1996;Gh_D03G0610;Gh_D05G2361;Gh_D05G3484
GO:0006549	isoleucine metabolic process	Biological Process	2	0.0375878	Gh_A04G0569;Gh_D04G1025
GO:0009097	isoleucine biosynthetic process	Biological Process	2	0.0375878	Gh_A04G0569;Gh_D04G1025
GO:0019276	UDP-N-acetylgalactosamine metabolic process	Biological Process	2	0.0375878	Gh_A13G1277;Gh_D13G1581
GO:0019277	UDP-N-acetylgalactosamine biosynthetic process	Biological Process	2	0.0375878	Gh_A13G1277;Gh_D13G1581
GO:0046349	amino sugar biosynthetic process	Biological Process	2	0.0375878	Gh_A13G1277;Gh_D13G1581
GO:0051302	regulation of cell division	Biological Process	4	0.0383295	Gh_A01G1287;Gh_D01G1580;Gh_D02G1558;Gh_A13G1737
GO:0007088	regulation of mitotic nuclear division	Biological Process	3	0.0395804	Gh_A01G1287;Gh_D01G1580;Gh_D02G1558
GO:0010965	regulation of mitotic sister chromatid separation	Biological Process	3	0.0395804	Gh_A01G1287;Gh_D01G1580;Gh_D02G1558
GO:0030071	regulation of mitotic metaphase/anaphase transition	Biological Process	3	0.0395804	Gh_A01G1287;Gh_D01G1580;Gh_D02G1558
GO:0033044	regulation of chromosome organization	Biological Process	3	0.0395804	Gh_A01G1287;Gh_D01G1580;Gh_D02G1558
GO:0033045	regulation of sister chromatid segregation	Biological Process	3	0.0395804	Gh_A01G1287;Gh_D01G1580;Gh_D02G1558
GO:0033047	regulation of mitotic sister chromatid segregation	Biological Process	3	0.0395804	Gh_A01G1287;Gh_D01G1580;Gh_D02G1558
GO:0051013	microtubule severing	Biological Process	3	0.0395804	Gh_A12G0093;Gh_D09G0693;Gh_D12G0106
GO:0051783	regulation of nuclear division	Biological Process	3	0.0395804	Gh_A01G1287;Gh_D01G1580;Gh_D02G1558
GO:0051983	regulation of chromosome segregation	Biological Process	3	0.0395804	Gh_A01G1287;Gh_D01G1580;Gh_D02G1558
GO:1901987	regulation of cell cycle phase transition	Biological Process	3	0.0395804	Gh_A01G1287;Gh_D01G1580;Gh_D02G1558
GO:1901990	regulation of mitotic cell cycle phase transition	Biological Process	3	0.0395804	Gh_A01G1287;Gh_D01G1580;Gh_D02G1558
GO:1902099	regulation of metaphase/anaphase transition of cell cycle	Biological Process	3	0.0395804	Gh_A01G1287;Gh_D01G1580;Gh_D02G1558
GO:0001522	pseudouridine synthesis	Biological Process	6	0.0399782	Gh_A03G0203;Gh_A05G1438;Gh_D01G0083;Gh_D02G0651;Gh_D05G1611;Gh_D11G3356
GO:0032774	RNA biosynthetic process	Biological Process	39	0.0435989	Gh_A03G2128;Gh_D02G1498;Gh_D09G1393;Gh_A04G1155;Gh_D04G1766;Gh_D07G2324;Gh_D08G2360;Gh_A07G0365;Gh_A12G1284;Gh_A03G1205;Gh_A07G0037;Gh_A11G0042;Gh_A11G2950;Gh_D03G0938;Gh_D04G1075;Gh_D05G2692;Gh_D07G0074;Gh_D09G0467;Gh_A08G1122;Gh_A08G1385;Gh_A08G1509;Gh_A11G0693;Gh_A12G1960;Gh_D04G0859;Gh_D08G1405;Gh_D08G1680;Gh_D08G1807;Gh_D09G1210;Gh_D12G2139;Gh_A10G1678;Gh_A12G1545;Gh_A13G2141;Gh_D10G1937;Gh_…
GO:0006066	alcohol metabolic process	Biological Process	8	0.0448593	Gh_A06G0608;Gh_A10G0562;Gh_D06G0690;Gh_D10G0602;Gh_A03G1331;Gh_A03G1583;Gh_D02G2422;Gh_D06G0230
GO:0000723	telomere maintenance	Biological Process	3	0.0490102	Gh_A13G1779;Gh_D13G2132;Gh_Sca006550G01
GO:0015994	chlorophyll metabolic process	Biological Process	3	0.0490102	Gh_A07G0409;Gh_A06G1826;Gh_D06G2150
GO:0032200	telomere organization	Biological Process	3	0.0490102	Gh_A13G1779;Gh_D13G2132;Gh_Sca006550G01
GO:0060249	anatomical structure homeostasis	Biological Process	3	0.0490102	Gh_A13G1779;Gh_D13G2132;Gh_Sca006550G01
GO:0018205	peptidyl-lysine modification	Biological Process	7	0.0519859	Gh_A06G0618;Gh_D06G0700;Gh_D11G1373;Gh_A03G1347;Gh_D02G1786;Gh_D05G2715;Gh_D02G1282
GO:0006915	apoptotic process	Biological Process	2	0.0539628	Gh_A04G1274;Gh_D04G1901
GO:0012501	programmed cell death	Biological Process	2	0.0539628	Gh_A04G1274;Gh_D04G1901
GO:0016075	rRNA catabolic process	Biological Process	2	0.0539628	Gh_A04G0115;Gh_D05G3606
GO:0034661	ncRNA catabolic process	Biological Process	2	0.0539628	Gh_A04G0115;Gh_D05G3606
GO:0006357	regulation of transcription from RNA polymerase II promoter	Biological Process	7	0.056657	Gh_D04G1227;Gh_A01G1952;Gh_A07G0294;Gh_A07G0500;Gh_D07G0570;Gh_D10G0601;Gh_A05G3433
GO:0010605	negative regulation of macromolecule metabolic process	Biological Process	7	0.056657	Gh_A07G0984;Gh_D02G1353;Gh_A01G1287;Gh_D01G1580;Gh_D02G1558;Gh_A06G0618;Gh_D06G0700
GO:0044702	single organism reproductive process	Biological Process	13	0.0567637	Gh_A02G1773;Gh_A03G1427;Gh_A10G0170;Gh_D02G1886;Gh_D02G1887;Gh_D10G2645;Gh_D02G1888;Gh_D09G1336;Gh_A05G0929;Gh_A05G2513;Gh_A06G1482;Gh_D05G2791;Gh_D06G1847
GO:0009892	negative regulation of metabolic process	Biological Process	17	0.0568951	Gh_A07G0984;Gh_D02G1353;Gh_A01G1287;Gh_D01G1580;Gh_D02G1558;Gh_A06G0618;Gh_D06G0700;Gh_A07G1432;Gh_A08G2570;Gh_A10G0049;Gh_A11G1366;Gh_A12G2124;Gh_D05G1339;Gh_D11G0235;Gh_D12G1030;Gh_D12G2304;Gh_Sca005023G04
GO:0007346	regulation of mitotic cell cycle	Biological Process	3	0.0594248	Gh_A01G1287;Gh_D01G1580;Gh_D02G1558
GO:0010564	regulation of cell cycle process	Biological Process	3	0.0594248	Gh_A01G1287;Gh_D01G1580;Gh_D02G1558
GO:0031329	regulation of cellular catabolic process	Biological Process	3	0.0594248	Gh_A01G1287;Gh_D01G1580;Gh_D02G1558
GO:0009894	regulation of catabolic process	Biological Process	4	0.0600415	Gh_A01G1287;Gh_D01G1580;Gh_D02G1558;Gh_A08G1531
GO:1901615	organic hydroxy compound metabolic process	Biological Process	9	0.0600559	Gh_D11G1654;Gh_A06G0608;Gh_A10G0562;Gh_D06G0690;Gh_D10G0602;Gh_A03G1331;Gh_A03G1583;Gh_D02G2422;Gh_D06G0230
GO:0043086	negative regulation of catalytic activity	Biological Process	13	0.0630268	Gh_A01G1287;Gh_D01G1580;Gh_D02G1558;Gh_A07G1432;Gh_A08G2570;Gh_A10G0049;Gh_A11G1366;Gh_A12G2124;Gh_D05G1339;Gh_D11G0235;Gh_D12G1030;Gh_D12G2304;Gh_Sca005023G04
GO:0044092	negative regulation of molecular function	Biological Process	13	0.0630268	Gh_A01G1287;Gh_D01G1580;Gh_D02G1558;Gh_A07G1432;Gh_A08G2570;Gh_A10G0049;Gh_A11G1366;Gh_A12G2124;Gh_D05G1339;Gh_D11G0235;Gh_D12G1030;Gh_D12G2304;Gh_Sca005023G04
GO:0015979	photosynthesis	Biological Process	27	0.0674249	Gh_A01G0976;Gh_A01G1349;Gh_A03G2154;Gh_A04G0218;Gh_A05G2108;Gh_A11G1357;Gh_A13G0222;Gh_D01G1028;Gh_D01G2232;Gh_D02G1996;Gh_D03G0610;Gh_D05G2361;Gh_D05G3484;Gh_A05G3293;Gh_A06G1076;Gh_D04G0584;Gh_D05G3787;Gh_D06G1306;Gh_A05G3843;Gh_A06G1222;Gh_D05G1244;Gh_D07G1624;Gh_D08G0513;Gh_A13G1078;Gh_A06G1826;Gh_D06G2150;Gh_A11G1738
GO:0006401	RNA catabolic process	Biological Process	3	0.0707798	Gh_A11G2056;Gh_A04G0115;Gh_D05G3606
GO:0032269	negative regulation of cellular protein metabolic process	Biological Process	3	0.0707798	Gh_A01G1287;Gh_D01G1580;Gh_D02G1558
GO:0032957	inositol trisphosphate metabolic process	Biological Process	3	0.0707798	Gh_A03G1583;Gh_D02G2422;Gh_D06G0230
GO:0043647	inositol phosphate metabolic process	Biological Process	3	0.0707798	Gh_A03G1583;Gh_D02G2422;Gh_D06G0230
GO:0051248	negative regulation of protein metabolic process	Biological Process	3	0.0707798	Gh_A01G1287;Gh_D01G1580;Gh_D02G1558
GO:0016070	RNA metabolic process	Biological Process	82	0.0782682	Gh_A08G2178;Gh_A11G2056;Gh_A03G0203;Gh_A05G1438;Gh_D01G0083;Gh_D02G0651;Gh_D05G1611;Gh_D11G3356;Gh_A05G2910;Gh_D04G0695;Gh_D10G2147;Gh_A08G2077;Gh_A03G2128;Gh_D02G1498;Gh_D12G1370;Gh_D09G1393;Gh_A04G1155;Gh_D04G1766;Gh_D07G2324;Gh_D08G2360;Gh_A06G1553;Gh_D05G1628;Gh_A01G1859;Gh_A09G0411;Gh_A07G1619;Gh_A09G0887;Gh_D05G3120;Gh_D13G1208;Gh_A07G0365;Gh_D01G2202;Gh_D03G0496;Gh_A10G0870;Gh_A04G0115;Gh_…
GO:0006351	transcription, DNA-templated	Biological Process	37	0.0798255	Gh_D09G1393;Gh_A04G1155;Gh_D04G1766;Gh_D07G2324;Gh_D08G2360;Gh_A07G0365;Gh_A12G1284;Gh_A03G1205;Gh_A07G0037;Gh_A11G0042;Gh_A11G2950;Gh_D03G0938;Gh_D04G1075;Gh_D05G2692;Gh_D07G0074;Gh_D09G0467;Gh_A08G1122;Gh_A08G1385;Gh_A08G1509;Gh_A11G0693;Gh_A12G1960;Gh_D04G0859;Gh_D08G1405;Gh_D08G1680;Gh_D08G1807;Gh_D09G1210;Gh_D12G2139;Gh_A10G1678;Gh_A12G1545;Gh_A13G2141;Gh_D10G1937;Gh_D12G1679;Gh_D13G0732;Gh_…
GO:0097659	nucleic acid-templated transcription	Biological Process	37	0.0798255	Gh_D09G1393;Gh_A04G1155;Gh_D04G1766;Gh_D07G2324;Gh_D08G2360;Gh_A07G0365;Gh_A12G1284;Gh_A03G1205;Gh_A07G0037;Gh_A11G0042;Gh_A11G2950;Gh_D03G0938;Gh_D04G1075;Gh_D05G2692;Gh_D07G0074;Gh_D09G0467;Gh_A08G1122;Gh_A08G1385;Gh_A08G1509;Gh_A11G0693;Gh_A12G1960;Gh_D04G0859;Gh_D08G1405;Gh_D08G1680;Gh_D08G1807;Gh_D09G1210;Gh_D12G2139;Gh_A10G1678;Gh_A12G1545;Gh_A13G2141;Gh_D10G1937;Gh_D12G1679;Gh_D13G0732;Gh_…
GO:0000003	reproduction	Biological Process	14	0.0826944	Gh_A02G1773;Gh_A03G1427;Gh_A10G0170;Gh_D02G1886;Gh_D02G1887;Gh_D10G2645;Gh_D02G1888;Gh_D09G1336;Gh_A05G0929;Gh_A05G2513;Gh_A06G1482;Gh_D05G2791;Gh_D06G1847;Gh_A12G1270
GO:0022414	reproductive process	Biological Process	14	0.0826944	Gh_A02G1773;Gh_A03G1427;Gh_A10G0170;Gh_D02G1886;Gh_D02G1887;Gh_D10G2645;Gh_D02G1888;Gh_D09G1336;Gh_A05G0929;Gh_A05G2513;Gh_A06G1482;Gh_D05G2791;Gh_D06G1847;Gh_A12G1270
GO:0006353	DNA-templated transcription, termination	Biological Process	2	0.0923469	Gh_A01G1075;Gh_D01G1159
GO:0006527	arginine catabolic process	Biological Process	2	0.0923469	Gh_A03G1760;Gh_D04G1632
GO:0009790	embryo development	Biological Process	2	0.0923469	Gh_A01G1626;Gh_D01G1836
GO:0045892	negative regulation of transcription, DNA-templated	Biological Process	2	0.0923469	Gh_A06G0618;Gh_D06G0700
GO:0048856	anatomical structure development	Biological Process	2	0.0923469	Gh_A01G1626;Gh_D01G1836
GO:0051253	negative regulation of RNA metabolic process	Biological Process	2	0.0923469	Gh_A06G0618;Gh_D06G0700
GO:1902679	negative regulation of RNA biosynthetic process	Biological Process	2	0.0923469	Gh_A06G0618;Gh_D06G0700
GO:1903507	negative regulation of nucleic acid-templated transcription	Biological Process	2	0.0923469	Gh_A06G0618;Gh_D06G0700
GO:0000226	microtubule cytoskeleton organization	Biological Process	6	0.0995189	Gh_A12G0996;Gh_A08G1201;Gh_D02G1379;Gh_D07G0395;Gh_D08G1487;Gh_D10G1971
GO:0051338	regulation of transferase activity	Biological Process	6	0.0995189	Gh_A01G1287;Gh_D01G1580;Gh_D02G1558;Gh_A05G3796;Gh_D05G1826;Gh_D02G1901
GO:0006950	response to stress	Biological Process	93	0.102245	Gh_D02G1353;Gh_D08G0766;Gh_A07G1067;Gh_D10G0265;Gh_D06G0533;Gh_A01G0475;Gh_A04G0269;Gh_A10G1976;Gh_A12G1852;Gh_D05G3569;Gh_D11G2671;Gh_D11G2949;Gh_D11G3112;Gh_D11G3113;Gh_Sca004871G01;Gh_A05G0164;Gh_A05G1757;Gh_A06G0163;Gh_A10G0313;Gh_A11G0089;Gh_A11G2989;Gh_D05G0228;Gh_D05G1952;Gh_D06G0154;Gh_D06G0592;Gh_D10G0319;Gh_A04G0816;Gh_D04G1313;Gh_A12G1796;Gh_D12G1964;Gh_D10G0788;Gh_D01G1638;Gh_D12G0804…
GO:0016072	rRNA metabolic process	Biological Process	7	0.103116	Gh_A04G0115;Gh_D05G3606;Gh_A01G1859;Gh_A09G0411;Gh_D12G2832;Gh_A05G2601;Gh_D05G2893
GO:0006525	arginine metabolic process	Biological Process	3	0.109951	Gh_D06G0260;Gh_A03G1760;Gh_D04G1632
GO:0009095	aromatic amino acid family biosynthetic process, prephenate pathway	Biological Process	3	0.109951	Gh_D05G1164;Gh_D06G1634;Gh_D09G1003
GO:0006672	ceramide metabolic process	Biological Process	2	0.113729	Gh_A10G1118;Gh_D10G1388
GO:0009225	nucleotide-sugar metabolic process	Biological Process	2	0.113729	Gh_A13G1277;Gh_D13G1581
GO:0009226	nucleotide-sugar biosynthetic process	Biological Process	2	0.113729	Gh_A13G1277;Gh_D13G1581
GO:0009890	negative regulation of biosynthetic process	Biological Process	3	0.124513	Gh_D02G1353;Gh_A06G0618;Gh_D06G0700
GO:0010558	negative regulation of macromolecule biosynthetic process	Biological Process	3	0.124513	Gh_D02G1353;Gh_A06G0618;Gh_D06G0700
GO:0031327	negative regulation of cellular biosynthetic process	Biological Process	3	0.124513	Gh_D02G1353;Gh_A06G0618;Gh_D06G0700
GO:0051172	negative regulation of nitrogen compound metabolic process	Biological Process	3	0.124513	Gh_D02G1353;Gh_A06G0618;Gh_D06G0700
GO:2000113	negative regulation of cellular macromolecule biosynthetic process	Biological Process	3	0.124513	Gh_D02G1353;Gh_A06G0618;Gh_D06G0700
GO:0002218	activation of innate immune response	Biological Process	1	0.126797	Gh_D05G2411
GO:0002253	activation of immune response	Biological Process	1	0.126797	Gh_D05G2411
GO:0002682	regulation of immune system process	Biological Process	1	0.126797	Gh_D05G2411
GO:0002684	positive regulation of immune system process	Biological Process	1	0.126797	Gh_D05G2411
GO:0006405	RNA export from nucleus	Biological Process	1	0.126797	Gh_A04G1186
GO:0006406	mRNA export from nucleus	Biological Process	1	0.126797	Gh_A04G1186
GO:0008156	negative regulation of DNA replication	Biological Process	1	0.126797	Gh_D02G1353
GO:0009443	pyridoxal 5'-phosphate salvage	Biological Process	1	0.126797	Gh_D11G1654
GO:0009870	defense response signaling pathway, resistance gene-dependent	Biological Process	1	0.126797	Gh_D05G2411
GO:0016973	poly(A)+ mRNA export from nucleus	Biological Process	1	0.126797	Gh_A04G1186
GO:0031347	regulation of defense response	Biological Process	1	0.126797	Gh_D05G2411
GO:0031349	positive regulation of defense response	Biological Process	1	0.126797	Gh_D05G2411
GO:0032392	DNA geometric change	Biological Process	1	0.126797	Gh_D10G0662
GO:0032508	DNA duplex unwinding	Biological Process	1	0.126797	Gh_D10G0662
GO:0032786	positive regulation of DNA-templated transcription, elongation	Biological Process	1	0.126797	Gh_D04G1227
GO:0032968	positive regulation of transcription elongation from RNA polymerase II promoter	Biological Process	1	0.126797	Gh_D04G1227
GO:0034243	regulation of transcription elongation from RNA polymerase II promoter	Biological Process	1	0.126797	Gh_D04G1227
GO:0045005	DNA-dependent DNA replication maintenance of fidelity	Biological Process	1	0.126797	Gh_D02G1353
GO:0045088	regulation of innate immune response	Biological Process	1	0.126797	Gh_D05G2411
GO:0045089	positive regulation of innate immune response	Biological Process	1	0.126797	Gh_D05G2411
GO:0045944	positive regulation of transcription from RNA polymerase II promoter	Biological Process	1	0.126797	Gh_D04G1227
GO:0048478	replication fork protection	Biological Process	1	0.126797	Gh_D02G1353
GO:0050776	regulation of immune response	Biological Process	1	0.126797	Gh_D05G2411
GO:0050778	positive regulation of immune response	Biological Process	1	0.126797	Gh_D05G2411
GO:0051053	negative regulation of DNA metabolic process	Biological Process	1	0.126797	Gh_D02G1353
GO:0071427	mRNA-containing ribonucleoprotein complex export from nucleus	Biological Process	1	0.126797	Gh_A04G1186
GO:0090329	regulation of DNA-dependent DNA replication	Biological Process	1	0.126797	Gh_D02G1353
GO:2000104	negative regulation of DNA-dependent DNA replication	Biological Process	1	0.126797	Gh_D02G1353
GO:0007154	cell communication	Biological Process	85	0.130478	Gh_A05G0418;Gh_A07G1075;Gh_A11G0911;Gh_A13G1623;Gh_D05G0536;Gh_D06G1020;Gh_A11G0908;Gh_A11G1087;Gh_A12G1038;Gh_D08G0752;Gh_D08G1375;Gh_D11G1054;Gh_D11G1238;Gh_D12G1157;Gh_A01G1065;Gh_A02G0533;Gh_A05G1885;Gh_A06G1440;Gh_A12G1407;Gh_D01G1130;Gh_D02G0599;Gh_D04G0930;Gh_D05G2118;Gh_D09G0873;Gh_D10G2081;Gh_D12G1525;Gh_A07G1551;Gh_D05G2382;Gh_A02G0857;Gh_A02G1306;Gh_A05G0179;Gh_A06G0026;Gh_A10G0354;Gh_…
GO:0044237	cellular metabolic process	Biological Process	693	0.140531	Gh_A08G2178;Gh_A02G0986;Gh_D02G0541;Gh_D03G0502;Gh_D05G2629;Gh_D07G1463;Gh_D08G1936;Gh_D12G0571;Gh_A05G3269;Gh_D11G1654;Gh_A01G1270;Gh_A11G2056;Gh_A12G1423;Gh_D02G1369;Gh_D05G0641;Gh_D12G1542;Gh_A12G1332;Gh_A11G1779;Gh_D11G1943;Gh_D13G1470;Gh_D04G0048;Gh_D07G0526;Gh_D09G1091;Gh_A05G0687;Gh_D05G0833;Gh_A06G0096;Gh_A13G0921;Gh_D10G1366;Gh_A05G1532;Gh_A06G1648;Gh_D05G1703;Gh_D10G0662;Gh_A05G3433;Gh_…
GO:0044763	single-organism cellular process	Biological Process	472	0.142381	Gh_A08G2178;Gh_D11G1654;Gh_A01G1270;Gh_A07G0984;Gh_A03G0513;Gh_A07G0359;Gh_D03G1013;Gh_D07G0421;Gh_D10G1703;Gh_A12G0996;Gh_A05G0418;Gh_A07G1075;Gh_A11G0911;Gh_A13G1623;Gh_D05G0536;Gh_D06G1020;Gh_A11G0908;Gh_A11G1087;Gh_A12G1038;Gh_D08G0752;Gh_D08G1375;Gh_D11G1054;Gh_D11G1238;Gh_D12G1157;Gh_A01G1065;Gh_A02G0533;Gh_A05G1885;Gh_A06G1440;Gh_A12G1407;Gh_D01G1130;Gh_D02G0599;Gh_D04G0930;Gh_D05G2118;Gh_…
GO:0044767	single-organism developmental process	Biological Process	5	0.148614	Gh_A01G1626;Gh_D01G1836;Gh_A13G1737;Gh_A01G1613;Gh_D05G2679
GO:0008219	cell death	Biological Process	6	0.149706	Gh_D08G0766;Gh_A07G1067;Gh_D10G0265;Gh_D06G0533;Gh_A04G1274;Gh_D04G1901
GO:0016265	death	Biological Process	6	0.149706	Gh_D08G0766;Gh_A07G1067;Gh_D10G0265;Gh_D06G0533;Gh_A04G1274;Gh_D04G1901
GO:0016571	histone methylation	Biological Process	4	0.154815	Gh_A03G1347;Gh_D02G1786;Gh_D05G2715;Gh_D11G1373
GO:0018022	peptidyl-lysine methylation	Biological Process	4	0.154815	Gh_D11G1373;Gh_A03G1347;Gh_D02G1786;Gh_D05G2715
GO:0034968	histone lysine methylation	Biological Process	4	0.154815	Gh_D11G1373;Gh_A03G1347;Gh_D02G1786;Gh_D05G2715
GO:0009891	positive regulation of biosynthetic process	Biological Process	5	0.159227	Gh_D02G1282;Gh_D04G1227;Gh_D01G1156;Gh_D01G1157;Gh_D10G1281
GO:0010557	positive regulation of macromolecule biosynthetic process	Biological Process	5	0.159227	Gh_D02G1282;Gh_D04G1227;Gh_D01G1156;Gh_D01G1157;Gh_D10G1281
GO:0010628	positive regulation of gene expression	Biological Process	5	0.159227	Gh_D02G1282;Gh_D04G1227;Gh_D01G1156;Gh_D01G1157;Gh_D10G1281
GO:0031328	positive regulation of cellular biosynthetic process	Biological Process	5	0.159227	Gh_D02G1282;Gh_D04G1227;Gh_D01G1156;Gh_D01G1157;Gh_D10G1281
GO:0051173	positive regulation of nitrogen compound metabolic process	Biological Process	5	0.159227	Gh_D02G1282;Gh_D04G1227;Gh_D01G1156;Gh_D01G1157;Gh_D10G1281
GO:0043543	protein acylation	Biological Process	2	0.159551	Gh_A06G0618;Gh_D06G0700
GO:0034641	cellular nitrogen compound metabolic process	Biological Process	264	0.161692	Gh_A08G2178;Gh_D11G1654;Gh_A01G1270;Gh_A11G2056;Gh_A11G1779;Gh_D11G1943;Gh_D13G1470;Gh_D04G0048;Gh_D07G0526;Gh_D09G1091;Gh_A05G0687;Gh_D05G0833;Gh_A06G0096;Gh_A13G0921;Gh_D10G1366;Gh_A05G1532;Gh_A06G1648;Gh_D05G1703;Gh_D10G0662;Gh_A05G3433;Gh_A03G0203;Gh_A05G1438;Gh_D01G0083;Gh_D02G0651;Gh_D05G1611;Gh_D11G3356;Gh_A05G2910;Gh_D04G0695;Gh_A04G0657;Gh_A13G1861;Gh_D04G0146;Gh_D11G0622;Gh_D11G2859;Gh_…
GO:0007186	G-protein coupled receptor signaling pathway	Biological Process	7	0.165008	Gh_A07G2359;Gh_D07G0118;Gh_D11G2110;Gh_D03G0006;Gh_D12G1568;Gh_A08G1381;Gh_A12G1869
GO:0032502	developmental process	Biological Process	5	0.170138	Gh_A01G1626;Gh_D01G1836;Gh_A13G1737;Gh_A01G1613;Gh_D05G2679
GO:0008216	spermidine metabolic process	Biological Process	3	0.171825	Gh_D05G0068;Gh_A03G1760;Gh_D04G1632
GO:0008295	spermidine biosynthetic process	Biological Process	3	0.171825	Gh_D05G0068;Gh_A03G1760;Gh_D04G1632
GO:0018193	peptidyl-amino acid modification	Biological Process	7	0.173713	Gh_A06G0618;Gh_D06G0700;Gh_D11G1373;Gh_A03G1347;Gh_D02G1786;Gh_D05G2715;Gh_D02G1282
GO:0043170	macromolecule metabolic process	Biological Process	571	0.178191	Gh_A08G2178;Gh_A11G2056;Gh_A03G0203;Gh_A05G1438;Gh_D01G0083;Gh_D02G0651;Gh_D05G1611;Gh_D11G3356;Gh_A05G2910;Gh_D04G0695;Gh_A04G0657;Gh_A13G1861;Gh_D04G0146;Gh_D11G0622;Gh_D11G2859;Gh_A03G1347;Gh_D02G1786;Gh_D05G2715;Gh_D10G2147;Gh_A08G2077;Gh_D02G1353;Gh_A03G1159;Gh_D02G1596;Gh_D01G2202;Gh_A02G1712;Gh_A03G0373;Gh_A08G1791;Gh_A08G2271;Gh_A10G0578;Gh_D05G3907;Gh_D06G0657;Gh_D08G2140;Gh_D09G2259;Gh_…
GO:0031399	regulation of protein modification process	Biological Process	6	0.178332	Gh_A01G1287;Gh_D01G1580;Gh_D02G1558;Gh_A05G3796;Gh_D05G1826;Gh_D02G1901
GO:0009094	L-phenylalanine biosynthetic process	Biological Process	2	0.183545	Gh_D06G1634;Gh_D09G1003
GO:0009245	lipid A biosynthetic process	Biological Process	2	0.183545	Gh_A01G0633;Gh_A07G1699
GO:0043094	cellular metabolic compound salvage	Biological Process	2	0.183545	Gh_D11G1654;Gh_A02G0974
GO:0046493	lipid A metabolic process	Biological Process	2	0.183545	Gh_A01G0633;Gh_A07G1699
GO:1901269	lipooligosaccharide metabolic process	Biological Process	2	0.183545	Gh_A01G0633;Gh_A07G1699
GO:1901271	lipooligosaccharide biosynthetic process	Biological Process	2	0.183545	Gh_A01G0633;Gh_A07G1699
GO:1902223	erythrose 4-phosphate/phosphoenolpyruvate family amino acid biosynthetic process	Biological Process	2	0.183545	Gh_D06G1634;Gh_D09G1003
GO:0010109	regulation of photosynthesis	Biological Process	1	0.184036	Gh_A11G1738
GO:0042548	regulation of photosynthesis, light reaction	Biological Process	1	0.184036	Gh_A11G1738
GO:0042549	photosystem II stabilization	Biological Process	1	0.184036	Gh_A11G1738
GO:0043467	regulation of generation of precursor metabolites and energy	Biological Process	1	0.184036	Gh_A11G1738
GO:0048584	positive regulation of response to stimulus	Biological Process	1	0.184036	Gh_D05G2411
GO:0051168	nuclear export	Biological Process	1	0.184036	Gh_A04G1186
GO:0071166	ribonucleoprotein complex localization	Biological Process	1	0.184036	Gh_A04G1186
GO:0071426	ribonucleoprotein complex export from nucleus	Biological Process	1	0.184036	Gh_A04G1186
GO:0010604	positive regulation of macromolecule metabolic process	Biological Process	5	0.192782	Gh_D02G1282;Gh_D04G1227;Gh_D01G1156;Gh_D01G1157;Gh_D10G1281
GO:0006470	protein dephosphorylation	Biological Process	16	0.204454	Gh_A03G1159;Gh_D02G1596;Gh_D01G2202;Gh_A02G1712;Gh_A03G0373;Gh_A08G1791;Gh_A08G2271;Gh_A10G0578;Gh_D05G3907;Gh_D06G0657;Gh_D08G2140;Gh_D09G2259;Gh_D10G2408;Gh_A05G2393;Gh_A07G1703;Gh_D07G1906
GO:0016073	snRNA metabolic process	Biological Process	2	0.208006	Gh_D11G3356;Gh_A06G1553
GO:0007165	signal transduction	Biological Process	72	0.21191	Gh_A05G0418;Gh_A07G1075;Gh_A11G0911;Gh_A13G1623;Gh_D05G0536;Gh_D06G1020;Gh_A11G0908;Gh_A11G1087;Gh_A12G1038;Gh_D08G0752;Gh_D08G1375;Gh_D11G1054;Gh_D11G1238;Gh_D12G1157;Gh_A01G1065;Gh_A02G0533;Gh_A05G1885;Gh_A06G1440;Gh_A12G1407;Gh_D01G1130;Gh_D02G0599;Gh_D04G0930;Gh_D05G2118;Gh_D09G0873;Gh_D10G2081;Gh_D12G1525;Gh_A07G1551;Gh_D05G2382;Gh_A02G0857;Gh_A02G1306;Gh_A05G0179;Gh_A06G0026;Gh_A10G0354;Gh_…
GO:0023052	signaling	Biological Process	72	0.21191	Gh_A05G0418;Gh_A07G1075;Gh_A11G0911;Gh_A13G1623;Gh_D05G0536;Gh_D06G1020;Gh_A11G0908;Gh_A11G1087;Gh_A12G1038;Gh_D08G0752;Gh_D08G1375;Gh_D11G1054;Gh_D11G1238;Gh_D12G1157;Gh_A01G1065;Gh_A02G0533;Gh_A05G1885;Gh_A06G1440;Gh_A12G1407;Gh_D01G1130;Gh_D02G0599;Gh_D04G0930;Gh_D05G2118;Gh_D09G0873;Gh_D10G2081;Gh_D12G1525;Gh_A07G1551;Gh_D05G2382;Gh_A02G0857;Gh_A02G1306;Gh_A05G0179;Gh_A06G0026;Gh_A10G0354;Gh_…
GO:0044700	single organism signaling	Biological Process	72	0.21191	Gh_A05G0418;Gh_A07G1075;Gh_A11G0911;Gh_A13G1623;Gh_D05G0536;Gh_D06G1020;Gh_A11G0908;Gh_A11G1087;Gh_A12G1038;Gh_D08G0752;Gh_D08G1375;Gh_D11G1054;Gh_D11G1238;Gh_D12G1157;Gh_A01G1065;Gh_A02G0533;Gh_A05G1885;Gh_A06G1440;Gh_A12G1407;Gh_D01G1130;Gh_D02G0599;Gh_D04G0930;Gh_D05G2118;Gh_D09G0873;Gh_D10G2081;Gh_D12G1525;Gh_A07G1551;Gh_D05G2382;Gh_A02G0857;Gh_A02G1306;Gh_A05G0179;Gh_A06G0026;Gh_A10G0354;Gh_…
GO:0007275	multicellular organism development	Biological Process	4	0.2222	Gh_A01G1626;Gh_D01G1836;Gh_A01G1613;Gh_D05G2679
GO:0015748	organophosphate ester transport	Biological Process	4	0.2222	Gh_A07G0501;Gh_A10G0513;Gh_D07G0571;Gh_D10G0547
GO:0015914	phospholipid transport	Biological Process	4	0.2222	Gh_A07G0501;Gh_A10G0513;Gh_D07G0571;Gh_D10G0547
GO:0006558	L-phenylalanine metabolic process	Biological Process	2	0.232769	Gh_D06G1634;Gh_D09G1003
GO:0009065	glutamine family amino acid catabolic process	Biological Process	2	0.232769	Gh_A03G1760;Gh_D04G1632
GO:1902221	erythrose 4-phosphate/phosphoenolpyruvate family amino acid metabolic process	Biological Process	2	0.232769	Gh_D06G1634;Gh_D09G1003
GO:0000077	DNA damage checkpoint	Biological Process	1	0.237525	Gh_D11G2746
GO:0000726	non-recombinational repair	Biological Process	1	0.237525	Gh_Sca006550G01
GO:0006177	GMP biosynthetic process	Biological Process	1	0.237525	Gh_A08G1637
GO:0006303	double-strand break repair via nonhomologous end joining	Biological Process	1	0.237525	Gh_Sca006550G01
GO:0006379	mRNA cleavage	Biological Process	1	0.237525	Gh_A01G1859
GO:0006403	RNA localization	Biological Process	1	0.237525	Gh_A04G1186
GO:0006658	phosphatidylserine metabolic process	Biological Process	1	0.237525	Gh_A09G0050
GO:0006659	phosphatidylserine biosynthetic process	Biological Process	1	0.237525	Gh_A09G0050
GO:0015931	nucleobase-containing compound transport	Biological Process	1	0.237525	Gh_A04G1186
GO:0031570	DNA integrity checkpoint	Biological Process	1	0.237525	Gh_D11G2746
GO:0046037	GMP metabolic process	Biological Process	1	0.237525	Gh_A08G1637
GO:0050657	nucleic acid transport	Biological Process	1	0.237525	Gh_A04G1186
GO:0050658	RNA transport	Biological Process	1	0.237525	Gh_A04G1186
GO:0051028	mRNA transport	Biological Process	1	0.237525	Gh_A04G1186
GO:0051236	establishment of RNA localization	Biological Process	1	0.237525	Gh_A04G1186
GO:0051382	kinetochore assembly	Biological Process	1	0.237525	Gh_D07G1382
GO:0051383	kinetochore organization	Biological Process	1	0.237525	Gh_D07G1382
GO:0090305	nucleic acid phosphodiester bond hydrolysis	Biological Process	1	0.237525	Gh_A01G1859
GO:0090501	RNA phosphodiester bond hydrolysis	Biological Process	1	0.237525	Gh_A01G1859
GO:0071804	cellular potassium ion transport	Biological Process	7	0.239598	Gh_A01G0709;Gh_A08G1794;Gh_A10G0441;Gh_D01G1309;Gh_D08G2143;Gh_D10G0457;Gh_D13G1396
GO:0071805	potassium ion transmembrane transport	Biological Process	7	0.239598	Gh_A01G0709;Gh_A08G1794;Gh_A10G0441;Gh_D01G1309;Gh_D08G2143;Gh_D10G0457;Gh_D13G1396
GO:0009082	branched-chain amino acid biosynthetic process	Biological Process	3	0.241022	Gh_A10G1238;Gh_A04G0569;Gh_D04G1025
GO:1901070	guanosine-containing compound biosynthetic process	Biological Process	2	0.25769	Gh_A08G1637;Gh_A08G1254
GO:0006779	porphyrin-containing compound biosynthetic process	Biological Process	4	0.26574	Gh_A10G0556;Gh_A07G0409;Gh_A06G1826;Gh_D06G2150
GO:0016311	dephosphorylation	Biological Process	20	0.271857	Gh_A03G1159;Gh_D02G1596;Gh_D01G2202;Gh_A02G1712;Gh_A03G0373;Gh_A08G1791;Gh_A08G2271;Gh_A10G0578;Gh_D05G3907;Gh_D06G0657;Gh_D08G2140;Gh_D09G2259;Gh_D10G2408;Gh_A05G2393;Gh_A07G1703;Gh_D07G1906;Gh_A10G1049;Gh_D07G2205;Gh_D09G0226;Gh_D11G1298
GO:0034654	nucleobase-containing compound biosynthetic process	Biological Process	51	0.273666	Gh_A03G2128;Gh_D02G1498;Gh_D09G1393;Gh_A04G1155;Gh_D04G1766;Gh_D07G2324;Gh_D08G2360;Gh_A06G1303;Gh_D06G1119;Gh_D06G1627;Gh_A07G0365;Gh_A08G1637;Gh_D01G1478;Gh_A12G1284;Gh_A03G1205;Gh_A07G0037;Gh_A11G0042;Gh_A11G2950;Gh_D03G0938;Gh_D04G1075;Gh_D05G2692;Gh_D07G0074;Gh_D09G0467;Gh_A08G1122;Gh_A08G1385;Gh_A08G1509;Gh_A11G0693;Gh_A12G1960;Gh_D04G0859;Gh_D08G1405;Gh_D08G1680;Gh_D08G1807;Gh_D09G1210;Gh_…
GO:0097164	ammonium ion metabolic process	Biological Process	3	0.277171	Gh_D05G0068;Gh_A03G1760;Gh_D04G1632
GO:0009309	amine biosynthetic process	Biological Process	4	0.280593	Gh_D05G0068;Gh_D08G0273;Gh_A03G1760;Gh_D04G1632
GO:0042401	cellular biogenic amine biosynthetic process	Biological Process	4	0.280593	Gh_D05G0068;Gh_D08G0273;Gh_A03G1760;Gh_D04G1632
GO:0006743	ubiquinone metabolic process	Biological Process	1	0.28751	Gh_A01G1464
GO:0006744	ubiquinone biosynthetic process	Biological Process	1	0.28751	Gh_A01G1464
GO:0031122	cytoplasmic microtubule organization	Biological Process	1	0.28751	Gh_A12G0996
GO:0042180	cellular ketone metabolic process	Biological Process	1	0.28751	Gh_A01G1464
GO:0042181	ketone biosynthetic process	Biological Process	1	0.28751	Gh_A01G1464
GO:0080134	regulation of response to stress	Biological Process	1	0.28751	Gh_D05G2411
GO:1901661	quinone metabolic process	Biological Process	1	0.28751	Gh_A01G1464
GO:1901663	quinone biosynthetic process	Biological Process	1	0.28751	Gh_A01G1464
GO:0006364	rRNA processing	Biological Process	5	0.291741	Gh_A01G1859;Gh_A09G0411;Gh_D12G2832;Gh_A05G2601;Gh_D05G2893
GO:0006595	polyamine metabolic process	Biological Process	3	0.295445	Gh_D05G0068;Gh_A03G1760;Gh_D04G1632
GO:0006596	polyamine biosynthetic process	Biological Process	3	0.295445	Gh_D05G0068;Gh_A03G1760;Gh_D04G1632
GO:0006665	sphingolipid metabolic process	Biological Process	2	0.307515	Gh_A10G1118;Gh_D10G1388
GO:0032259	methylation	Biological Process	12	0.310009	Gh_A03G1347;Gh_D02G1786;Gh_D05G2715;Gh_A09G1233;Gh_D09G1235;Gh_A09G2103;Gh_D09G0719;Gh_D11G1373;Gh_A01G1545;Gh_A08G1371;Gh_D01G1797;Gh_D08G1665
GO:0000097	sulfur amino acid biosynthetic process	Biological Process	4	0.310643	Gh_D13G1830;Gh_A02G1695;Gh_A02G0974;Gh_D11G2384
GO:0006855	drug transmembrane transport	Biological Process	10	0.312396	Gh_A03G0114;Gh_A11G3238;Gh_A13G0797;Gh_A13G1248;Gh_D01G2252;Gh_D02G1621;Gh_D11G2135;Gh_D13G1038;Gh_D13G1550;Gh_D13G2211
GO:0015893	drug transport	Biological Process	10	0.312396	Gh_A03G0114;Gh_A11G3238;Gh_A13G0797;Gh_A13G1248;Gh_D01G2252;Gh_D02G1621;Gh_D11G2135;Gh_D13G1038;Gh_D13G1550;Gh_D13G2211
GO:0042493	response to drug	Biological Process	10	0.312396	Gh_A03G0114;Gh_A11G3238;Gh_A13G0797;Gh_A13G1248;Gh_D01G2252;Gh_D02G1621;Gh_D11G2135;Gh_D13G1038;Gh_D13G1550;Gh_D13G2211
GO:0016458	gene silencing	Biological Process	3	0.313787	Gh_A07G0984;Gh_A06G0618;Gh_D06G0700
GO:0034655	nucleobase-containing compound catabolic process	Biological Process	3	0.313787	Gh_A11G2056;Gh_A04G0115;Gh_D05G3606
GO:0006383	transcription from RNA polymerase III promoter	Biological Process	1	0.334219	Gh_A07G0365
GO:0006571	tyrosine biosynthetic process	Biological Process	1	0.334219	Gh_D05G1164
GO:0016558	protein import into peroxisome matrix	Biological Process	1	0.334219	Gh_D07G0170
GO:0019509	L-methionine biosynthetic process from methylthioadenosine	Biological Process	1	0.334219	Gh_A02G0974
GO:0030154	cell differentiation	Biological Process	1	0.334219	Gh_A13G1737
GO:0031120	snRNA pseudouridine synthesis	Biological Process	1	0.334219	Gh_D11G3356
GO:0034508	centromere complex assembly	Biological Process	1	0.334219	Gh_D07G1382
GO:0040031	snRNA modification	Biological Process	1	0.334219	Gh_D11G3356
GO:0043102	amino acid salvage	Biological Process	1	0.334219	Gh_A02G0974
GO:0048869	cellular developmental process	Biological Process	1	0.334219	Gh_A13G1737
GO:0071267	L-methionine salvage	Biological Process	1	0.334219	Gh_A02G0974
GO:0009451	RNA modification	Biological Process	8	0.342764	Gh_A03G0203;Gh_A05G1438;Gh_D01G0083;Gh_D02G0651;Gh_D05G1611;Gh_D11G3356;Gh_D05G1628;Gh_A10G0870
GO:0051128	regulation of cellular component organization	Biological Process	8	0.342764	Gh_A01G0271;Gh_D01G0283;Gh_D12G1332;Gh_D02G1282;Gh_A05G0485;Gh_A01G1287;Gh_D01G1580;Gh_D02G1558
GO:0043414	macromolecule methylation	Biological Process	10	0.34737	Gh_A03G1347;Gh_D02G1786;Gh_D05G2715;Gh_A09G2103;Gh_D09G0719;Gh_D11G1373;Gh_A01G1545;Gh_A08G1371;Gh_D01G1797;Gh_D08G1665
GO:0006814	sodium ion transport	Biological Process	4	0.356173	Gh_A01G0308;Gh_D06G0564;Gh_D06G1695;Gh_D02G0504
GO:0044707	single-multicellular organism process	Biological Process	4	0.356173	Gh_A01G1626;Gh_D01G1836;Gh_A01G1613;Gh_D05G2679
GO:0032784	regulation of DNA-templated transcription, elongation	Biological Process	2	0.356646	Gh_A05G3433;Gh_D04G1227
GO:0031325	positive regulation of cellular metabolic process	Biological Process	5	0.357467	Gh_D02G1282;Gh_D04G1227;Gh_D01G1156;Gh_D01G1157;Gh_D10G1281
GO:0006807	nitrogen compound metabolic process	Biological Process	293	0.35858	Gh_A08G2178;Gh_D11G1654;Gh_A01G1270;Gh_A11G2056;Gh_A11G1779;Gh_D11G1943;Gh_D13G1470;Gh_D04G0048;Gh_D07G0526;Gh_D09G1091;Gh_A05G0687;Gh_D05G0833;Gh_A06G0096;Gh_A13G0921;Gh_D10G1366;Gh_A05G1532;Gh_A06G1648;Gh_D05G1703;Gh_D10G0662;Gh_A05G3433;Gh_A03G0203;Gh_A05G1438;Gh_D01G0083;Gh_D02G0651;Gh_D05G1611;Gh_D11G3356;Gh_A05G2910;Gh_D04G0695;Gh_A04G0657;Gh_A13G1861;Gh_D04G0146;Gh_D11G0622;Gh_D11G2859;Gh_…
GO:1901607	alpha-amino acid biosynthetic process	Biological Process	16	0.36351	Gh_A09G0386;Gh_D13G1830;Gh_A02G1695;Gh_A04G0569;Gh_D04G1025;Gh_D06G0260;Gh_A11G1557;Gh_A08G1637;Gh_A04G0509;Gh_D05G1164;Gh_A02G0974;Gh_D11G2384;Gh_D06G1634;Gh_D09G1003;Gh_A12G2704;Gh_A10G1616
GO:0006721	terpenoid metabolic process	Biological Process	3	0.368784	Gh_D08G0270;Gh_D10G1640;Gh_A07G1677
GO:0016114	terpenoid biosynthetic process	Biological Process	3	0.368784	Gh_D08G0270;Gh_D10G1640;Gh_A07G1677
GO:0046148	pigment biosynthetic process	Biological Process	4	0.371372	Gh_A07G1677;Gh_A07G0409;Gh_A06G1826;Gh_D06G2150
GO:0046839	phospholipid dephosphorylation	Biological Process	4	0.371372	Gh_A10G1049;Gh_D07G2205;Gh_D09G0226;Gh_D11G1298
GO:0046856	phosphatidylinositol dephosphorylation	Biological Process	4	0.371372	Gh_A10G1049;Gh_D07G2205;Gh_D09G0226;Gh_D11G1298
GO:0002376	immune system process	Biological Process	1	0.377868	Gh_D05G2411
GO:0006526	arginine biosynthetic process	Biological Process	1	0.377868	Gh_D06G0260
GO:0007020	microtubule nucleation	Biological Process	1	0.377868	Gh_A12G0996
GO:0016180	snRNA processing	Biological Process	1	0.377868	Gh_A06G1553
GO:0031109	microtubule polymerization or depolymerization	Biological Process	1	0.377868	Gh_A12G0996
GO:0046785	microtubule polymerization	Biological Process	1	0.377868	Gh_A12G0996
GO:0051090	regulation of sequence-specific DNA binding transcription factor activity	Biological Process	1	0.377868	Gh_A13G0532
GO:0006771	riboflavin metabolic process	Biological Process	2	0.380748	Gh_A03G0322;Gh_A10G0775
GO:0006801	superoxide metabolic process	Biological Process	2	0.380748	Gh_A05G0722;Gh_D13G0600
GO:0009086	methionine biosynthetic process	Biological Process	2	0.380748	Gh_A02G0974;Gh_D11G2384
GO:0009231	riboflavin biosynthetic process	Biological Process	2	0.380748	Gh_A03G0322;Gh_A10G0775
GO:0042726	flavin-containing compound metabolic process	Biological Process	2	0.380748	Gh_A03G0322;Gh_A10G0775
GO:0042727	flavin-containing compound biosynthetic process	Biological Process	2	0.380748	Gh_A03G0322;Gh_A10G0775
GO:0072593	reactive oxygen species metabolic process	Biological Process	2	0.380748	Gh_A05G0722;Gh_D13G0600
GO:0019438	aromatic compound biosynthetic process	Biological Process	62	0.383337	Gh_D11G1654;Gh_A03G2128;Gh_D02G1498;Gh_D09G1393;Gh_A04G1155;Gh_D04G1766;Gh_D07G2324;Gh_D08G2360;Gh_A06G1303;Gh_D06G1119;Gh_D06G1627;Gh_A07G0365;Gh_A04G0509;Gh_D05G1164;Gh_A08G1637;Gh_D01G1478;Gh_A12G1284;Gh_A03G1205;Gh_A07G0037;Gh_A11G0042;Gh_A11G2950;Gh_D03G0938;Gh_D04G1075;Gh_D05G2692;Gh_D07G0074;Gh_D09G0467;Gh_A08G1122;Gh_A08G1385;Gh_A08G1509;Gh_A11G0693;Gh_A12G1960;Gh_D04G0859;Gh_D08G1405;Gh_…
GO:0009893	positive regulation of metabolic process	Biological Process	5	0.383988	Gh_D02G1282;Gh_D04G1227;Gh_D01G1156;Gh_D01G1157;Gh_D10G1281
GO:0000096	sulfur amino acid metabolic process	Biological Process	4	0.401667	Gh_D13G1830;Gh_A02G1695;Gh_A02G0974;Gh_D11G2384
GO:0009081	branched-chain amino acid metabolic process	Biological Process	4	0.401667	Gh_A10G1238;Gh_A04G0569;Gh_D04G1025;Gh_A10G0523
GO:0052646	alditol phosphate metabolic process	Biological Process	2	0.404457	Gh_A09G0050;Gh_A09G0308
GO:0051246	regulation of protein metabolic process	Biological Process	8	0.413399	Gh_D02G1282;Gh_A01G1287;Gh_D01G1580;Gh_D02G1558;Gh_A05G3796;Gh_D05G1826;Gh_D02G1901;Gh_A08G1531
GO:0006370	7-methylguanosine mRNA capping	Biological Process	1	0.418657	Gh_D01G2202
GO:0006570	tyrosine metabolic process	Biological Process	1	0.418657	Gh_D05G1164
GO:0071265	L-methionine biosynthetic process	Biological Process	1	0.418657	Gh_A02G0974
GO:0006006	glucose metabolic process	Biological Process	3	0.422937	Gh_A05G2978;Gh_A11G3269;Gh_D11G2077
GO:0032501	multicellular organismal process	Biological Process	12	0.430228	Gh_A01G1626;Gh_D01G1836;Gh_A01G1613;Gh_D05G2679;Gh_A02G1773;Gh_A03G1427;Gh_A10G0170;Gh_D02G1886;Gh_D02G1887;Gh_D10G2645;Gh_D02G1888;Gh_D09G1336
GO:0034660	ncRNA metabolic process	Biological Process	22	0.44587	Gh_A08G2178;Gh_D12G1370;Gh_D11G3356;Gh_A06G1553;Gh_D05G1628;Gh_A01G1859;Gh_A09G0411;Gh_A07G1619;Gh_A09G0887;Gh_D05G3120;Gh_D13G1208;Gh_A06G1328;Gh_D06G1657;Gh_A10G1728;Gh_A10G1729;Gh_A04G0115;Gh_D05G3606;Gh_D08G0766;Gh_D12G1287;Gh_D12G2832;Gh_A05G2601;Gh_D05G2893
GO:0006778	porphyrin-containing compound metabolic process	Biological Process	4	0.446546	Gh_A10G0556;Gh_A07G0409;Gh_A06G1826;Gh_D06G2150
GO:0006534	cysteine metabolic process	Biological Process	2	0.450494	Gh_D13G1830;Gh_A02G1695
GO:0006535	cysteine biosynthetic process from serine	Biological Process	2	0.450494	Gh_D13G1830;Gh_A02G1695
GO:0019344	cysteine biosynthetic process	Biological Process	2	0.450494	Gh_D13G1830;Gh_A02G1695
GO:0008652	cellular amino acid biosynthetic process	Biological Process	20	0.452529	Gh_A09G0386;Gh_A10G1238;Gh_D13G1830;Gh_A02G1695;Gh_A04G0569;Gh_D04G1025;Gh_D06G0260;Gh_A11G1557;Gh_A08G1637;Gh_A04G0509;Gh_D05G1164;Gh_A02G0974;Gh_D11G2384;Gh_D06G1634;Gh_D09G1003;Gh_A10G0805;Gh_D10G0957;Gh_A12G1429;Gh_A12G2704;Gh_A10G1616
GO:0006402	mRNA catabolic process	Biological Process	1	0.456773	Gh_A11G2056
GO:0006573	valine metabolic process	Biological Process	1	0.456773	Gh_A10G0523
GO:0009314	response to radiation	Biological Process	1	0.456773	Gh_A10G0354
GO:0009416	response to light stimulus	Biological Process	1	0.456773	Gh_A10G0354
GO:0009581	detection of external stimulus	Biological Process	1	0.456773	Gh_A10G0354
GO:0009582	detection of abiotic stimulus	Biological Process	1	0.456773	Gh_A10G0354
GO:0009583	detection of light stimulus	Biological Process	1	0.456773	Gh_A10G0354
GO:0009584	detection of visible light	Biological Process	1	0.456773	Gh_A10G0354
GO:0018298	protein-chromophore linkage	Biological Process	1	0.456773	Gh_A10G0354
GO:0051606	detection of stimulus	Biological Process	1	0.456773	Gh_A10G0354
GO:0006555	methionine metabolic process	Biological Process	2	0.472744	Gh_A02G0974;Gh_D11G2384
GO:0007031	peroxisome organization	Biological Process	2	0.472744	Gh_D07G0170;Gh_Sca015228G01
GO:0032268	regulation of cellular protein metabolic process	Biological Process	7	0.474474	Gh_D02G1282;Gh_A01G1287;Gh_D01G1580;Gh_D02G1558;Gh_A05G3796;Gh_D05G1826;Gh_D02G1901
GO:0006479	protein methylation	Biological Process	6	0.475129	Gh_A03G1347;Gh_D02G1786;Gh_D05G2715;Gh_A09G2103;Gh_D09G0719;Gh_D11G1373
GO:0008213	protein alkylation	Biological Process	6	0.475129	Gh_A03G1347;Gh_D02G1786;Gh_D05G2715;Gh_A09G2103;Gh_D09G0719;Gh_D11G1373
GO:0042254	ribosome biogenesis	Biological Process	8	0.483692	Gh_D11G3356;Gh_A08G2116;Gh_D05G0164;Gh_A01G1859;Gh_A09G0411;Gh_D12G2832;Gh_A05G2601;Gh_D05G2893
GO:1901362	organic cyclic compound biosynthetic process	Biological Process	67	0.487803	Gh_D11G1654;Gh_A03G2128;Gh_D02G1498;Gh_A05G1566;Gh_A05G3119;Gh_D09G1393;Gh_A04G1155;Gh_D04G1766;Gh_D07G2324;Gh_D08G2360;Gh_A06G1303;Gh_D06G1119;Gh_D06G1627;Gh_A07G0365;Gh_A04G0509;Gh_A03G0322;Gh_A10G0775;Gh_D05G1164;Gh_A08G1637;Gh_D01G1478;Gh_A12G1284;Gh_A03G1205;Gh_A07G0037;Gh_A11G0042;Gh_A11G2950;Gh_D03G0938;Gh_D04G1075;Gh_D05G2692;Gh_D07G0074;Gh_D09G0467;Gh_A08G1122;Gh_A08G1385;Gh_A08G1509;Gh_…
GO:0009435	NAD biosynthetic process	Biological Process	1	0.492391	Gh_D01G1478
GO:0009452	7-methylguanosine RNA capping	Biological Process	1	0.492391	Gh_D01G2202
GO:0019674	NAD metabolic process	Biological Process	1	0.492391	Gh_D01G1478
GO:0030417	nicotianamine metabolic process	Biological Process	1	0.492391	Gh_D08G0273
GO:0030418	nicotianamine biosynthetic process	Biological Process	1	0.492391	Gh_D08G0273
GO:0032065	cortical protein anchoring	Biological Process	1	0.492391	Gh_A13G0645
GO:0036260	RNA capping	Biological Process	1	0.492391	Gh_D01G2202
GO:0046168	glycerol-3-phosphate catabolic process	Biological Process	1	0.492391	Gh_A09G0308
GO:0046434	organophosphate catabolic process	Biological Process	1	0.492391	Gh_A09G0308
GO:0072351	tricarboxylic acid biosynthetic process	Biological Process	1	0.492391	Gh_D08G0273
GO:0006220	pyrimidine nucleotide metabolic process	Biological Process	3	0.492405	Gh_A08G1254;Gh_A12G0470;Gh_D12G0472
GO:0006221	pyrimidine nucleotide biosynthetic process	Biological Process	3	0.492405	Gh_A08G1254;Gh_A12G0470;Gh_D12G0472
GO:0008037	cell recognition	Biological Process	8	0.493583	Gh_A02G1773;Gh_A03G1427;Gh_A10G0170;Gh_D02G1886;Gh_D02G1887;Gh_D10G2645;Gh_D02G1888;Gh_D09G1336
GO:0009856	pollination	Biological Process	8	0.493583	Gh_A02G1773;Gh_A03G1427;Gh_A10G0170;Gh_D02G1886;Gh_D02G1887;Gh_D10G2645;Gh_D02G1888;Gh_D09G1336
GO:0009875	pollen-pistil interaction	Biological Process	8	0.493583	Gh_A02G1773;Gh_A03G1427;Gh_A10G0170;Gh_D02G1886;Gh_D02G1887;Gh_D10G2645;Gh_D02G1888;Gh_D09G1336
GO:0044706	multi-multicellular organism process	Biological Process	8	0.493583	Gh_A02G1773;Gh_A03G1427;Gh_A10G0170;Gh_D02G1886;Gh_D02G1887;Gh_D10G2645;Gh_D02G1888;Gh_D09G1336
GO:0048544	recognition of pollen	Biological Process	8	0.493583	Gh_A02G1773;Gh_A03G1427;Gh_A10G0170;Gh_D02G1886;Gh_D02G1887;Gh_D10G2645;Gh_D02G1888;Gh_D09G1336
GO:0006415	translational termination	Biological Process	2	0.494439	Gh_D10G1717;Gh_D13G0109
GO:0009396	folic acid-containing compound biosynthetic process	Biological Process	2	0.494439	Gh_A12G2704;Gh_A10G1616
GO:0018130	heterocycle biosynthetic process	Biological Process	62	0.495311	Gh_D11G1654;Gh_A03G2128;Gh_D02G1498;Gh_D09G1393;Gh_A04G1155;Gh_D04G1766;Gh_D07G2324;Gh_D08G2360;Gh_A06G1303;Gh_D06G1119;Gh_D06G1627;Gh_A07G0365;Gh_A04G0509;Gh_A03G0322;Gh_A10G0775;Gh_A08G1637;Gh_D01G1478;Gh_A12G1284;Gh_A03G1205;Gh_A07G0037;Gh_A11G0042;Gh_A11G2950;Gh_D03G0938;Gh_D04G1075;Gh_D05G2692;Gh_D07G0074;Gh_D09G0467;Gh_A08G1122;Gh_A08G1385;Gh_A08G1509;Gh_A11G0693;Gh_A12G1960;Gh_D04G0859;Gh_…
GO:0045017	glycerolipid biosynthetic process	Biological Process	6	0.509607	Gh_A09G0050;Gh_A03G1657;Gh_D02G2073;Gh_D04G1388;Gh_A08G2118;Gh_D01G0487
GO:0015696	ammonium transport	Biological Process	2	0.515557	Gh_A11G1238;Gh_D10G1085
GO:0072488	ammonium transmembrane transport	Biological Process	2	0.515557	Gh_A11G1238;Gh_D10G1085
GO:0048518	positive regulation of biological process	Biological Process	7	0.516733	Gh_D05G2411;Gh_D02G1282;Gh_A05G0485;Gh_D04G1227;Gh_D01G1156;Gh_D01G1157;Gh_D10G1281
GO:0046486	glycerolipid metabolic process	Biological Process	15	0.518316	Gh_A04G1392;Gh_A05G2420;Gh_D04G0141;Gh_D05G2685;Gh_A09G0050;Gh_A03G1657;Gh_D02G2073;Gh_D04G1388;Gh_A10G1392;Gh_A10G1049;Gh_D07G2205;Gh_D09G0226;Gh_D11G1298;Gh_A08G2118;Gh_D01G0487
GO:0009067	aspartate family amino acid biosynthetic process	Biological Process	4	0.518688	Gh_A09G0386;Gh_A08G1637;Gh_A02G0974;Gh_D11G2384
GO:0000079	regulation of cyclin-dependent protein serine/threonine kinase activity	Biological Process	3	0.525555	Gh_A05G3796;Gh_D05G1826;Gh_D02G1901
GO:1904029	regulation of cyclin-dependent protein kinase activity	Biological Process	3	0.525555	Gh_A05G3796;Gh_D05G1826;Gh_D02G1901
GO:0006183	GTP biosynthetic process	Biological Process	1	0.525675	Gh_A08G1254
GO:0006228	UTP biosynthetic process	Biological Process	1	0.525675	Gh_A08G1254
GO:0006241	CTP biosynthetic process	Biological Process	1	0.525675	Gh_A08G1254
GO:0009147	pyrimidine nucleoside triphosphate metabolic process	Biological Process	1	0.525675	Gh_A08G1254
GO:0009148	pyrimidine nucleoside triphosphate biosynthetic process	Biological Process	1	0.525675	Gh_A08G1254
GO:0009208	pyrimidine ribonucleoside triphosphate metabolic process	Biological Process	1	0.525675	Gh_A08G1254
GO:0009209	pyrimidine ribonucleoside triphosphate biosynthetic process	Biological Process	1	0.525675	Gh_A08G1254
GO:0009617	response to bacterium	Biological Process	1	0.525675	Gh_D05G2411
GO:0042742	defense response to bacterium	Biological Process	1	0.525675	Gh_D05G2411
GO:0046036	CTP metabolic process	Biological Process	1	0.525675	Gh_A08G1254
GO:0046039	GTP metabolic process	Biological Process	1	0.525675	Gh_A08G1254
GO:0046051	UTP metabolic process	Biological Process	1	0.525675	Gh_A08G1254
GO:0006720	isoprenoid metabolic process	Biological Process	7	0.52711	Gh_D08G0270;Gh_D10G1640;Gh_A07G1677;Gh_A12G2052;Gh_D06G0533;Gh_D07G2182;Gh_D12G2230
GO:0008299	isoprenoid biosynthetic process	Biological Process	7	0.52711	Gh_D08G0270;Gh_D10G1640;Gh_A07G1677;Gh_A12G2052;Gh_D06G0533;Gh_D07G2182;Gh_D12G2230
GO:0006813	potassium ion transport	Biological Process	8	0.532547	Gh_A01G0709;Gh_A08G1794;Gh_A10G0441;Gh_D01G1309;Gh_D08G2143;Gh_D10G0457;Gh_D13G1396;Gh_D07G0028
GO:0006694	steroid biosynthetic process	Biological Process	2	0.53608	Gh_A05G1566;Gh_A05G3119
GO:1901068	guanosine-containing compound metabolic process	Biological Process	2	0.53608	Gh_A08G1637;Gh_A08G1254
GO:0044703	multi-organism reproductive process	Biological Process	9	0.537425	Gh_A02G1773;Gh_A03G1427;Gh_A10G0170;Gh_D02G1886;Gh_D02G1887;Gh_D10G2645;Gh_D02G1888;Gh_D09G1336;Gh_A12G1270
GO:0043549	regulation of kinase activity	Biological Process	3	0.541673	Gh_A05G3796;Gh_D05G1826;Gh_D02G1901
GO:0045859	regulation of protein kinase activity	Biological Process	3	0.541673	Gh_A05G3796;Gh_D05G1826;Gh_D02G1901
GO:0071900	regulation of protein serine/threonine kinase activity	Biological Process	3	0.541673	Gh_A05G3796;Gh_D05G1826;Gh_D02G1901
GO:0042440	pigment metabolic process	Biological Process	4	0.546289	Gh_A07G1677;Gh_A07G0409;Gh_A06G1826;Gh_D06G2150
GO:0044282	small molecule catabolic process	Biological Process	6	0.554185	Gh_A06G0608;Gh_A10G0562;Gh_D06G0690;Gh_D10G0602;Gh_A03G1760;Gh_D04G1632
GO:0006012	galactose metabolic process	Biological Process	2	0.555996	Gh_A02G0986;Gh_D08G1936
GO:0008202	steroid metabolic process	Biological Process	2	0.555996	Gh_A05G1566;Gh_A05G3119
GO:0006421	asparaginyl-tRNA aminoacylation	Biological Process	1	0.556777	Gh_A08G2178
GO:0006625	protein targeting to peroxisome	Biological Process	1	0.556777	Gh_D07G0170
GO:0018342	protein prenylation	Biological Process	1	0.556777	Gh_D04G0096
GO:0043574	peroxisomal transport	Biological Process	1	0.556777	Gh_D07G0170
GO:0072662	protein localization to peroxisome	Biological Process	1	0.556777	Gh_D07G0170
GO:0072663	establishment of protein localization to peroxisome	Biological Process	1	0.556777	Gh_D07G0170
GO:0097354	prenylation	Biological Process	1	0.556777	Gh_D04G0096
GO:0006857	oligopeptide transport	Biological Process	3	0.572934	Gh_A06G0480;Gh_D09G1435;Gh_D09G1542
GO:0010629	negative regulation of gene expression	Biological Process	3	0.572934	Gh_A07G0984;Gh_A06G0618;Gh_D06G0700
GO:0015833	peptide transport	Biological Process	3	0.572934	Gh_A06G0480;Gh_D09G1435;Gh_D09G1542
GO:0042886	amide transport	Biological Process	3	0.572934	Gh_A06G0480;Gh_D09G1435;Gh_D09G1542
GO:0006576	cellular biogenic amine metabolic process	Biological Process	4	0.573043	Gh_D05G0068;Gh_D08G0273;Gh_A03G1760;Gh_D04G1632
GO:0006760	folic acid-containing compound metabolic process	Biological Process	2	0.575296	Gh_A12G2704;Gh_A10G1616
GO:0042559	pteridine-containing compound biosynthetic process	Biological Process	2	0.575296	Gh_A12G2704;Gh_A10G1616
GO:0022613	ribonucleoprotein complex biogenesis	Biological Process	8	0.579566	Gh_D11G3356;Gh_A08G2116;Gh_D05G0164;Gh_A01G1859;Gh_A09G0411;Gh_D12G2832;Gh_A05G2601;Gh_D05G2893
GO:0006542	glutamine biosynthetic process	Biological Process	1	0.585842	Gh_A11G1557
GO:0009052	pentose-phosphate shunt, non-oxidative branch	Biological Process	1	0.585842	Gh_A01G1270
GO:0009611	response to wounding	Biological Process	1	0.585842	Gh_A05G2417
GO:0042822	pyridoxal phosphate metabolic process	Biological Process	1	0.585842	Gh_D11G1654
GO:0042823	pyridoxal phosphate biosynthetic process	Biological Process	1	0.585842	Gh_D11G1654
GO:0045226	extracellular polysaccharide biosynthetic process	Biological Process	1	0.585842	Gh_A05G3269
GO:0046184	aldehyde biosynthetic process	Biological Process	1	0.585842	Gh_D11G1654
GO:0046379	extracellular polysaccharide metabolic process	Biological Process	1	0.585842	Gh_A05G3269
GO:0033043	regulation of organelle organization	Biological Process	4	0.586081	Gh_A05G0485;Gh_A01G1287;Gh_D01G1580;Gh_D02G1558
GO:0009066	aspartate family amino acid metabolic process	Biological Process	4	0.598884	Gh_A09G0386;Gh_A08G1637;Gh_A02G0974;Gh_D11G2384
GO:0001932	regulation of protein phosphorylation	Biological Process	3	0.602831	Gh_A05G3796;Gh_D05G1826;Gh_D02G1901
GO:0044270	cellular nitrogen compound catabolic process	Biological Process	3	0.602831	Gh_A11G2056;Gh_A04G0115;Gh_D05G3606
GO:0044106	cellular amine metabolic process	Biological Process	4	0.611446	Gh_D05G0068;Gh_D08G0273;Gh_A03G1760;Gh_D04G1632
GO:0006433	prolyl-tRNA aminoacylation	Biological Process	1	0.613001	Gh_D12G1370
GO:0006597	spermine biosynthetic process	Biological Process	1	0.613001	Gh_D05G0068
GO:0008215	spermine metabolic process	Biological Process	1	0.613001	Gh_D05G0068
GO:0006073	cellular glucan metabolic process	Biological Process	15	0.619923	Gh_A01G0725;Gh_A13G1453;Gh_D03G0480;Gh_D05G1460;Gh_D12G1289;Gh_A07G1545;Gh_D07G1703;Gh_A03G1432;Gh_A05G2724;Gh_A05G3992;Gh_A13G0500;Gh_D02G1891;Gh_D13G0639;Gh_A05G1371;Gh_D07G1964
GO:0044042	glucan metabolic process	Biological Process	15	0.619923	Gh_A01G0725;Gh_A13G1453;Gh_D03G0480;Gh_D05G1460;Gh_D12G1289;Gh_A07G1545;Gh_D07G1703;Gh_A03G1432;Gh_A05G2724;Gh_A05G3992;Gh_A13G0500;Gh_D02G1891;Gh_D13G0639;Gh_A05G1371;Gh_D07G1964
GO:0006644	phospholipid metabolic process	Biological Process	16	0.627236	Gh_A04G1392;Gh_A05G2420;Gh_D04G0141;Gh_D05G2685;Gh_A09G0050;Gh_A02G0666;Gh_A10G1392;Gh_D05G0020;Gh_A10G1049;Gh_D07G2205;Gh_D09G0226;Gh_D11G1298;Gh_A01G0633;Gh_A07G1699;Gh_A08G2118;Gh_D01G0487
GO:0044264	cellular polysaccharide metabolic process	Biological Process	16	0.627236	Gh_A01G0725;Gh_A13G1453;Gh_D03G0480;Gh_D05G1460;Gh_D12G1289;Gh_A07G1545;Gh_D07G1703;Gh_A03G1432;Gh_A05G2724;Gh_A05G3992;Gh_A13G0500;Gh_D02G1891;Gh_D13G0639;Gh_A05G1371;Gh_D07G1964;Gh_A05G3269
GO:0034470	ncRNA processing	Biological Process	11	0.631226	Gh_A06G1553;Gh_D05G1628;Gh_A01G1859;Gh_A09G0411;Gh_A07G1619;Gh_A09G0887;Gh_D05G3120;Gh_D13G1208;Gh_D12G2832;Gh_A05G2601;Gh_D05G2893
GO:0009073	aromatic amino acid family biosynthetic process	Biological Process	3	0.63131	Gh_D05G1164;Gh_D06G1634;Gh_D09G1003
GO:0033014	tetrapyrrole biosynthetic process	Biological Process	4	0.635828	Gh_A10G0556;Gh_A07G0409;Gh_A06G1826;Gh_D06G2150
GO:0048522	positive regulation of cellular process	Biological Process	6	0.637142	Gh_D02G1282;Gh_A05G0485;Gh_D04G1227;Gh_D01G1156;Gh_D01G1157;Gh_D10G1281
GO:0006094	gluconeogenesis	Biological Process	1	0.63838	Gh_D11G2077
GO:0009218	pyrimidine ribonucleotide metabolic process	Biological Process	1	0.63838	Gh_A08G1254
GO:0009220	pyrimidine ribonucleotide biosynthetic process	Biological Process	1	0.63838	Gh_A08G1254
GO:0043207	response to external biotic stimulus	Biological Process	1	0.63838	Gh_D05G2411
GO:0046132	pyrimidine ribonucleoside biosynthetic process	Biological Process	1	0.63838	Gh_A08G1254
GO:0046134	pyrimidine nucleoside biosynthetic process	Biological Process	1	0.63838	Gh_A08G1254
GO:0051707	response to other organism	Biological Process	1	0.63838	Gh_D05G2411
GO:0098542	defense response to other organism	Biological Process	1	0.63838	Gh_D05G2411
GO:0071705	nitrogen compound transport	Biological Process	8	0.6414	Gh_A11G1238;Gh_D10G1085;Gh_A06G0480;Gh_D09G1435;Gh_D09G1542;Gh_A03G1923;Gh_A08G2483;Gh_A04G1186
GO:0051704	multi-organism process	Biological Process	10	0.646642	Gh_A02G1773;Gh_A03G1427;Gh_A10G0170;Gh_D02G1886;Gh_D02G1887;Gh_D10G2645;Gh_D02G1888;Gh_D09G1336;Gh_A12G1270;Gh_D05G2411
GO:0051258	protein polymerization	Biological Process	6	0.646844	Gh_A12G0996;Gh_A07G1077;Gh_A11G2256;Gh_D01G2010;Gh_D07G2180;Gh_D09G1534
GO:0006418	tRNA aminoacylation for protein translation	Biological Process	8	0.658088	Gh_A08G2178;Gh_D12G1370;Gh_A06G1328;Gh_D06G1657;Gh_D08G0766;Gh_D12G1287;Gh_A10G1728;Gh_A10G1729
GO:0043038	amino acid activation	Biological Process	8	0.658088	Gh_A08G2178;Gh_D12G1370;Gh_A06G1328;Gh_D06G1657;Gh_A10G1728;Gh_A10G1729;Gh_D08G0766;Gh_D12G1287
GO:0043039	tRNA aminoacylation	Biological Process	8	0.658088	Gh_A08G2178;Gh_D12G1370;Gh_A06G1328;Gh_D06G1657;Gh_A10G1728;Gh_A10G1729;Gh_D08G0766;Gh_D12G1287
GO:0019439	aromatic compound catabolic process	Biological Process	3	0.65834	Gh_A11G2056;Gh_A04G0115;Gh_D05G3606
GO:0046700	heterocycle catabolic process	Biological Process	3	0.65834	Gh_A11G2056;Gh_A04G0115;Gh_D05G3606
GO:0006885	regulation of pH	Biological Process	1	0.662096	Gh_D02G0504
GO:0008612	peptidyl-lysine modification to peptidyl-hypusine	Biological Process	1	0.662096	Gh_D02G1282
GO:0016108	tetraterpenoid metabolic process	Biological Process	1	0.662096	Gh_A07G1677
GO:0016109	tetraterpenoid biosynthetic process	Biological Process	1	0.662096	Gh_A07G1677
GO:0016116	carotenoid metabolic process	Biological Process	1	0.662096	Gh_A07G1677
GO:0016117	carotenoid biosynthetic process	Biological Process	1	0.662096	Gh_A07G1677
GO:0055067	monovalent inorganic cation homeostasis	Biological Process	1	0.662096	Gh_D02G0504
GO:0042558	pteridine-containing compound metabolic process	Biological Process	2	0.662493	Gh_A12G2704;Gh_A10G1616
GO:1901605	alpha-amino acid metabolic process	Biological Process	21	0.669275	Gh_A09G0386;Gh_D13G1830;Gh_A02G1695;Gh_A04G0569;Gh_D04G1025;Gh_D06G0260;Gh_A09G0050;Gh_A05G3931;Gh_A11G1557;Gh_A08G1637;Gh_A04G0509;Gh_D05G1164;Gh_A03G1760;Gh_D04G1632;Gh_A02G0974;Gh_D11G2384;Gh_A10G0523;Gh_D06G1634;Gh_D09G1003;Gh_A12G2704;Gh_A10G1616
GO:0044238	primary metabolic process	Biological Process	759	0.670778	Gh_A08G2178;Gh_A01G1270;Gh_A11G2056;Gh_A11G1779;Gh_D11G1943;Gh_D13G1470;Gh_D04G0048;Gh_D07G0526;Gh_D09G1091;Gh_A05G0687;Gh_D05G0833;Gh_A06G0096;Gh_A13G0921;Gh_D10G1366;Gh_A05G1532;Gh_A06G1648;Gh_D05G1703;Gh_D10G0662;Gh_A05G3433;Gh_A03G0203;Gh_A05G1438;Gh_D01G0083;Gh_D02G0651;Gh_D05G1611;Gh_D11G3356;Gh_A05G2910;Gh_D04G0695;Gh_A04G0657;Gh_A13G1861;Gh_D04G0146;Gh_D11G0622;Gh_D11G2859;Gh_A01G0341;Gh_…
GO:0072525	pyridine-containing compound biosynthetic process	Biological Process	2	0.678097	Gh_D11G1654;Gh_D01G1478
GO:0006643	membrane lipid metabolic process	Biological Process	5	0.682053	Gh_A01G0633;Gh_A07G1699;Gh_A10G1118;Gh_D10G1388;Gh_D01G0487
GO:1901361	organic cyclic compound catabolic process	Biological Process	3	0.683909	Gh_A11G2056;Gh_A04G0115;Gh_D05G3606
GO:0006072	glycerol-3-phosphate metabolic process	Biological Process	1	0.684258	Gh_A09G0308
GO:0006541	glutamine metabolic process	Biological Process	1	0.684258	Gh_A11G1557
GO:0042325	regulation of phosphorylation	Biological Process	3	0.696146	Gh_A05G3796;Gh_D05G1826;Gh_D02G1901
GO:0042545	cell wall modification	Biological Process	9	0.700774	Gh_A05G1179;Gh_A10G0735;Gh_A11G0520;Gh_D05G0375;Gh_D05G1355;Gh_D05G1356;Gh_D11G0604;Gh_D12G2158;Gh_D13G2032
GO:0030243	cellulose metabolic process	Biological Process	7	0.703143	Gh_A01G0725;Gh_A13G1453;Gh_D03G0480;Gh_D05G1460;Gh_D12G1289;Gh_A07G1545;Gh_D07G1703
GO:0030244	cellulose biosynthetic process	Biological Process	7	0.703143	Gh_A01G0725;Gh_A13G1453;Gh_D03G0480;Gh_D05G1460;Gh_D12G1289;Gh_A07G1545;Gh_D07G1703
GO:0006399	tRNA metabolic process	Biological Process	15	0.704587	Gh_A08G2178;Gh_D12G1370;Gh_D05G1628;Gh_A01G1859;Gh_A09G0411;Gh_A07G1619;Gh_A09G0887;Gh_D05G3120;Gh_D13G1208;Gh_A06G1328;Gh_D06G1657;Gh_A10G1728;Gh_A10G1729;Gh_D08G0766;Gh_D12G1287
GO:0006650	glycerophospholipid metabolic process	Biological Process	12	0.704606	Gh_A04G1392;Gh_A05G2420;Gh_D04G0141;Gh_D05G2685;Gh_A09G0050;Gh_A10G1392;Gh_A10G1049;Gh_D07G2205;Gh_D09G0226;Gh_D11G1298;Gh_A08G2118;Gh_D01G0487
GO:0006014	D-ribose metabolic process	Biological Process	1	0.704966	Gh_A07G1854
GO:0006553	lysine metabolic process	Biological Process	1	0.704966	Gh_A09G0386
GO:0009085	lysine biosynthetic process	Biological Process	1	0.704966	Gh_A09G0386
GO:0009089	lysine biosynthetic process via diaminopimelate	Biological Process	1	0.704966	Gh_A09G0386
GO:0046451	diaminopimelate metabolic process	Biological Process	1	0.704966	Gh_A09G0386
GO:0008033	tRNA processing	Biological Process	7	0.718891	Gh_D05G1628;Gh_A01G1859;Gh_A09G0411;Gh_A07G1619;Gh_A09G0887;Gh_D05G3120;Gh_D13G1208
GO:0006098	pentose-phosphate shunt	Biological Process	2	0.721387	Gh_A01G1270;Gh_A10G0523
GO:0051156	glucose 6-phosphate metabolic process	Biological Process	2	0.721387	Gh_A01G1270;Gh_A10G0523
GO:0005976	polysaccharide metabolic process	Biological Process	17	0.722901	Gh_A01G0725;Gh_A13G1453;Gh_D03G0480;Gh_D05G1460;Gh_D12G1289;Gh_A07G1545;Gh_D07G1703;Gh_A03G1432;Gh_A05G2724;Gh_A05G3992;Gh_A13G0500;Gh_D02G1891;Gh_D13G0639;Gh_D11G0279;Gh_A05G1371;Gh_D07G1964;Gh_A05G3269
GO:0006081	cellular aldehyde metabolic process	Biological Process	4	0.72304	Gh_D11G1654;Gh_A01G1270;Gh_A06G0384;Gh_A10G0523
GO:0009064	glutamine family amino acid metabolic process	Biological Process	4	0.72304	Gh_D06G0260;Gh_A11G1557;Gh_A03G1760;Gh_D04G1632
GO:0006528	asparagine metabolic process	Biological Process	1	0.724317	Gh_A08G1637
GO:0006529	asparagine biosynthetic process	Biological Process	1	0.724317	Gh_A08G1637
GO:0006730	one-carbon metabolic process	Biological Process	1	0.724317	Gh_D03G0973
GO:0019319	hexose biosynthetic process	Biological Process	1	0.724317	Gh_D11G2077
GO:0046364	monosaccharide biosynthetic process	Biological Process	1	0.724317	Gh_D11G2077
GO:0006662	glycerol ether metabolic process	Biological Process	6	0.726795	Gh_A01G0925;Gh_A04G1345;Gh_A11G2294;Gh_D10G0883;Gh_D11G2605;Gh_D13G1757
GO:0018904	ether metabolic process	Biological Process	6	0.726795	Gh_A01G0925;Gh_A04G1345;Gh_A11G2294;Gh_D10G0883;Gh_D11G2605;Gh_D13G1757
GO:0006396	RNA processing	Biological Process	25	0.728876	Gh_D10G2147;Gh_A08G2077;Gh_A06G1553;Gh_D05G1628;Gh_A01G1859;Gh_A09G0411;Gh_A07G1619;Gh_A09G0887;Gh_D05G3120;Gh_D13G1208;Gh_D01G2202;Gh_D03G0496;Gh_A04G0115;Gh_A07G0176;Gh_A07G1868;Gh_A09G1121;Gh_A12G2611;Gh_D05G1438;Gh_D05G3606;Gh_D07G2080;Gh_D10G1779;Gh_D11G2100;Gh_D12G2832;Gh_A05G2601;Gh_D05G2893
GO:0006766	vitamin metabolic process	Biological Process	2	0.734683	Gh_A03G0322;Gh_A10G0775
GO:0006767	water-soluble vitamin metabolic process	Biological Process	2	0.734683	Gh_A03G0322;Gh_A10G0775
GO:0009070	serine family amino acid biosynthetic process	Biological Process	2	0.734683	Gh_D13G1830;Gh_A02G1695
GO:0009110	vitamin biosynthetic process	Biological Process	2	0.734683	Gh_A03G0322;Gh_A10G0775
GO:0042364	water-soluble vitamin biosynthetic process	Biological Process	2	0.734683	Gh_A03G0322;Gh_A10G0775
GO:0065009	regulation of molecular function	Biological Process	18	0.740975	Gh_A13G0532;Gh_A01G1287;Gh_D01G1580;Gh_D02G1558;Gh_A05G3796;Gh_D05G1826;Gh_D02G1901;Gh_A07G1432;Gh_A08G2570;Gh_A10G0049;Gh_A11G1366;Gh_A12G2124;Gh_D05G1339;Gh_D11G0235;Gh_D12G1030;Gh_D12G2304;Gh_Sca005023G04;Gh_D10G1901
GO:0009312	oligosaccharide biosynthetic process	Biological Process	4	0.742232	Gh_D05G2186;Gh_D08G0936;Gh_A01G0633;Gh_A07G1699
GO:0005977	glycogen metabolic process	Biological Process	1	0.7424	Gh_D07G1964
GO:0005978	glycogen biosynthetic process	Biological Process	1	0.7424	Gh_D07G1964
GO:0006071	glycerol metabolic process	Biological Process	1	0.7424	Gh_A03G1331
GO:0006112	energy reserve metabolic process	Biological Process	1	0.7424	Gh_D07G1964
GO:0006213	pyrimidine nucleoside metabolic process	Biological Process	1	0.7424	Gh_A08G1254
GO:0019321	pentose metabolic process	Biological Process	1	0.7424	Gh_A07G1854
GO:0019359	nicotinamide nucleotide biosynthetic process	Biological Process	1	0.7424	Gh_D01G1478
GO:0019363	pyridine nucleotide biosynthetic process	Biological Process	1	0.7424	Gh_D01G1478
GO:0019400	alditol metabolic process	Biological Process	1	0.7424	Gh_A03G1331
GO:0019953	sexual reproduction	Biological Process	1	0.7424	Gh_A12G1270
GO:0046131	pyrimidine ribonucleoside metabolic process	Biological Process	1	0.7424	Gh_A08G1254
GO:0070925	organelle assembly	Biological Process	1	0.7424	Gh_D07G1382
GO:0008654	phospholipid biosynthetic process	Biological Process	6	0.742711	Gh_A09G0050;Gh_A02G0666;Gh_A01G0633;Gh_A07G1699;Gh_A08G2118;Gh_D01G0487
GO:0006520	cellular amino acid metabolic process	Biological Process	38	0.74755	Gh_A08G2178;Gh_A01G0341;Gh_A04G0569;Gh_D04G1025;Gh_D12G2120;Gh_D12G2258;Gh_A12G1429;Gh_A01G2034;Gh_D01G0156;Gh_A09G0386;Gh_A10G1238;Gh_D13G1830;Gh_A02G1695;Gh_D12G1370;Gh_D06G0260;Gh_A09G0050;Gh_A05G3931;Gh_A11G1557;Gh_A08G1637;Gh_A04G0509;Gh_D05G1164;Gh_A06G1328;Gh_D06G1657;Gh_A03G1760;Gh_D04G1632;Gh_A10G1728;Gh_A10G1729;Gh_A02G0974;Gh_D08G0766;Gh_D12G1287;Gh_D11G2384;Gh_A10G0523;Gh_D06G1634;Gh_…
GO:0019220	regulation of phosphate metabolic process	Biological Process	3	0.751956	Gh_A05G3796;Gh_D05G1826;Gh_D02G1901
GO:0051174	regulation of phosphorus metabolic process	Biological Process	3	0.751956	Gh_A05G3796;Gh_D05G1826;Gh_D02G1901
GO:0072528	pyrimidine-containing compound biosynthetic process	Biological Process	3	0.751956	Gh_A08G1254;Gh_A12G0470;Gh_D12G0472
GO:0019318	hexose metabolic process	Biological Process	5	0.753966	Gh_A05G2978;Gh_A11G3269;Gh_A02G0986;Gh_D08G1936;Gh_D11G2077
GO:0000105	histidine biosynthetic process	Biological Process	1	0.759297	Gh_A04G0509
GO:0006606	protein import into nucleus	Biological Process	1	0.759297	Gh_D07G1254
GO:0006749	glutathione metabolic process	Biological Process	1	0.759297	Gh_A11G0495
GO:0034504	protein localization to nucleus	Biological Process	1	0.759297	Gh_D07G1254
GO:0044744	protein targeting to nucleus	Biological Process	1	0.759297	Gh_D07G1254
GO:0051170	nuclear import	Biological Process	1	0.759297	Gh_D07G1254
GO:1902593	single-organism nuclear import	Biological Process	1	0.759297	Gh_D07G1254
GO:1901606	alpha-amino acid catabolic process	Biological Process	2	0.759656	Gh_A03G1760;Gh_D04G1632
GO:0033013	tetrapyrrole metabolic process	Biological Process	4	0.760396	Gh_A10G0556;Gh_A07G0409;Gh_A06G1826;Gh_D06G2150
GO:0016071	mRNA metabolic process	Biological Process	6	0.765316	Gh_A11G2056;Gh_D10G2147;Gh_A08G2077;Gh_A01G1859;Gh_D01G2202;Gh_D03G0496
GO:0005996	monosaccharide metabolic process	Biological Process	6	0.772515	Gh_A05G2978;Gh_A11G3269;Gh_A07G1854;Gh_A02G0986;Gh_D08G1936;Gh_D11G2077
GO:0044262	cellular carbohydrate metabolic process	Biological Process	24	0.774198	Gh_A01G0725;Gh_A13G1453;Gh_D03G0480;Gh_D05G1460;Gh_D12G1289;Gh_A07G1545;Gh_D07G1703;Gh_A03G1432;Gh_A05G2724;Gh_A05G3992;Gh_A13G0500;Gh_D02G1891;Gh_D13G0639;Gh_A06G0608;Gh_A10G0562;Gh_D06G0690;Gh_D10G0602;Gh_D05G2186;Gh_D08G0936;Gh_A03G1331;Gh_A05G1371;Gh_D07G1964;Gh_A05G3269;Gh_A06G0897
GO:0042026	protein refolding	Biological Process	1	0.775087	Gh_D11G2589
GO:0006575	cellular modified amino acid metabolic process	Biological Process	4	0.777549	Gh_A09G0050;Gh_A12G2704;Gh_A10G1616;Gh_A11G0495
GO:0046488	phosphatidylinositol metabolic process	Biological Process	10	0.778302	Gh_A04G1392;Gh_A05G2420;Gh_D04G0141;Gh_D05G2685;Gh_A10G1392;Gh_A10G1049;Gh_D07G2205;Gh_D09G0226;Gh_D11G1298;Gh_D01G0487
GO:0050790	regulation of catalytic activity	Biological Process	17	0.784285	Gh_A01G1287;Gh_D01G1580;Gh_D02G1558;Gh_A05G3796;Gh_D05G1826;Gh_D02G1901;Gh_A07G1432;Gh_A08G2570;Gh_A10G0049;Gh_A11G1366;Gh_A12G2124;Gh_D05G1339;Gh_D11G0235;Gh_D12G1030;Gh_D12G2304;Gh_Sca005023G04;Gh_D10G1901
GO:0005985	sucrose metabolic process	Biological Process	1	0.789841	Gh_A06G0897
GO:0006547	histidine metabolic process	Biological Process	1	0.789841	Gh_A04G0509
GO:0052803	imidazole-containing compound metabolic process	Biological Process	1	0.789841	Gh_A04G0509
GO:0043623	cellular protein complex assembly	Biological Process	7	0.795199	Gh_D07G1382;Gh_A12G0996;Gh_A07G1077;Gh_A11G2256;Gh_D01G2010;Gh_D07G2180;Gh_D09G1534
GO:0009247	glycolipid biosynthetic process	Biological Process	3	0.799217	Gh_A01G0633;Gh_A07G1699;Gh_D01G0487
GO:0046467	membrane lipid biosynthetic process	Biological Process	3	0.799217	Gh_A01G0633;Gh_A07G1699;Gh_D01G0487
GO:0072527	pyrimidine-containing compound metabolic process	Biological Process	3	0.799217	Gh_A08G1254;Gh_A12G0470;Gh_D12G0472
GO:0009063	cellular amino acid catabolic process	Biological Process	2	0.803533	Gh_A03G1760;Gh_D04G1632
GO:0009084	glutamine family amino acid biosynthetic process	Biological Process	2	0.803533	Gh_D06G0260;Gh_A11G1557
GO:0019682	glyceraldehyde-3-phosphate metabolic process	Biological Process	2	0.803533	Gh_A01G1270;Gh_A10G0523
GO:0006352	DNA-templated transcription, initiation	Biological Process	5	0.80628	Gh_D09G1393;Gh_A04G1155;Gh_D04G1766;Gh_D07G2324;Gh_D08G2360
GO:0022411	cellular component disassembly	Biological Process	3	0.807706	Gh_A11G1202;Gh_D10G1717;Gh_D13G0109
GO:0032984	macromolecular complex disassembly	Biological Process	3	0.807706	Gh_A11G1202;Gh_D10G1717;Gh_D13G0109
GO:0042398	cellular modified amino acid biosynthetic process	Biological Process	3	0.807706	Gh_A09G0050;Gh_A12G2704;Gh_A10G1616
GO:0043241	protein complex disassembly	Biological Process	3	0.807706	Gh_A11G1202;Gh_D10G1717;Gh_D13G0109
GO:0043624	cellular protein complex disassembly	Biological Process	3	0.807706	Gh_A11G1202;Gh_D10G1717;Gh_D13G0109
GO:0051273	beta-glucan metabolic process	Biological Process	8	0.814747	Gh_A01G0725;Gh_A13G1453;Gh_D03G0480;Gh_D05G1460;Gh_D12G1289;Gh_A07G1545;Gh_D07G1703;Gh_A05G1371
GO:0051274	beta-glucan biosynthetic process	Biological Process	8	0.814747	Gh_A01G0725;Gh_A13G1453;Gh_D03G0480;Gh_D05G1460;Gh_D12G1289;Gh_A07G1545;Gh_D07G1703;Gh_A05G1371
GO:0006040	amino sugar metabolic process	Biological Process	3	0.815891	Gh_A13G1629;Gh_A13G1277;Gh_D13G1581
GO:0006563	L-serine metabolic process	Biological Process	3	0.815891	Gh_D13G1830;Gh_A02G1695;Gh_A05G3931
GO:1901617	organic hydroxy compound biosynthetic process	Biological Process	1	0.81651	Gh_D11G1654
GO:0015711	organic anion transport	Biological Process	7	0.818699	Gh_A03G1923;Gh_A08G2483;Gh_A07G0501;Gh_A10G0513;Gh_D07G0571;Gh_D10G0547;Gh_A12G2413
GO:0016485	protein processing	Biological Process	2	0.822682	Gh_A04G0217;Gh_D05G3486
GO:0051604	protein maturation	Biological Process	2	0.822682	Gh_A04G0217;Gh_D05G3486
GO:0046474	glycerophospholipid biosynthetic process	Biological Process	3	0.823778	Gh_A09G0050;Gh_A08G2118;Gh_D01G0487
GO:0000271	polysaccharide biosynthetic process	Biological Process	10	0.824556	Gh_A01G0725;Gh_A13G1453;Gh_D03G0480;Gh_D05G1460;Gh_D12G1289;Gh_A07G1545;Gh_D07G1703;Gh_A05G1371;Gh_D07G1964;Gh_A05G3269
GO:0033692	cellular polysaccharide biosynthetic process	Biological Process	10	0.824556	Gh_A01G0725;Gh_A13G1453;Gh_D03G0480;Gh_D05G1460;Gh_D12G1289;Gh_A07G1545;Gh_D07G1703;Gh_A05G1371;Gh_D07G1964;Gh_A05G3269
GO:0009250	glucan biosynthetic process	Biological Process	9	0.82701	Gh_A01G0725;Gh_A13G1453;Gh_D03G0480;Gh_D05G1460;Gh_D12G1289;Gh_A07G1545;Gh_D07G1703;Gh_A05G1371;Gh_D07G1964
GO:0001101	response to acid chemical	Biological Process	1	0.828549	Gh_D12G0346
GO:0009415	response to water	Biological Process	1	0.828549	Gh_D12G0346
GO:0048878	chemical homeostasis	Biological Process	1	0.828549	Gh_D02G0504
GO:0050801	ion homeostasis	Biological Process	1	0.828549	Gh_D02G0504
GO:0055080	cation homeostasis	Biological Process	1	0.828549	Gh_D02G0504
GO:0098771	inorganic ion homeostasis	Biological Process	1	0.828549	Gh_D02G0504
GO:1901700	response to oxygen-containing compound	Biological Process	1	0.828549	Gh_D12G0346
GO:0035556	intracellular signal transduction	Biological Process	38	0.83019	Gh_D01G0486;Gh_A06G1440;Gh_D04G0930;Gh_D09G0873;Gh_A02G0256;Gh_A03G0029;Gh_A05G0473;Gh_A10G1613;Gh_A13G1590;Gh_D03G1622;Gh_D05G0587;Gh_D07G0251;Gh_D08G1734;Gh_D10G1627;Gh_D10G1869;Gh_D11G1149;Gh_D13G1951;Gh_A05G0856;Gh_D05G3868;Gh_A09G2213;Gh_A10G0354;Gh_A12G1423;Gh_D02G1369;Gh_D05G0641;Gh_D09G2169;Gh_D12G1542;Gh_A08G1026;Gh_D03G0138;Gh_A02G0145;Gh_A02G0857;Gh_A02G1306;Gh_A05G0179;Gh_A06G0026;Gh_…
GO:0006739	NADP metabolic process	Biological Process	2	0.831614	Gh_A01G1270;Gh_A10G0523
GO:0009311	oligosaccharide metabolic process	Biological Process	5	0.831966	Gh_D05G2186;Gh_D08G0936;Gh_A01G0633;Gh_A07G1699;Gh_A06G0897
GO:0006487	protein N-linked glycosylation	Biological Process	1	0.839797	Gh_D07G0373
GO:0008283	cell proliferation	Biological Process	1	0.839797	Gh_D11G2052
GO:0015977	carbon fixation	Biological Process	1	0.839797	Gh_A02G0746
GO:0072350	tricarboxylic acid metabolic process	Biological Process	2	0.840138	Gh_A02G0746;Gh_D08G0273
GO:0006664	glycolipid metabolic process	Biological Process	3	0.845724	Gh_A01G0633;Gh_A07G1699;Gh_D01G0487
GO:0071704	organic substance metabolic process	Biological Process	784	0.847668	Gh_A08G2178;Gh_D11G1654;Gh_A01G1270;Gh_A11G2056;Gh_A11G1779;Gh_D11G1943;Gh_D13G1470;Gh_D04G0048;Gh_D07G0526;Gh_D09G1091;Gh_A05G0687;Gh_D05G0833;Gh_A06G0096;Gh_A13G0921;Gh_D10G1366;Gh_A05G1532;Gh_A06G1648;Gh_D05G1703;Gh_D10G0662;Gh_A05G3433;Gh_A03G0203;Gh_A05G1438;Gh_D01G0083;Gh_D02G0651;Gh_D05G1611;Gh_D11G3356;Gh_A05G2910;Gh_D04G0695;Gh_A04G0657;Gh_A13G1861;Gh_D04G0146;Gh_D11G0622;Gh_D11G2859;Gh_…
GO:0042592	homeostatic process	Biological Process	19	0.849182	Gh_D02G0504;Gh_A01G0925;Gh_A02G0976;Gh_A04G1345;Gh_A05G2931;Gh_A09G1302;Gh_A09G2433;Gh_A10G1431;Gh_A11G2294;Gh_A13G0016;Gh_D03G0776;Gh_D04G0715;Gh_D09G1311;Gh_D10G0883;Gh_D11G2605;Gh_D13G1757;Gh_A13G1779;Gh_D13G2132;Gh_Sca006550G01
GO:0009132	nucleoside diphosphate metabolic process	Biological Process	8	0.849567	Gh_A02G0278;Gh_A10G0640;Gh_D07G2317;Gh_D10G0755;Gh_A12G0562;Gh_A13G1881;Gh_D13G2268;Gh_A08G1254
GO:0031047	gene silencing by RNA	Biological Process	1	0.850309	Gh_A07G0984
GO:0003333	amino acid transmembrane transport	Biological Process	2	0.85602	Gh_A03G1923;Gh_A08G2483
GO:0006865	amino acid transport	Biological Process	2	0.85602	Gh_A03G1923;Gh_A08G2483
GO:0098656	anion transmembrane transport	Biological Process	2	0.85602	Gh_A03G1923;Gh_A08G2483
GO:1903825	organic acid transmembrane transport	Biological Process	2	0.85602	Gh_A03G1923;Gh_A08G2483
GO:0006449	regulation of translational termination	Biological Process	1	0.86013	Gh_D02G1282
GO:0006452	translational frameshifting	Biological Process	1	0.86013	Gh_D02G1282
GO:0034250	positive regulation of cellular amide metabolic process	Biological Process	1	0.86013	Gh_D02G1282
GO:0043243	positive regulation of protein complex disassembly	Biological Process	1	0.86013	Gh_D02G1282
GO:0043244	regulation of protein complex disassembly	Biological Process	1	0.86013	Gh_D02G1282
GO:0045727	positive regulation of translation	Biological Process	1	0.86013	Gh_D02G1282
GO:0045901	positive regulation of translational elongation	Biological Process	1	0.86013	Gh_D02G1282
GO:0045905	positive regulation of translational termination	Biological Process	1	0.86013	Gh_D02G1282
GO:0009072	aromatic amino acid family metabolic process	Biological Process	3	0.865256	Gh_D05G1164;Gh_D06G1634;Gh_D09G1003
GO:0051188	cofactor biosynthetic process	Biological Process	9	0.866623	Gh_D11G1654;Gh_D01G1478;Gh_A01G1464;Gh_A10G0556;Gh_A07G0409;Gh_A06G1826;Gh_D06G2150;Gh_A12G2704;Gh_A10G1616
GO:0000375	RNA splicing, via transesterification reactions	Biological Process	2	0.870448	Gh_D10G2147;Gh_A08G2077
GO:0000377	RNA splicing, via transesterification reactions with bulged adenosine as nucleophile	Biological Process	2	0.870448	Gh_D10G2147;Gh_A08G2077
GO:0000398	mRNA splicing, via spliceosome	Biological Process	2	0.870448	Gh_D10G2147;Gh_A08G2077
GO:1903509	liposaccharide metabolic process	Biological Process	3	0.871266	Gh_A01G0633;Gh_A07G1699;Gh_D01G0487
GO:0006820	anion transport	Biological Process	12	0.872194	Gh_A03G1923;Gh_A08G2483;Gh_A07G0501;Gh_A10G0513;Gh_D07G0571;Gh_D10G0547;Gh_A12G2413;Gh_A02G0562;Gh_A09G2136;Gh_D02G0625;Gh_D09G2342;Gh_D10G0996
GO:0045229	external encapsulating structure organization	Biological Process	14	0.874879	Gh_A05G1179;Gh_A10G0735;Gh_A11G0520;Gh_D05G0375;Gh_D05G1355;Gh_D05G1356;Gh_D11G0604;Gh_D12G2158;Gh_D13G2032;Gh_A05G0808;Gh_A05G1576;Gh_A12G1619;Gh_D02G1269;Gh_D05G1754
GO:0071555	cell wall organization	Biological Process	14	0.874879	Gh_A05G1179;Gh_A10G0735;Gh_A11G0520;Gh_D05G0375;Gh_D05G1355;Gh_D05G1356;Gh_D11G0604;Gh_D12G2158;Gh_D13G2032;Gh_A05G0808;Gh_A05G1576;Gh_A12G1619;Gh_D02G1269;Gh_D05G1754
GO:0016051	carbohydrate biosynthetic process	Biological Process	15	0.876488	Gh_A01G0725;Gh_A13G1453;Gh_D03G0480;Gh_D05G1460;Gh_D12G1289;Gh_A07G1545;Gh_D07G1703;Gh_D05G2186;Gh_D08G0936;Gh_D11G2077;Gh_A05G1371;Gh_A01G0633;Gh_A07G1699;Gh_D07G1964;Gh_A05G3269
GO:0005992	trehalose biosynthetic process	Biological Process	2	0.877152	Gh_D05G2186;Gh_D08G0936
GO:0006099	tricarboxylic acid cycle	Biological Process	1	0.877884	Gh_A02G0746
GO:0006101	citrate metabolic process	Biological Process	1	0.877884	Gh_A02G0746
GO:0032507	maintenance of protein location in cell	Biological Process	1	0.877884	Gh_A13G0645
GO:0045185	maintenance of protein location	Biological Process	1	0.877884	Gh_A13G0645
GO:0051220	cytoplasmic sequestering of protein	Biological Process	1	0.877884	Gh_A13G0645
GO:0051235	maintenance of location	Biological Process	1	0.877884	Gh_A13G0645
GO:0051651	maintenance of location in cell	Biological Process	1	0.877884	Gh_A13G0645
GO:0006825	copper ion transport	Biological Process	1	0.885897	Gh_A08G2388
GO:0009060	aerobic respiration	Biological Process	1	0.885897	Gh_A02G0746
GO:0032270	positive regulation of cellular protein metabolic process	Biological Process	1	0.885897	Gh_D02G1282
GO:0051247	positive regulation of protein metabolic process	Biological Process	1	0.885897	Gh_D02G1282
GO:0000272	polysaccharide catabolic process	Biological Process	1	0.893385	Gh_D11G0279
GO:0007010	cytoskeleton organization	Biological Process	9	0.895368	Gh_A12G0996;Gh_A05G0485;Gh_A05G1301;Gh_A11G1202;Gh_A08G1201;Gh_D02G1379;Gh_D07G0395;Gh_D08G1487;Gh_D10G1971
GO:0006448	regulation of translational elongation	Biological Process	1	0.900382	Gh_D02G1282
GO:0005991	trehalose metabolic process	Biological Process	2	0.900883	Gh_D05G2186;Gh_D08G0936
GO:0046351	disaccharide biosynthetic process	Biological Process	2	0.900883	Gh_D05G2186;Gh_D08G0936
GO:0006091	generation of precursor metabolites and energy	Biological Process	18	0.904292	Gh_A02G0746;Gh_A12G0562;Gh_A13G1881;Gh_D13G2268;Gh_A01G0976;Gh_A01G1349;Gh_A03G2154;Gh_A04G0218;Gh_A05G2108;Gh_A11G1357;Gh_A13G0222;Gh_D01G1028;Gh_D01G2232;Gh_D02G1996;Gh_D03G0610;Gh_D05G2361;Gh_D05G3484;Gh_D07G1964
GO:0009664	plant-type cell wall organization	Biological Process	5	0.904591	Gh_A05G0808;Gh_A05G1576;Gh_A12G1619;Gh_D02G1269;Gh_D05G1754
GO:0071669	plant-type cell wall organization or biogenesis	Biological Process	5	0.904591	Gh_A05G0808;Gh_A05G1576;Gh_A12G1619;Gh_D02G1269;Gh_D05G1754
GO:0006074	(1->3)-beta-D-glucan metabolic process	Biological Process	1	0.90692	Gh_A05G1371
GO:0006075	(1->3)-beta-D-glucan biosynthetic process	Biological Process	1	0.90692	Gh_A05G1371
GO:0005984	disaccharide metabolic process	Biological Process	3	0.907064	Gh_D05G2186;Gh_D08G0936;Gh_A06G0897
GO:0006397	mRNA processing	Biological Process	4	0.912174	Gh_D10G2147;Gh_A08G2077;Gh_D01G2202;Gh_D03G0496
GO:0008272	sulfate transport	Biological Process	1	0.913029	Gh_D10G0996
GO:0072348	sulfur compound transport	Biological Process	1	0.913029	Gh_D10G0996
GO:0034637	cellular carbohydrate biosynthetic process	Biological Process	12	0.915579	Gh_A01G0725;Gh_A13G1453;Gh_D03G0480;Gh_D05G1460;Gh_D12G1289;Gh_A07G1545;Gh_D07G1703;Gh_D05G2186;Gh_D08G0936;Gh_A05G1371;Gh_D07G1964;Gh_A05G3269
GO:0030258	lipid modification	Biological Process	5	0.918599	Gh_A10G1392;Gh_A10G1049;Gh_D07G2205;Gh_D09G0226;Gh_D11G1298
GO:0006400	tRNA modification	Biological Process	1	0.918737	Gh_D05G1628
GO:0044743	intracellular protein transmembrane import	Biological Process	1	0.918737	Gh_D07G0170
GO:0006164	purine nucleotide biosynthetic process	Biological Process	7	0.921212	Gh_A06G1303;Gh_D06G1119;Gh_D06G1627;Gh_A08G1637;Gh_A08G1254;Gh_A12G0447;Gh_D12G0449
GO:0044724	single-organism carbohydrate catabolic process	Biological Process	7	0.921212	Gh_A06G0608;Gh_A10G0562;Gh_D06G0690;Gh_D10G0602;Gh_A12G0562;Gh_A13G1881;Gh_D13G2268
GO:0006869	lipid transport	Biological Process	5	0.921805	Gh_A07G0501;Gh_A10G0513;Gh_D07G0571;Gh_D10G0547;Gh_A09G2302
GO:0010876	lipid localization	Biological Process	5	0.921805	Gh_A07G0501;Gh_A10G0513;Gh_D07G0571;Gh_D10G0547;Gh_A09G2302
GO:0045454	cell redox homeostasis	Biological Process	15	0.924019	Gh_A01G0925;Gh_A02G0976;Gh_A04G1345;Gh_A05G2931;Gh_A09G1302;Gh_A09G2433;Gh_A10G1431;Gh_A11G2294;Gh_A13G0016;Gh_D03G0776;Gh_D04G0715;Gh_D09G1311;Gh_D10G0883;Gh_D11G2605;Gh_D13G1757
GO:0010035	response to inorganic substance	Biological Process	1	0.924071	Gh_D12G0346
GO:0015740	C4-dicarboxylate transport	Biological Process	1	0.924071	Gh_A12G2413
GO:0015743	malate transport	Biological Process	1	0.924071	Gh_A12G2413
GO:0046834	lipid phosphorylation	Biological Process	1	0.924071	Gh_A10G1392
GO:0046854	phosphatidylinositol phosphorylation	Biological Process	1	0.924071	Gh_A10G1392
GO:0017038	protein import	Biological Process	2	0.928579	Gh_D07G0170;Gh_D07G1254
GO:0006417	regulation of translation	Biological Process	1	0.929055	Gh_D02G1282
GO:0010608	posttranscriptional regulation of gene expression	Biological Process	1	0.929055	Gh_D02G1282
GO:0016042	lipid catabolic process	Biological Process	1	0.929055	Gh_D05G0020
GO:0030838	positive regulation of actin filament polymerization	Biological Process	1	0.929055	Gh_A05G0485
GO:0031334	positive regulation of protein complex assembly	Biological Process	1	0.929055	Gh_A05G0485
GO:0032273	positive regulation of protein polymerization	Biological Process	1	0.929055	Gh_A05G0485
GO:0034248	regulation of cellular amide metabolic process	Biological Process	1	0.929055	Gh_D02G1282
GO:0044089	positive regulation of cellular component biogenesis	Biological Process	1	0.929055	Gh_A05G0485
GO:0045010	actin nucleation	Biological Process	1	0.929055	Gh_A05G0485
GO:0051495	positive regulation of cytoskeleton organization	Biological Process	1	0.929055	Gh_A05G0485
GO:0009165	nucleotide biosynthetic process	Biological Process	10	0.92918	Gh_A06G1303;Gh_D06G1119;Gh_D06G1627;Gh_A08G1637;Gh_D01G1478;Gh_A08G1254;Gh_A12G0470;Gh_D12G0472;Gh_A12G0447;Gh_D12G0449
GO:0006486	protein glycosylation	Biological Process	5	0.93076	Gh_D07G0373;Gh_A08G0047;Gh_A03G1277;Gh_D04G1906;Gh_D10G0124
GO:0009100	glycoprotein metabolic process	Biological Process	5	0.93076	Gh_D07G0373;Gh_A08G0047;Gh_A03G1277;Gh_D04G1906;Gh_D10G0124
GO:0009101	glycoprotein biosynthetic process	Biological Process	5	0.93076	Gh_D07G0373;Gh_A08G0047;Gh_A03G1277;Gh_D04G1906;Gh_D10G0124
GO:0043413	macromolecule glycosylation	Biological Process	5	0.93076	Gh_D07G0373;Gh_A08G0047;Gh_A03G1277;Gh_D04G1906;Gh_D10G0124
GO:0016054	organic acid catabolic process	Biological Process	2	0.932416	Gh_A03G1760;Gh_D04G1632
GO:0046395	carboxylic acid catabolic process	Biological Process	2	0.932416	Gh_A03G1760;Gh_D04G1632
GO:0006835	dicarboxylic acid transport	Biological Process	1	0.933712	Gh_A12G2413
GO:0030042	actin filament depolymerization	Biological Process	1	0.933712	Gh_A11G1202
GO:0051261	protein depolymerization	Biological Process	1	0.933712	Gh_A11G1202
GO:0044272	sulfur compound biosynthetic process	Biological Process	4	0.935324	Gh_D13G1830;Gh_A02G1695;Gh_A02G0974;Gh_D11G2384
GO:1901293	nucleoside phosphate biosynthetic process	Biological Process	10	0.935622	Gh_A06G1303;Gh_D06G1119;Gh_D06G1627;Gh_A08G1637;Gh_D01G1478;Gh_A08G1254;Gh_A12G0470;Gh_D12G0472;Gh_A12G0447;Gh_D12G0449
GO:0006289	nucleotide-excision repair	Biological Process	1	0.938063	Gh_D10G0788
GO:0010638	positive regulation of organelle organization	Biological Process	1	0.938063	Gh_A05G0485
GO:0044283	small molecule biosynthetic process	Biological Process	30	0.939241	Gh_A09G0386;Gh_A10G1238;Gh_D13G1830;Gh_A02G1695;Gh_A04G0569;Gh_D04G1025;Gh_D06G0260;Gh_A11G1557;Gh_A08G1637;Gh_A04G0509;Gh_A03G0322;Gh_A10G0775;Gh_D11G2077;Gh_D05G1164;Gh_D08G0273;Gh_A02G0974;Gh_A01G1464;Gh_A06G1389;Gh_D02G1253;Gh_A05G3069;Gh_D02G0946;Gh_A03G1318;Gh_D11G2384;Gh_D06G1634;Gh_D09G1003;Gh_A10G0805;Gh_D10G0957;Gh_A12G1429;Gh_A12G2704;Gh_A10G1616
GO:0008154	actin polymerization or depolymerization	Biological Process	1	0.942129	Gh_A11G1202
GO:0065002	intracellular protein transmembrane transport	Biological Process	1	0.942129	Gh_D07G0170
GO:0071806	protein transmembrane transport	Biological Process	1	0.942129	Gh_D07G0170
GO:0016053	organic acid biosynthetic process	Biological Process	26	0.943716	Gh_A09G0386;Gh_A10G1238;Gh_D13G1830;Gh_A02G1695;Gh_A04G0569;Gh_D04G1025;Gh_D06G0260;Gh_A11G1557;Gh_A08G1637;Gh_A04G0509;Gh_D05G1164;Gh_D08G0273;Gh_A02G0974;Gh_A06G1389;Gh_D02G1253;Gh_A05G3069;Gh_D02G0946;Gh_A03G1318;Gh_D11G2384;Gh_D06G1634;Gh_D09G1003;Gh_A10G0805;Gh_D10G0957;Gh_A12G1429;Gh_A12G2704;Gh_A10G1616
GO:0046394	carboxylic acid biosynthetic process	Biological Process	26	0.943716	Gh_A09G0386;Gh_A10G1238;Gh_D13G1830;Gh_A02G1695;Gh_A04G0569;Gh_D04G1025;Gh_D06G0260;Gh_A11G1557;Gh_A08G1637;Gh_A04G0509;Gh_D05G1164;Gh_D08G0273;Gh_A02G0974;Gh_A06G1389;Gh_D02G1253;Gh_A05G3069;Gh_D02G0946;Gh_A03G1318;Gh_D11G2384;Gh_D06G1634;Gh_D09G1003;Gh_A10G0805;Gh_D10G0957;Gh_A12G1429;Gh_A12G2704;Gh_A10G1616
GO:0019725	cellular homeostasis	Biological Process	15	0.945284	Gh_A01G0925;Gh_A02G0976;Gh_A04G1345;Gh_A05G2931;Gh_A09G1302;Gh_A09G2433;Gh_A10G1431;Gh_A11G2294;Gh_A13G0016;Gh_D03G0776;Gh_D04G0715;Gh_D09G1311;Gh_D10G0883;Gh_D11G2605;Gh_D13G1757
GO:0009308	amine metabolic process	Biological Process	4	0.945919	Gh_D05G0068;Gh_D08G0273;Gh_A03G1760;Gh_D04G1632
GO:0009069	serine family amino acid metabolic process	Biological Process	3	0.948061	Gh_D13G1830;Gh_A02G1695;Gh_A05G3931
GO:0006790	sulfur compound metabolic process	Biological Process	5	0.948187	Gh_D13G1830;Gh_A02G1695;Gh_A02G0974;Gh_D11G2384;Gh_A11G0495
GO:0051130	positive regulation of cellular component organization	Biological Process	2	0.948843	Gh_D02G1282;Gh_A05G0485
GO:0006506	GPI anchor biosynthetic process	Biological Process	1	0.949478	Gh_D01G0487
GO:0016998	cell wall macromolecule catabolic process	Biological Process	3	0.950578	Gh_A05G3252;Gh_D06G0396;Gh_D12G0361
GO:0016052	carbohydrate catabolic process	Biological Process	8	0.951511	Gh_D11G0279;Gh_A06G0608;Gh_A10G0562;Gh_D06G0690;Gh_D10G0602;Gh_A12G0562;Gh_A13G1881;Gh_D13G2268
GO:0065008	regulation of biological quality	Biological Process	24	0.954557	Gh_A01G0271;Gh_D01G0283;Gh_D12G1332;Gh_D02G0504;Gh_A05G0485;Gh_A13G0645;Gh_A01G0925;Gh_A02G0976;Gh_A04G1345;Gh_A05G2931;Gh_A09G1302;Gh_A09G2433;Gh_A10G1431;Gh_A11G2294;Gh_A13G0016;Gh_D03G0776;Gh_D04G0715;Gh_D09G1311;Gh_D10G0883;Gh_D11G2605;Gh_D13G1757;Gh_A13G1779;Gh_D13G2132;Gh_Sca006550G01
GO:0090407	organophosphate biosynthetic process	Biological Process	17	0.955522	Gh_D11G1654;Gh_A09G0050;Gh_A06G1303;Gh_D06G1119;Gh_D06G1627;Gh_A02G0666;Gh_A08G1637;Gh_D01G1478;Gh_A08G1254;Gh_A01G0633;Gh_A07G1699;Gh_A12G0470;Gh_D12G0472;Gh_A08G2118;Gh_A12G0447;Gh_D12G0449;Gh_D01G0487
GO:0008610	lipid biosynthetic process	Biological Process	24	0.955633	Gh_D08G0270;Gh_D10G1640;Gh_A05G1566;Gh_A05G3119;Gh_A09G0050;Gh_A02G0666;Gh_A03G1657;Gh_D02G2073;Gh_D04G1388;Gh_A07G1677;Gh_A12G2052;Gh_D06G0533;Gh_D07G2182;Gh_D12G2230;Gh_A06G1389;Gh_D02G1253;Gh_A05G3069;Gh_D02G0946;Gh_A03G1318;Gh_A01G0633;Gh_A07G1699;Gh_A02G0409;Gh_A08G2118;Gh_D01G0487
GO:0006661	phosphatidylinositol biosynthetic process	Biological Process	1	0.955894	Gh_D01G0487
GO:0009108	coenzyme biosynthetic process	Biological Process	5	0.958089	Gh_D11G1654;Gh_D01G1478;Gh_A01G1464;Gh_A12G2704;Gh_A10G1616
GO:0009142	nucleoside triphosphate biosynthetic process	Biological Process	4	0.958858	Gh_A06G1303;Gh_D06G1119;Gh_D06G1627;Gh_A08G1254
GO:0009145	purine nucleoside triphosphate biosynthetic process	Biological Process	4	0.958858	Gh_A06G1303;Gh_D06G1119;Gh_D06G1627;Gh_A08G1254
GO:0009201	ribonucleoside triphosphate biosynthetic process	Biological Process	4	0.958858	Gh_A06G1303;Gh_D06G1119;Gh_D06G1627;Gh_A08G1254
GO:0009206	purine ribonucleoside triphosphate biosynthetic process	Biological Process	4	0.958858	Gh_A06G1303;Gh_D06G1119;Gh_D06G1627;Gh_A08G1254
GO:0044036	cell wall macromolecule metabolic process	Biological Process	3	0.959547	Gh_A05G3252;Gh_D06G0396;Gh_D12G0361
GO:0048583	regulation of response to stimulus	Biological Process	1	0.961496	Gh_D05G2411
GO:1901136	carbohydrate derivative catabolic process	Biological Process	2	0.963547	Gh_A13G1629;Gh_A09G0308
GO:0071554	cell wall organization or biogenesis	Biological Process	17	0.964403	Gh_A05G1179;Gh_A10G0735;Gh_A11G0520;Gh_D05G0375;Gh_D05G1355;Gh_D05G1356;Gh_D11G0604;Gh_D12G2158;Gh_D13G2032;Gh_A05G3252;Gh_D06G0396;Gh_D12G0361;Gh_A05G0808;Gh_A05G1576;Gh_A12G1619;Gh_D02G1269;Gh_D05G1754
GO:0006511	ubiquitin-dependent protein catabolic process	Biological Process	12	0.965117	Gh_A01G1613;Gh_D05G2679;Gh_A01G1382;Gh_A11G0272;Gh_A11G3290;Gh_D02G1375;Gh_D02G1602;Gh_D03G0839;Gh_D04G0388;Gh_D09G0558;Gh_D11G0292;Gh_D11G2988
GO:0019941	modification-dependent protein catabolic process	Biological Process	12	0.965117	Gh_A01G1613;Gh_D05G2679;Gh_A01G1382;Gh_A11G0272;Gh_A11G3290;Gh_D02G1375;Gh_D02G1602;Gh_D03G0839;Gh_D04G0388;Gh_D09G0558;Gh_D11G0292;Gh_D11G2988
GO:0043632	modification-dependent macromolecule catabolic process	Biological Process	12	0.965117	Gh_A01G1613;Gh_D05G2679;Gh_A01G1382;Gh_A11G0272;Gh_A11G3290;Gh_D02G1375;Gh_D02G1602;Gh_D03G0839;Gh_D04G0388;Gh_D09G0558;Gh_D11G0292;Gh_D11G2988
GO:0006505	GPI anchor metabolic process	Biological Process	1	0.966387	Gh_D01G0487
GO:0008064	regulation of actin polymerization or depolymerization	Biological Process	1	0.966387	Gh_A05G0485
GO:0030832	regulation of actin filament length	Biological Process	1	0.966387	Gh_A05G0485
GO:0030833	regulation of actin filament polymerization	Biological Process	1	0.966387	Gh_A05G0485
GO:0032271	regulation of protein polymerization	Biological Process	1	0.966387	Gh_A05G0485
GO:0032956	regulation of actin cytoskeleton organization	Biological Process	1	0.966387	Gh_A05G0485
GO:0032970	regulation of actin filament-based process	Biological Process	1	0.966387	Gh_A05G0485
GO:0043254	regulation of protein complex assembly	Biological Process	1	0.966387	Gh_A05G0485
GO:0051493	regulation of cytoskeleton organization	Biological Process	1	0.966387	Gh_A05G0485
GO:0005975	carbohydrate metabolic process	Biological Process	95	0.966464	Gh_A01G0725;Gh_A13G1453;Gh_D03G0480;Gh_D05G1460;Gh_D12G1289;Gh_A07G1545;Gh_D07G1703;Gh_A03G1432;Gh_A05G2724;Gh_A05G3992;Gh_A13G0500;Gh_D02G1891;Gh_D13G0639;Gh_D11G0279;Gh_A05G2978;Gh_A11G3269;Gh_A07G1854;Gh_A06G0608;Gh_A10G0562;Gh_D06G0690;Gh_D10G0602;Gh_D05G2186;Gh_D08G0936;Gh_D07G0373;Gh_A03G1331;Gh_A02G0986;Gh_D08G1936;Gh_D11G2077;Gh_A01G0649;Gh_A01G1227;Gh_A01G1238;Gh_A02G0972;Gh_A03G0553;Gh_…
GO:0000041	transition metal ion transport	Biological Process	1	0.968594	Gh_A08G2388
GO:0006497	protein lipidation	Biological Process	1	0.968594	Gh_D01G0487
GO:0042157	lipoprotein metabolic process	Biological Process	1	0.968594	Gh_D01G0487
GO:0042158	lipoprotein biosynthetic process	Biological Process	1	0.968594	Gh_D01G0487
GO:0015849	organic acid transport	Biological Process	3	0.968614	Gh_A03G1923;Gh_A08G2483;Gh_A12G2413
GO:0046942	carboxylic acid transport	Biological Process	3	0.968614	Gh_A03G1923;Gh_A08G2483;Gh_A12G2413
GO:0007015	actin filament organization	Biological Process	2	0.969282	Gh_A05G0485;Gh_A11G1202
GO:0044265	cellular macromolecule catabolic process	Biological Process	15	0.969411	Gh_A11G2056;Gh_A01G1613;Gh_D05G2679;Gh_A01G1382;Gh_A11G0272;Gh_A11G3290;Gh_D02G1375;Gh_D02G1602;Gh_D03G0839;Gh_D04G0388;Gh_D09G0558;Gh_D11G0292;Gh_D11G2988;Gh_A04G0115;Gh_D05G3606
GO:0044255	cellular lipid metabolic process	Biological Process	33	0.970032	Gh_D08G0270;Gh_D10G1640;Gh_A04G1392;Gh_A05G2420;Gh_D04G0141;Gh_D05G2685;Gh_A09G0050;Gh_A02G0666;Gh_A03G1657;Gh_D02G2073;Gh_D04G1388;Gh_A10G1392;Gh_D05G0020;Gh_A10G1049;Gh_D07G2205;Gh_D09G0226;Gh_D11G1298;Gh_A07G1677;Gh_A12G2052;Gh_D06G0533;Gh_D07G2182;Gh_D12G2230;Gh_A06G1389;Gh_D02G1253;Gh_A05G3069;Gh_D02G0946;Gh_A03G1318;Gh_A01G0633;Gh_A07G1699;Gh_A10G1118;Gh_D10G1388;Gh_A08G2118;Gh_D01G0487
GO:0015672	monovalent inorganic cation transport	Biological Process	19	0.970047	Gh_A11G1238;Gh_D10G1085;Gh_A06G1303;Gh_D06G1119;Gh_D06G1627;Gh_A05G1048;Gh_D05G1165;Gh_A01G0308;Gh_D06G0564;Gh_D06G1695;Gh_D02G0504;Gh_A01G0709;Gh_A08G1794;Gh_A10G0441;Gh_D01G1309;Gh_D08G2143;Gh_D10G0457;Gh_D13G1396;Gh_D07G0028
GO:0072522	purine-containing compound biosynthetic process	Biological Process	7	0.97036	Gh_A06G1303;Gh_D06G1119;Gh_D06G1627;Gh_A08G1637;Gh_A08G1254;Gh_A12G0447;Gh_D12G0449
GO:0070085	glycosylation	Biological Process	5	0.970386	Gh_D07G0373;Gh_A08G0047;Gh_A03G1277;Gh_D04G1906;Gh_D10G0124
GO:0032535	regulation of cellular component size	Biological Process	1	0.970656	Gh_A05G0485
GO:0044087	regulation of cellular component biogenesis	Biological Process	1	0.970656	Gh_A05G0485
GO:0090066	regulation of anatomical structure size	Biological Process	1	0.970656	Gh_A05G0485
GO:0009152	purine ribonucleotide biosynthetic process	Biological Process	5	0.975193	Gh_A06G1303;Gh_D06G1119;Gh_D06G1627;Gh_A08G1637;Gh_A08G1254
GO:0006754	ATP biosynthetic process	Biological Process	3	0.976962	Gh_A06G1303;Gh_D06G1119;Gh_D06G1627
GO:0015985	energy coupled proton transport, down electrochemical gradient	Biological Process	3	0.976962	Gh_A06G1303;Gh_D06G1119;Gh_D06G1627
GO:0015986	ATP synthesis coupled proton transport	Biological Process	3	0.976962	Gh_A06G1303;Gh_D06G1119;Gh_D06G1627
GO:0042451	purine nucleoside biosynthetic process	Biological Process	5	0.977314	Gh_A06G1303;Gh_D06G1119;Gh_D06G1627;Gh_A08G1637;Gh_A08G1254
GO:0046129	purine ribonucleoside biosynthetic process	Biological Process	5	0.977314	Gh_A06G1303;Gh_D06G1119;Gh_D06G1627;Gh_A08G1637;Gh_A08G1254
GO:0006108	malate metabolic process	Biological Process	1	0.977638	Gh_D11G2203
GO:0030001	metal ion transport	Biological Process	22	0.977765	Gh_A03G2159;Gh_A05G1514;Gh_A07G0438;Gh_A07G0687;Gh_A08G2388;Gh_D05G1685;Gh_D07G0501;Gh_D08G2126;Gh_D08G2237;Gh_D09G0521;Gh_A01G0308;Gh_D06G0564;Gh_D06G1695;Gh_D02G0504;Gh_A01G0709;Gh_A08G1794;Gh_A10G0441;Gh_D01G1309;Gh_D08G2143;Gh_D10G0457;Gh_D13G1396;Gh_D07G0028
GO:0006414	translational elongation	Biological Process	2	0.978254	Gh_A13G0151;Gh_D02G1282
GO:0009127	purine nucleoside monophosphate biosynthetic process	Biological Process	4	0.978725	Gh_A06G1303;Gh_D06G1119;Gh_D06G1627;Gh_A08G1637
GO:0009168	purine ribonucleoside monophosphate biosynthetic process	Biological Process	4	0.978725	Gh_A06G1303;Gh_D06G1119;Gh_D06G1627;Gh_A08G1637
GO:0009260	ribonucleotide biosynthetic process	Biological Process	5	0.979265	Gh_A06G1303;Gh_D06G1119;Gh_D06G1627;Gh_A08G1637;Gh_A08G1254
GO:0046390	ribose phosphate biosynthetic process	Biological Process	5	0.979265	Gh_A06G1303;Gh_D06G1119;Gh_D06G1627;Gh_A08G1637;Gh_A08G1254
GO:0044712	single-organism catabolic process	Biological Process	10	0.98126	Gh_A06G0608;Gh_A10G0562;Gh_D06G0690;Gh_D10G0602;Gh_A03G1760;Gh_D04G1632;Gh_A12G0562;Gh_A13G1881;Gh_D13G2268;Gh_D05G0020
GO:0034645	cellular macromolecule biosynthetic process	Biological Process	135	0.981265	Gh_A08G2178;Gh_A05G2910;Gh_D04G0695;Gh_D02G1353;Gh_A01G0725;Gh_A13G1453;Gh_D03G0480;Gh_D05G1460;Gh_D12G1289;Gh_A07G1545;Gh_D07G1703;Gh_A03G2128;Gh_D02G1498;Gh_A02G1204;Gh_A12G0136;Gh_A13G0650;Gh_D01G2091;Gh_D13G2532;Gh_A05G4010;Gh_A11G1779;Gh_D05G0040;Gh_D11G1943;Gh_D13G1470;Gh_D05G1067;Gh_A01G0350;Gh_A03G0737;Gh_A04G0356;Gh_A05G0687;Gh_A05G1256;Gh_A08G0123;Gh_A10G0368;Gh_A10G1969;Gh_A11G3071;Gh_…
GO:0008380	RNA splicing	Biological Process	2	0.98173	Gh_D10G2147;Gh_A08G2077
GO:0019637	organophosphate metabolic process	Biological Process	40	0.981927	Gh_D11G1654;Gh_A01G1270;Gh_A04G1392;Gh_A05G2420;Gh_D04G0141;Gh_D05G2685;Gh_A09G0050;Gh_A06G1303;Gh_D06G1119;Gh_D06G1627;Gh_A02G0666;Gh_A10G1392;Gh_A08G1637;Gh_D01G1478;Gh_D05G0020;Gh_A10G1049;Gh_D07G2205;Gh_D09G0226;Gh_D11G1298;Gh_A02G0278;Gh_A10G0640;Gh_D07G2317;Gh_D10G0755;Gh_A12G0562;Gh_A13G1881;Gh_D13G2268;Gh_A03G1583;Gh_D02G2422;Gh_D06G0230;Gh_A08G1254;Gh_A01G0633;Gh_A07G1699;Gh_A10G0523;Gh_…
GO:0044267	cellular protein metabolic process	Biological Process	343	0.981938	Gh_A08G2178;Gh_A03G1347;Gh_D02G1786;Gh_D05G2715;Gh_A03G1159;Gh_D02G1596;Gh_D01G2202;Gh_A02G1712;Gh_A03G0373;Gh_A08G1791;Gh_A08G2271;Gh_A10G0578;Gh_D05G3907;Gh_D06G0657;Gh_D08G2140;Gh_D09G2259;Gh_D10G2408;Gh_A05G2393;Gh_A07G1703;Gh_D07G1906;Gh_D06G1325;Gh_D07G0662;Gh_A13G2044;Gh_D12G1370;Gh_A01G1613;Gh_D05G2679;Gh_A01G1382;Gh_A11G0272;Gh_A11G3290;Gh_D02G1375;Gh_D02G1602;Gh_D03G0839;Gh_D04G0388;Gh_…
GO:0009059	macromolecule biosynthetic process	Biological Process	135	0.982725	Gh_A08G2178;Gh_A05G2910;Gh_D04G0695;Gh_D02G1353;Gh_A01G0725;Gh_A13G1453;Gh_D03G0480;Gh_D05G1460;Gh_D12G1289;Gh_A07G1545;Gh_D07G1703;Gh_A03G2128;Gh_D02G1498;Gh_A02G1204;Gh_A12G0136;Gh_A13G0650;Gh_D01G2091;Gh_D13G2532;Gh_A05G4010;Gh_A11G1779;Gh_D05G0040;Gh_D11G1943;Gh_D13G1470;Gh_D05G1067;Gh_A01G0350;Gh_A03G0737;Gh_A04G0356;Gh_A05G0687;Gh_A05G1256;Gh_A08G0123;Gh_A10G0368;Gh_A10G1969;Gh_A11G3071;Gh_…
GO:0006544	glycine metabolic process	Biological Process	1	0.98296	Gh_A05G3931
GO:0006457	protein folding	Biological Process	14	0.983742	Gh_A01G0823;Gh_A02G1526;Gh_A09G0431;Gh_A11G0678;Gh_A11G3232;Gh_A13G0766;Gh_D02G2108;Gh_D03G0186;Gh_D07G2233;Gh_D10G0925;Gh_D12G0822;Gh_D13G0899;Gh_A12G1281;Gh_D11G2589
GO:0006733	oxidoreduction coenzyme metabolic process	Biological Process	7	0.983835	Gh_A01G1270;Gh_D01G1478;Gh_A12G0562;Gh_A13G1881;Gh_D13G2268;Gh_A01G1464;Gh_A10G0523
GO:0006026	aminoglycan catabolic process	Biological Process	1	0.984079	Gh_A13G1629
GO:0006030	chitin metabolic process	Biological Process	1	0.984079	Gh_A13G1629
GO:0006032	chitin catabolic process	Biological Process	1	0.984079	Gh_A13G1629
GO:0046348	amino sugar catabolic process	Biological Process	1	0.984079	Gh_A13G1629
GO:1901071	glucosamine-containing compound metabolic process	Biological Process	1	0.984079	Gh_A13G1629
GO:1901072	glucosamine-containing compound catabolic process	Biological Process	1	0.984079	Gh_A13G1629
GO:0030036	actin cytoskeleton organization	Biological Process	3	0.984855	Gh_A05G0485;Gh_A05G1301;Gh_A11G1202
GO:0015980	energy derivation by oxidation of organic compounds	Biological Process	2	0.985536	Gh_A02G0746;Gh_D07G1964
GO:0009163	nucleoside biosynthetic process	Biological Process	5	0.985603	Gh_A06G1303;Gh_D06G1119;Gh_D06G1627;Gh_A08G1637;Gh_A08G1254
GO:0042455	ribonucleoside biosynthetic process	Biological Process	5	0.985603	Gh_A06G1303;Gh_D06G1119;Gh_D06G1627;Gh_A08G1637;Gh_A08G1254
GO:1901659	glycosyl compound biosynthetic process	Biological Process	5	0.985603	Gh_A06G1303;Gh_D06G1119;Gh_D06G1627;Gh_A08G1637;Gh_A08G1254
GO:0030029	actin filament-based process	Biological Process	3	0.986379	Gh_A05G0485;Gh_A05G1301;Gh_A11G1202
GO:0009156	ribonucleoside monophosphate biosynthetic process	Biological Process	4	0.98756	Gh_A06G1303;Gh_D06G1119;Gh_D06G1627;Gh_A08G1637
GO:0006022	aminoglycan metabolic process	Biological Process	1	0.987869	Gh_A13G1629
GO:0015698	inorganic anion transport	Biological Process	1	0.987869	Gh_D10G0996
GO:0044248	cellular catabolic process	Biological Process	24	0.988193	Gh_A11G2056;Gh_A01G1613;Gh_D05G2679;Gh_A01G1382;Gh_A11G0272;Gh_A11G3290;Gh_D02G1375;Gh_D02G1602;Gh_D03G0839;Gh_D04G0388;Gh_D09G0558;Gh_D11G0292;Gh_D11G2988;Gh_A05G3252;Gh_D06G0396;Gh_D12G0361;Gh_A06G0608;Gh_A10G0562;Gh_D06G0690;Gh_D10G0602;Gh_A03G1760;Gh_D04G1632;Gh_A04G0115;Gh_D05G3606
GO:0044711	single-organism biosynthetic process	Biological Process	75	0.989009	Gh_D11G1654;Gh_A09G0386;Gh_A10G1238;Gh_A01G0725;Gh_A13G1453;Gh_D03G0480;Gh_D05G1460;Gh_D12G1289;Gh_A07G1545;Gh_D07G1703;Gh_D13G1830;Gh_A02G1695;Gh_D08G0270;Gh_D10G1640;Gh_A05G1566;Gh_A05G3119;Gh_A04G0569;Gh_D04G1025;Gh_D06G0260;Gh_A09G0050;Gh_A06G1303;Gh_D06G1119;Gh_D06G1627;Gh_A02G0666;Gh_A11G1557;Gh_A03G1657;Gh_D02G2073;Gh_D04G1388;Gh_A08G1637;Gh_A04G0509;Gh_D05G2186;Gh_D08G0936;Gh_A03G0322;Gh_…
GO:0072524	pyridine-containing compound metabolic process	Biological Process	7	0.989369	Gh_D11G1654;Gh_A01G1270;Gh_D01G1478;Gh_A12G0562;Gh_A13G1881;Gh_D13G2268;Gh_A10G0523
GO:0044257	cellular protein catabolic process	Biological Process	12	0.989779	Gh_A01G1613;Gh_D05G2679;Gh_A01G1382;Gh_A11G0272;Gh_A11G3290;Gh_D02G1375;Gh_D02G1602;Gh_D03G0839;Gh_D04G0388;Gh_D09G0558;Gh_D11G0292;Gh_D11G2988
GO:0051603	proteolysis involved in cellular protein catabolic process	Biological Process	12	0.989779	Gh_A01G1613;Gh_D05G2679;Gh_A01G1382;Gh_A11G0272;Gh_A11G3290;Gh_D02G1375;Gh_D02G1602;Gh_D03G0839;Gh_D04G0388;Gh_D09G0558;Gh_D11G0292;Gh_D11G2988
GO:0032940	secretion by cell	Biological Process	2	0.989839	Gh_A13G1491;Gh_D13G1820
GO:0046903	secretion	Biological Process	2	0.989839	Gh_A13G1491;Gh_D13G1820
GO:0009124	nucleoside monophosphate biosynthetic process	Biological Process	4	0.990298	Gh_A06G1303;Gh_D06G1119;Gh_D06G1627;Gh_A08G1637
GO:0044723	single-organism carbohydrate metabolic process	Biological Process	34	0.990393	Gh_A01G0725;Gh_A13G1453;Gh_D03G0480;Gh_D05G1460;Gh_D12G1289;Gh_A07G1545;Gh_D07G1703;Gh_A05G2978;Gh_A11G3269;Gh_A07G1854;Gh_A06G0608;Gh_A10G0562;Gh_D06G0690;Gh_D10G0602;Gh_D05G2186;Gh_D08G0936;Gh_D07G0373;Gh_A03G1331;Gh_A02G0986;Gh_D08G1936;Gh_D11G2077;Gh_A12G0562;Gh_A13G1881;Gh_D13G2268;Gh_A05G1371;Gh_A01G0633;Gh_A07G1699;Gh_D07G1964;Gh_A05G3269;Gh_A06G0897;Gh_A08G0047;Gh_A03G1277;Gh_D04G1906;Gh_…
GO:1901565	organonitrogen compound catabolic process	Biological Process	3	0.990635	Gh_A13G1629;Gh_A03G1760;Gh_D04G1632
GO:0098655	cation transmembrane transport	Biological Process	12	0.991468	Gh_A06G1303;Gh_D06G1119;Gh_D06G1627;Gh_A11G1238;Gh_D10G1085;Gh_A01G0709;Gh_A08G1794;Gh_A10G0441;Gh_D01G1309;Gh_D08G2143;Gh_D10G0457;Gh_D13G1396
GO:0098660	inorganic ion transmembrane transport	Biological Process	12	0.991468	Gh_A06G1303;Gh_D06G1119;Gh_D06G1627;Gh_A11G1238;Gh_D10G1085;Gh_A01G0709;Gh_A08G1794;Gh_A10G0441;Gh_D01G1309;Gh_D08G2143;Gh_D10G0457;Gh_D13G1396
GO:0098662	inorganic cation transmembrane transport	Biological Process	12	0.991468	Gh_A06G1303;Gh_D06G1119;Gh_D06G1627;Gh_A11G1238;Gh_D10G1085;Gh_A01G0709;Gh_A08G1794;Gh_A10G0441;Gh_D01G1309;Gh_D08G2143;Gh_D10G0457;Gh_D13G1396
GO:1901137	carbohydrate derivative biosynthetic process	Biological Process	16	0.991859	Gh_A09G0050;Gh_A06G1303;Gh_D06G1119;Gh_D06G1627;Gh_D07G0373;Gh_A08G1637;Gh_A08G1254;Gh_A01G0633;Gh_A07G1699;Gh_A08G0047;Gh_A03G1277;Gh_D04G1906;Gh_D10G0124;Gh_A13G1277;Gh_D13G1581;Gh_D01G0487
GO:0006165	nucleoside diphosphate phosphorylation	Biological Process	4	0.992064	Gh_A12G0562;Gh_A13G1881;Gh_D13G2268;Gh_A08G1254
GO:0046939	nucleotide phosphorylation	Biological Process	4	0.992064	Gh_A12G0562;Gh_A13G1881;Gh_D13G2268;Gh_A08G1254
GO:0019362	pyridine nucleotide metabolic process	Biological Process	6	0.992209	Gh_A01G1270;Gh_D01G1478;Gh_A12G0562;Gh_A13G1881;Gh_D13G2268;Gh_A10G0523
GO:0046496	nicotinamide nucleotide metabolic process	Biological Process	6	0.992209	Gh_A01G1270;Gh_D01G1478;Gh_A12G0562;Gh_A13G1881;Gh_D13G2268;Gh_A10G0523
GO:0045333	cellular respiration	Biological Process	1	0.992462	Gh_A02G0746
GO:0055086	nucleobase-containing small molecule metabolic process	Biological Process	24	0.992715	Gh_A01G1270;Gh_A06G1303;Gh_D06G1119;Gh_D06G1627;Gh_A08G1637;Gh_D01G1478;Gh_A02G0278;Gh_A10G0640;Gh_D07G2317;Gh_D10G0755;Gh_A05G0450;Gh_A13G2202;Gh_D05G0570;Gh_D07G0223;Gh_D12G0288;Gh_A12G0562;Gh_A13G1881;Gh_D13G2268;Gh_A08G1254;Gh_A10G0523;Gh_A12G0470;Gh_D12G0472;Gh_A12G0447;Gh_D12G0449
GO:0006888	ER to Golgi vesicle-mediated transport	Biological Process	1	0.992957	Gh_D13G1829
GO:0034220	ion transmembrane transport	Biological Process	14	0.994166	Gh_A03G1923;Gh_A08G2483;Gh_A06G1303;Gh_D06G1119;Gh_D06G1627;Gh_A11G1238;Gh_D10G1085;Gh_A01G0709;Gh_A08G1794;Gh_A10G0441;Gh_D01G1309;Gh_D08G2143;Gh_D10G0457;Gh_D13G1396
GO:0043648	dicarboxylic acid metabolic process	Biological Process	2	0.994395	Gh_A09G0386;Gh_D11G2203
GO:0030163	protein catabolic process	Biological Process	12	0.994519	Gh_A01G1613;Gh_D05G2679;Gh_A01G1382;Gh_A11G0272;Gh_A11G3290;Gh_D02G1375;Gh_D02G1602;Gh_D03G0839;Gh_D04G0388;Gh_D09G0558;Gh_D11G0292;Gh_D11G2988
GO:0016567	protein ubiquitination	Biological Process	5	0.995157	Gh_A10G0856;Gh_A11G1304;Gh_D07G2003;Gh_D06G0744;Gh_D07G0432
GO:0051186	cofactor metabolic process	Biological Process	15	0.995423	Gh_D11G1654;Gh_A01G1270;Gh_D01G2381;Gh_D01G1478;Gh_A12G0562;Gh_A13G1881;Gh_D13G2268;Gh_A01G1464;Gh_A10G0556;Gh_A10G0523;Gh_A07G0409;Gh_A06G1826;Gh_D06G2150;Gh_A12G2704;Gh_A10G1616
GO:0006629	lipid metabolic process	Biological Process	60	0.995512	Gh_D01G0486;Gh_A10G0414;Gh_A12G1816;Gh_D10G0428;Gh_Sca008601G02;Gh_A05G3579;Gh_A08G2368;Gh_A13G1619;Gh_D03G0189;Gh_D08G2000;Gh_D09G0671;Gh_D11G1278;Gh_A06G1440;Gh_D04G0930;Gh_D09G0873;Gh_D08G0957;Gh_A03G1162;Gh_A08G0637;Gh_A11G2206;Gh_A13G0842;Gh_D08G0564;Gh_A01G2094;Gh_A10G2136;Gh_D10G2457;Gh_D08G0270;Gh_D10G1640;Gh_A05G1566;Gh_A05G3119;Gh_A04G1392;Gh_A05G2420;Gh_D04G0141;Gh_D05G2685;Gh_A09G0050…
GO:0048193	Golgi vesicle transport	Biological Process	2	0.995591	Gh_D08G0275;Gh_D13G1829
GO:0032446	protein modification by small protein conjugation	Biological Process	5	0.995606	Gh_A10G0856;Gh_A11G1304;Gh_D07G2003;Gh_D06G0744;Gh_D07G0432
GO:0070647	protein modification by small protein conjugation or removal	Biological Process	5	0.995606	Gh_A10G0856;Gh_A11G1304;Gh_D07G2003;Gh_D06G0744;Gh_D07G0432
GO:0006096	glycolytic process	Biological Process	3	0.996304	Gh_A12G0562;Gh_A13G1881;Gh_D13G2268
GO:0006757	ATP generation from ADP	Biological Process	3	0.996304	Gh_A12G0562;Gh_A13G1881;Gh_D13G2268
GO:0009135	purine nucleoside diphosphate metabolic process	Biological Process	3	0.996304	Gh_A12G0562;Gh_A13G1881;Gh_D13G2268
GO:0009179	purine ribonucleoside diphosphate metabolic process	Biological Process	3	0.996304	Gh_A12G0562;Gh_A13G1881;Gh_D13G2268
GO:0009185	ribonucleoside diphosphate metabolic process	Biological Process	3	0.996304	Gh_A12G0562;Gh_A13G1881;Gh_D13G2268
GO:0046031	ADP metabolic process	Biological Process	3	0.996304	Gh_A12G0562;Gh_A13G1881;Gh_D13G2268
GO:0006753	nucleoside phosphate metabolic process	Biological Process	19	0.996445	Gh_A01G1270;Gh_A06G1303;Gh_D06G1119;Gh_D06G1627;Gh_A08G1637;Gh_D01G1478;Gh_A02G0278;Gh_A10G0640;Gh_D07G2317;Gh_D10G0755;Gh_A12G0562;Gh_A13G1881;Gh_D13G2268;Gh_A08G1254;Gh_A10G0523;Gh_A12G0470;Gh_D12G0472;Gh_A12G0447;Gh_D12G0449
GO:0007264	small GTPase mediated signal transduction	Biological Process	12	0.996523	Gh_A08G1026;Gh_D03G0138;Gh_A02G0145;Gh_A02G0857;Gh_A02G1306;Gh_A05G0179;Gh_A06G0026;Gh_A11G0900;Gh_A13G0505;Gh_D08G0612;Gh_D11G1046;Gh_Sca005357G01
GO:0006913	nucleocytoplasmic transport	Biological Process	6	0.996602	Gh_A04G1186;Gh_D07G1254;Gh_A05G0179;Gh_A11G0900;Gh_D08G0612;Gh_D11G1046
GO:0051169	nuclear transport	Biological Process	6	0.996602	Gh_A04G1186;Gh_D07G1254;Gh_A05G0179;Gh_A11G0900;Gh_D08G0612;Gh_D11G1046
GO:0009057	macromolecule catabolic process	Biological Process	17	0.997075	Gh_A11G2056;Gh_A13G1629;Gh_A01G1613;Gh_D05G2679;Gh_A01G1382;Gh_A11G0272;Gh_A11G3290;Gh_D02G1375;Gh_D02G1602;Gh_D03G0839;Gh_D04G0388;Gh_D09G0558;Gh_D11G0292;Gh_D11G2988;Gh_D11G0279;Gh_A04G0115;Gh_D05G3606
GO:0072594	establishment of protein localization to organelle	Biological Process	2	0.997591	Gh_D07G0170;Gh_D07G1254
GO:0072330	monocarboxylic acid biosynthetic process	Biological Process	6	0.997885	Gh_D08G0273;Gh_A06G1389;Gh_D02G1253;Gh_A05G3069;Gh_D02G0946;Gh_A03G1318
GO:0044249	cellular biosynthetic process	Biological Process	200	0.998267	Gh_A08G2178;Gh_D11G1654;Gh_A05G2910;Gh_D04G0695;Gh_A09G0386;Gh_D02G1353;Gh_A10G1238;Gh_A01G0725;Gh_A13G1453;Gh_D03G0480;Gh_D05G1460;Gh_D12G1289;Gh_A07G1545;Gh_D07G1703;Gh_A03G2128;Gh_D02G1498;Gh_D13G1830;Gh_A02G1695;Gh_A02G1204;Gh_A12G0136;Gh_A13G0650;Gh_D01G2091;Gh_D13G2532;Gh_A05G4010;Gh_A11G1779;Gh_D05G0040;Gh_D11G1943;Gh_D13G1470;Gh_D05G1067;Gh_A01G0350;Gh_A03G0737;Gh_A04G0356;Gh_A05G0687;Gh_…
GO:1901576	organic substance biosynthetic process	Biological Process	204	0.998322	Gh_A08G2178;Gh_D11G1654;Gh_A05G2910;Gh_D04G0695;Gh_A09G0386;Gh_D02G1353;Gh_A10G1238;Gh_A01G0725;Gh_A13G1453;Gh_D03G0480;Gh_D05G1460;Gh_D12G1289;Gh_A07G1545;Gh_D07G1703;Gh_A03G2128;Gh_D02G1498;Gh_D13G1830;Gh_A02G1695;Gh_A02G1204;Gh_A12G0136;Gh_A13G0650;Gh_D01G2091;Gh_D13G2532;Gh_A05G4010;Gh_A11G1779;Gh_D05G0040;Gh_D11G1943;Gh_D13G1470;Gh_D05G1067;Gh_A01G0350;Gh_A03G0737;Gh_A04G0356;Gh_A05G0687;Gh_…
GO:0006633	fatty acid biosynthetic process	Biological Process	5	0.998372	Gh_A06G1389;Gh_D02G1253;Gh_A05G3069;Gh_D02G0946;Gh_A03G1318
GO:0006090	pyruvate metabolic process	Biological Process	3	0.998405	Gh_A12G0562;Gh_A13G1881;Gh_D13G2268
GO:0055085	transmembrane transport	Biological Process	82	0.998431	Gh_D07G0170;Gh_A03G1923;Gh_A08G2483;Gh_A06G1303;Gh_D06G1119;Gh_D06G1627;Gh_A03G0114;Gh_A11G3238;Gh_A13G0797;Gh_A13G1248;Gh_D01G2252;Gh_D02G1621;Gh_D11G2135;Gh_D13G1038;Gh_D13G1550;Gh_D13G2211;Gh_A11G1238;Gh_D10G1085;Gh_A01G0709;Gh_A08G1794;Gh_A10G0441;Gh_D01G1309;Gh_D08G2143;Gh_D10G0457;Gh_D13G1396;Gh_A07G1963;Gh_A09G0191;Gh_A11G1047;Gh_A11G2508;Gh_D04G1809;Gh_D06G0658;Gh_D07G0672;Gh_D09G0181;Gh_…
GO:0006812	cation transport	Biological Process	43	0.998997	Gh_A03G2159;Gh_A05G1514;Gh_A07G0438;Gh_A07G0687;Gh_A08G2388;Gh_D05G1685;Gh_D07G0501;Gh_D08G2126;Gh_D08G2237;Gh_D09G0521;Gh_A11G1238;Gh_D10G1085;Gh_A07G0501;Gh_D07G0571;Gh_D10G0547;Gh_A11G0899;Gh_A11G2248;Gh_D05G0041;Gh_D07G1353;Gh_D11G1045;Gh_A02G1017;Gh_A08G0503;Gh_A12G1058;Gh_D02G0504;Gh_D03G0714;Gh_D05G2868;Gh_D08G0590;Gh_A06G1303;Gh_D06G1119;Gh_D06G1627;Gh_A05G1048;Gh_D05G1165;Gh_A01G0308;Gh_…
GO:0006605	protein targeting	Biological Process	2	0.999037	Gh_D07G0170;Gh_D07G1254
GO:0006952	defense response	Biological Process	15	0.999161	Gh_D08G0766;Gh_A07G1067;Gh_D10G0265;Gh_D06G0533;Gh_A01G0475;Gh_A04G0269;Gh_A10G1976;Gh_A12G1852;Gh_D05G3569;Gh_D11G2671;Gh_D11G2949;Gh_D11G3112;Gh_D11G3113;Gh_Sca004871G01;Gh_D05G2411
GO:1902580	single-organism cellular localization	Biological Process	2	0.999292	Gh_D07G0170;Gh_D07G1254
GO:0033365	protein localization to organelle	Biological Process	2	0.999335	Gh_D07G0170;Gh_D07G1254
GO:0006732	coenzyme metabolic process	Biological Process	10	0.999338	Gh_D11G1654;Gh_A01G1270;Gh_D01G1478;Gh_A12G0562;Gh_A13G1881;Gh_D13G2268;Gh_A01G1464;Gh_A10G0523;Gh_A12G2704;Gh_A10G1616
GO:0006818	hydrogen transport	Biological Process	5	0.999385	Gh_A06G1303;Gh_D06G1119;Gh_D06G1627;Gh_A05G1048;Gh_D05G1165
GO:0015992	proton transport	Biological Process	5	0.999385	Gh_A06G1303;Gh_D06G1119;Gh_D06G1627;Gh_A05G1048;Gh_D05G1165
GO:0009607	response to biotic stimulus	Biological Process	1	0.999392	Gh_D05G2411
GO:0006979	response to oxidative stress	Biological Process	6	0.999406	Gh_A05G3141;Gh_A07G0275;Gh_A10G1627;Gh_A11G1669;Gh_A12G2221;Gh_D05G1817
GO:0009058	biosynthetic process	Biological Process	222	0.999471	Gh_A08G2178;Gh_D11G1654;Gh_A05G2910;Gh_D04G0695;Gh_A09G0386;Gh_D02G1353;Gh_A10G1238;Gh_A01G0725;Gh_A13G1453;Gh_D03G0480;Gh_D05G1460;Gh_D12G1289;Gh_A07G1545;Gh_D07G1703;Gh_A03G2128;Gh_D02G1498;Gh_D13G1830;Gh_A02G1695;Gh_A02G1204;Gh_A12G0136;Gh_A13G0650;Gh_D01G2091;Gh_D13G2532;Gh_A05G4010;Gh_A11G1779;Gh_D05G0040;Gh_D11G1943;Gh_D13G1470;Gh_D05G1067;Gh_A01G0350;Gh_A03G0737;Gh_A04G0356;Gh_A05G0687;Gh_…
GO:0019538	protein metabolic process	Biological Process	385	0.999483	Gh_A08G2178;Gh_A03G1347;Gh_D02G1786;Gh_D05G2715;Gh_A03G1159;Gh_D02G1596;Gh_D01G2202;Gh_A02G1712;Gh_A03G0373;Gh_A08G1791;Gh_A08G2271;Gh_A10G0578;Gh_D05G3907;Gh_D06G0657;Gh_D08G2140;Gh_D09G2259;Gh_D10G2408;Gh_A05G2393;Gh_A07G1703;Gh_D07G1906;Gh_A04G0217;Gh_D05G3486;Gh_D06G1325;Gh_D07G0662;Gh_A13G2044;Gh_D12G1370;Gh_A01G1613;Gh_D05G2679;Gh_A01G1382;Gh_A11G0272;Gh_A11G3290;Gh_D02G1375;Gh_D02G1602;Gh_…
GO:0009116	nucleoside metabolic process	Biological Process	13	0.999517	Gh_A06G1303;Gh_D06G1119;Gh_D06G1627;Gh_A08G1637;Gh_A05G0450;Gh_A13G2202;Gh_D05G0570;Gh_D07G0223;Gh_D12G0288;Gh_A12G0562;Gh_A13G1881;Gh_D13G2268;Gh_A08G1254
GO:1901657	glycosyl compound metabolic process	Biological Process	13	0.999517	Gh_A06G1303;Gh_D06G1119;Gh_D06G1627;Gh_A08G1637;Gh_A05G0450;Gh_A13G2202;Gh_D05G0570;Gh_D07G0223;Gh_D12G0288;Gh_A12G0562;Gh_A13G1881;Gh_D13G2268;Gh_A08G1254
GO:1901575	organic substance catabolic process	Biological Process	28	0.999638	Gh_A11G2056;Gh_A13G1629;Gh_A01G1613;Gh_D05G2679;Gh_A01G1382;Gh_A11G0272;Gh_A11G3290;Gh_D02G1375;Gh_D02G1602;Gh_D03G0839;Gh_D04G0388;Gh_D09G0558;Gh_D11G0292;Gh_D11G2988;Gh_D11G0279;Gh_A06G0608;Gh_A10G0562;Gh_D06G0690;Gh_D10G0602;Gh_A03G1760;Gh_D04G1632;Gh_A12G0562;Gh_A13G1881;Gh_D13G2268;Gh_A04G0115;Gh_D05G3606;Gh_A09G0308;Gh_D05G0020
GO:0009056	catabolic process	Biological Process	31	0.99965	Gh_A11G2056;Gh_A13G1629;Gh_A01G1613;Gh_D05G2679;Gh_A01G1382;Gh_A11G0272;Gh_A11G3290;Gh_D02G1375;Gh_D02G1602;Gh_D03G0839;Gh_D04G0388;Gh_D09G0558;Gh_D11G0292;Gh_D11G2988;Gh_D11G0279;Gh_A05G3252;Gh_D06G0396;Gh_D12G0361;Gh_A06G0608;Gh_A10G0562;Gh_D06G0690;Gh_D10G0602;Gh_A03G1760;Gh_D04G1632;Gh_A12G0562;Gh_A13G1881;Gh_D13G2268;Gh_A04G0115;Gh_D05G3606;Gh_A09G0308;Gh_D05G0020
GO:0044281	small molecule metabolic process	Biological Process	92	0.999666	Gh_A08G2178;Gh_A01G1270;Gh_A01G0341;Gh_A04G0569;Gh_D04G1025;Gh_D12G2120;Gh_D12G2258;Gh_A12G1429;Gh_A01G2034;Gh_D01G0156;Gh_A09G0386;Gh_A10G1238;Gh_D13G1830;Gh_A02G1695;Gh_D12G1370;Gh_D06G0260;Gh_A01G0925;Gh_A04G1345;Gh_A11G2294;Gh_D10G0883;Gh_D11G2605;Gh_D13G1757;Gh_D11G2203;Gh_A05G2978;Gh_A11G3269;Gh_A07G1854;Gh_A09G0050;Gh_A06G1303;Gh_D06G1119;Gh_D06G1627;Gh_A06G0608;Gh_A10G0562;Gh_D06G0690;Gh_…
GO:0009117	nucleotide metabolic process	Biological Process	15	0.999763	Gh_A01G1270;Gh_A06G1303;Gh_D06G1119;Gh_D06G1627;Gh_A08G1637;Gh_D01G1478;Gh_A12G0562;Gh_A13G1881;Gh_D13G2268;Gh_A08G1254;Gh_A10G0523;Gh_A12G0470;Gh_D12G0472;Gh_A12G0447;Gh_D12G0449
GO:0043087	regulation of GTPase activity	Biological Process	1	0.999809	Gh_D10G1901
GO:1902600	hydrogen ion transmembrane transport	Biological Process	3	0.999822	Gh_A06G1303;Gh_D06G1119;Gh_D06G1627
GO:0006631	fatty acid metabolic process	Biological Process	5	0.999835	Gh_A06G1389;Gh_D02G1253;Gh_A05G3069;Gh_D02G0946;Gh_A03G1318
GO:0006811	ion transport	Biological Process	52	0.999841	Gh_A03G2159;Gh_A05G1514;Gh_A07G0438;Gh_A07G0687;Gh_A08G2388;Gh_D05G1685;Gh_D07G0501;Gh_D08G2126;Gh_D08G2237;Gh_D09G0521;Gh_A11G1238;Gh_D10G1085;Gh_A07G0501;Gh_D07G0571;Gh_D10G0547;Gh_A11G0899;Gh_A11G2248;Gh_D05G0041;Gh_D07G1353;Gh_D11G1045;Gh_A02G1017;Gh_A08G0503;Gh_A12G1058;Gh_D02G0504;Gh_D03G0714;Gh_D05G2868;Gh_D08G0590;Gh_A03G1923;Gh_A08G2483;Gh_A06G1303;Gh_D06G1119;Gh_D06G1627;Gh_A05G1048;Gh_…
GO:0051336	regulation of hydrolase activity	Biological Process	1	0.999864	Gh_D10G1901
GO:0009141	nucleoside triphosphate metabolic process	Biological Process	7	0.999867	Gh_A06G1303;Gh_D06G1119;Gh_D06G1627;Gh_A12G0562;Gh_A13G1881;Gh_D13G2268;Gh_A08G1254
GO:0009144	purine nucleoside triphosphate metabolic process	Biological Process	7	0.999867	Gh_A06G1303;Gh_D06G1119;Gh_D06G1627;Gh_A12G0562;Gh_A13G1881;Gh_D13G2268;Gh_A08G1254
GO:0009199	ribonucleoside triphosphate metabolic process	Biological Process	7	0.999867	Gh_A06G1303;Gh_D06G1119;Gh_D06G1627;Gh_A12G0562;Gh_A13G1881;Gh_D13G2268;Gh_A08G1254
GO:0009205	purine ribonucleoside triphosphate metabolic process	Biological Process	7	0.999867	Gh_A06G1303;Gh_D06G1119;Gh_D06G1627;Gh_A12G0562;Gh_A13G1881;Gh_D13G2268;Gh_A08G1254
GO:0019752	carboxylic acid metabolic process	Biological Process	49	0.999867	Gh_A08G2178;Gh_A01G0341;Gh_A04G0569;Gh_D04G1025;Gh_D12G2120;Gh_D12G2258;Gh_A12G1429;Gh_A01G2034;Gh_D01G0156;Gh_A09G0386;Gh_A10G1238;Gh_D13G1830;Gh_A02G1695;Gh_D12G1370;Gh_D06G0260;Gh_D11G2203;Gh_A09G0050;Gh_A05G3931;Gh_A11G1557;Gh_A08G1637;Gh_A04G0509;Gh_D05G1164;Gh_A06G1328;Gh_D06G1657;Gh_A02G0746;Gh_A03G1760;Gh_D04G1632;Gh_D08G0273;Gh_A10G1728;Gh_A10G1729;Gh_A12G0562;Gh_A13G1881;Gh_D13G2268;Gh_…
GO:0043436	oxoacid metabolic process	Biological Process	49	0.999867	Gh_A08G2178;Gh_A01G0341;Gh_A04G0569;Gh_D04G1025;Gh_D12G2120;Gh_D12G2258;Gh_A12G1429;Gh_A01G2034;Gh_D01G0156;Gh_A09G0386;Gh_A10G1238;Gh_D13G1830;Gh_A02G1695;Gh_D12G1370;Gh_D06G0260;Gh_D11G2203;Gh_A09G0050;Gh_A05G3931;Gh_A11G1557;Gh_A08G1637;Gh_A04G0509;Gh_D05G1164;Gh_A06G1328;Gh_D06G1657;Gh_A02G0746;Gh_A03G1760;Gh_D04G1632;Gh_D08G0273;Gh_A10G1728;Gh_A10G1729;Gh_A12G0562;Gh_A13G1881;Gh_D13G2268;Gh_…
GO:0006163	purine nucleotide metabolic process	Biological Process	10	0.999874	Gh_A06G1303;Gh_D06G1119;Gh_D06G1627;Gh_A08G1637;Gh_A12G0562;Gh_A13G1881;Gh_D13G2268;Gh_A08G1254;Gh_A12G0447;Gh_D12G0449
GO:0006082	organic acid metabolic process	Biological Process	49	0.999881	Gh_A08G2178;Gh_A01G0341;Gh_A04G0569;Gh_D04G1025;Gh_D12G2120;Gh_D12G2258;Gh_A12G1429;Gh_A01G2034;Gh_D01G0156;Gh_A09G0386;Gh_A10G1238;Gh_D13G1830;Gh_A02G1695;Gh_D12G1370;Gh_D06G0260;Gh_D11G2203;Gh_A09G0050;Gh_A05G3931;Gh_A11G1557;Gh_A08G1637;Gh_A04G0509;Gh_D05G1164;Gh_A06G1328;Gh_D06G1657;Gh_A02G0746;Gh_A03G1760;Gh_D04G1632;Gh_D08G0273;Gh_A10G1728;Gh_A10G1729;Gh_A12G0562;Gh_A13G1881;Gh_D13G2268;Gh_…
GO:0009126	purine nucleoside monophosphate metabolic process	Biological Process	7	0.999934	Gh_A06G1303;Gh_D06G1119;Gh_D06G1627;Gh_A08G1637;Gh_A12G0562;Gh_A13G1881;Gh_D13G2268
GO:0009167	purine ribonucleoside monophosphate metabolic process	Biological Process	7	0.999934	Gh_A06G1303;Gh_D06G1119;Gh_D06G1627;Gh_A08G1637;Gh_A12G0562;Gh_A13G1881;Gh_D13G2268
GO:0046034	ATP metabolic process	Biological Process	6	0.999938	Gh_A06G1303;Gh_D06G1119;Gh_D06G1627;Gh_A12G0562;Gh_A13G1881;Gh_D13G2268
GO:1901135	carbohydrate derivative metabolic process	Biological Process	28	0.999954	Gh_A01G1270;Gh_A13G1629;Gh_A09G0050;Gh_A06G1303;Gh_D06G1119;Gh_D06G1627;Gh_D07G0373;Gh_A08G1637;Gh_A05G0450;Gh_A13G2202;Gh_D05G0570;Gh_D07G0223;Gh_D12G0288;Gh_A12G0562;Gh_A13G1881;Gh_D13G2268;Gh_A08G1254;Gh_A01G0633;Gh_A07G1699;Gh_A10G0523;Gh_A09G0308;Gh_A08G0047;Gh_A03G1277;Gh_D04G1906;Gh_D10G0124;Gh_A13G1277;Gh_D13G1581;Gh_D01G0487
GO:0009161	ribonucleoside monophosphate metabolic process	Biological Process	7	0.999962	Gh_A06G1303;Gh_D06G1119;Gh_D06G1627;Gh_A08G1637;Gh_A12G0562;Gh_A13G1881;Gh_D13G2268
GO:0072521	purine-containing compound metabolic process	Biological Process	10	0.999966	Gh_A06G1303;Gh_D06G1119;Gh_D06G1627;Gh_A08G1637;Gh_A12G0562;Gh_A13G1881;Gh_D13G2268;Gh_A08G1254;Gh_A12G0447;Gh_D12G0449
GO:1902582	single-organism intracellular transport	Biological Process	5	0.999968	Gh_D07G0170;Gh_A04G1186;Gh_D07G1254;Gh_D08G0275;Gh_D13G1829
GO:0019693	ribose phosphate metabolic process	Biological Process	10	0.999969	Gh_A01G1270;Gh_A06G1303;Gh_D06G1119;Gh_D06G1627;Gh_A08G1637;Gh_A12G0562;Gh_A13G1881;Gh_D13G2268;Gh_A08G1254;Gh_A10G0523
GO:0009123	nucleoside monophosphate metabolic process	Biological Process	7	0.999971	Gh_A06G1303;Gh_D06G1119;Gh_D06G1627;Gh_A08G1637;Gh_A12G0562;Gh_A13G1881;Gh_D13G2268
GO:0009150	purine ribonucleotide metabolic process	Biological Process	8	0.999979	Gh_A06G1303;Gh_D06G1119;Gh_D06G1627;Gh_A08G1637;Gh_A12G0562;Gh_A13G1881;Gh_D13G2268;Gh_A08G1254
GO:0042278	purine nucleoside metabolic process	Biological Process	8	0.999981	Gh_A06G1303;Gh_D06G1119;Gh_D06G1627;Gh_A08G1637;Gh_A12G0562;Gh_A13G1881;Gh_D13G2268;Gh_A08G1254
GO:0046128	purine ribonucleoside metabolic process	Biological Process	8	0.999981	Gh_A06G1303;Gh_D06G1119;Gh_D06G1627;Gh_A08G1637;Gh_A12G0562;Gh_A13G1881;Gh_D13G2268;Gh_A08G1254
GO:0006508	proteolysis	Biological Process	52	0.999982	Gh_A04G0217;Gh_D05G3486;Gh_A01G1613;Gh_D05G2679;Gh_A01G1382;Gh_A11G0272;Gh_A11G3290;Gh_D02G1375;Gh_D02G1602;Gh_D03G0839;Gh_D04G0388;Gh_D09G0558;Gh_D11G0292;Gh_D11G2988;Gh_A07G0554;Gh_A07G1432;Gh_A08G2570;Gh_A10G0049;Gh_A11G1366;Gh_D04G1015;Gh_D05G1339;Gh_D08G2214;Gh_D09G0152;Gh_D12G1030;Gh_Sca005023G04;Gh_Sca011376G01;Gh_D01G1718;Gh_A03G1049;Gh_A05G3467;Gh_A07G0199;Gh_A07G2205;Gh_A09G0643;Gh_A09G…
GO:0009259	ribonucleotide metabolic process	Biological Process	8	0.999983	Gh_A06G1303;Gh_D06G1119;Gh_D06G1627;Gh_A08G1637;Gh_A12G0562;Gh_A13G1881;Gh_D13G2268;Gh_A08G1254
GO:0009119	ribonucleoside metabolic process	Biological Process	8	0.999991	Gh_A06G1303;Gh_D06G1119;Gh_D06G1627;Gh_A08G1637;Gh_A12G0562;Gh_A13G1881;Gh_D13G2268;Gh_A08G1254
GO:0016482	cytoplasmic transport	Biological Process	8	0.999993	Gh_D07G0170;Gh_A04G1186;Gh_D07G1254;Gh_A05G0179;Gh_A11G0900;Gh_D08G0612;Gh_D11G1046;Gh_D13G1829
GO:0032787	monocarboxylic acid metabolic process	Biological Process	9	0.999996	Gh_D08G0273;Gh_A12G0562;Gh_A13G1881;Gh_D13G2268;Gh_A06G1389;Gh_D02G1253;Gh_A05G3069;Gh_D02G0946;Gh_A03G1318
GO:0044699	single-organism process	Biological Process	642	0.999998	Gh_A08G2178;Gh_A01G1626;Gh_D01G1836;Gh_D11G1654;Gh_A01G1270;Gh_A07G0984;Gh_A03G2159;Gh_A05G1514;Gh_A07G0438;Gh_A07G0687;Gh_A08G2388;Gh_D05G1685;Gh_D07G0501;Gh_D08G2126;Gh_D08G2237;Gh_D09G0521;Gh_A03G0513;Gh_A07G0359;Gh_D03G1013;Gh_D07G0421;Gh_D10G1703;Gh_D11G2052;Gh_A12G0996;Gh_A05G0418;Gh_A07G1075;Gh_A11G0911;Gh_A13G1623;Gh_D05G0536;Gh_D06G1020;Gh_A11G0908;Gh_A11G1087;Gh_A12G1038;Gh_D08G0752;Gh_…
GO:0010467	gene expression	Biological Process	104	0.999999	Gh_A08G2178;Gh_D10G2147;Gh_A08G2077;Gh_A04G0217;Gh_D05G3486;Gh_D12G1370;Gh_D09G1393;Gh_A04G1155;Gh_D04G1766;Gh_D07G2324;Gh_D08G2360;Gh_A06G1553;Gh_D05G1628;Gh_A01G1859;Gh_A09G0411;Gh_A07G1619;Gh_A09G0887;Gh_D05G3120;Gh_D13G1208;Gh_A13G0151;Gh_A07G0365;Gh_A04G1186;Gh_D01G2202;Gh_D03G0496;Gh_A04G0115;Gh_A07G0176;Gh_A07G1868;Gh_A09G1121;Gh_A12G2611;Gh_D05G1438;Gh_D05G3606;Gh_D07G2080;Gh_D10G1779;Gh_…
GO:0044765	single-organism transport	Biological Process	121	0.999999	Gh_A03G2159;Gh_A05G1514;Gh_A07G0438;Gh_A07G0687;Gh_A08G2388;Gh_D05G1685;Gh_D07G0501;Gh_D08G2126;Gh_D08G2237;Gh_D09G0521;Gh_D07G0170;Gh_A11G1238;Gh_D10G1085;Gh_A06G0480;Gh_D09G1435;Gh_D09G1542;Gh_A07G0501;Gh_D07G0571;Gh_D10G0547;Gh_A11G0899;Gh_A11G2248;Gh_D05G0041;Gh_D07G1353;Gh_D11G1045;Gh_A02G1017;Gh_A08G0503;Gh_A12G1058;Gh_D02G0504;Gh_D03G0714;Gh_D05G2868;Gh_D08G0590;Gh_A03G1923;Gh_A08G2483;Gh_…
GO:1902578	single-organism localization	Biological Process	122	1	Gh_A03G2159;Gh_A05G1514;Gh_A07G0438;Gh_A07G0687;Gh_A08G2388;Gh_D05G1685;Gh_D07G0501;Gh_D08G2126;Gh_D08G2237;Gh_D09G0521;Gh_D07G0170;Gh_A11G1238;Gh_D10G1085;Gh_A06G0480;Gh_D09G1435;Gh_D09G1542;Gh_A07G0501;Gh_D07G0571;Gh_D10G0547;Gh_A11G0899;Gh_A11G2248;Gh_D05G0041;Gh_D07G1353;Gh_D11G1045;Gh_A02G1017;Gh_A08G0503;Gh_A12G1058;Gh_D02G0504;Gh_D03G0714;Gh_D05G2868;Gh_D08G0590;Gh_A03G1923;Gh_A08G2483;Gh_…
GO:0016192	vesicle-mediated transport	Biological Process	7	1	Gh_A02G1177;Gh_A08G0146;Gh_D03G0579;Gh_A09G2111;Gh_D09G2317;Gh_D08G0275;Gh_D13G1829
GO:0015031	protein transport	Biological Process	29	1	Gh_D07G0170;Gh_A13G1491;Gh_D13G1820;Gh_D07G1254;Gh_A02G1177;Gh_A08G0146;Gh_A08G1026;Gh_D03G0138;Gh_D03G0579;Gh_D05G0471;Gh_D06G0955;Gh_D13G1829;Gh_A05G0179;Gh_A11G0900;Gh_A13G0831;Gh_A13G1435;Gh_D08G0612;Gh_D11G1046;Gh_D13G1762;Gh_D02G2001;Gh_A09G0408;Gh_D09G0425;Gh_A10G0044;Gh_D10G0047;Gh_A02G0857;Gh_A02G1306;Gh_A06G0026;Gh_A13G0505;Gh_Sca005357G01
GO:0008152	metabolic process	Biological Process	1030	1	Gh_A08G2178;Gh_A02G0986;Gh_D02G0541;Gh_D03G0502;Gh_D05G2629;Gh_D07G1463;Gh_D08G1936;Gh_D12G0571;Gh_A05G3269;Gh_D11G1654;Gh_A01G1270;Gh_A11G2056;Gh_A12G1423;Gh_D02G1369;Gh_D05G0641;Gh_D12G1542;Gh_A12G1332;Gh_A11G1779;Gh_D11G1943;Gh_D13G1470;Gh_D04G0048;Gh_D07G0526;Gh_D09G1091;Gh_A05G0687;Gh_D05G0833;Gh_A06G0096;Gh_A13G0921;Gh_D10G1366;Gh_A05G1532;Gh_A06G1648;Gh_D05G1703;Gh_D10G0662;Gh_A05G3433;Gh_…
GO:0044271	cellular nitrogen compound biosynthetic process	Biological Process	103	1	Gh_A08G2178;Gh_D11G1654;Gh_A03G2128;Gh_D02G1498;Gh_D12G1370;Gh_D09G1393;Gh_A04G1155;Gh_D04G1766;Gh_D07G2324;Gh_D08G2360;Gh_A06G1303;Gh_D06G1119;Gh_D06G1627;Gh_A13G0151;Gh_A07G0365;Gh_D05G0068;Gh_A08G1637;Gh_A03G0322;Gh_A10G0775;Gh_A06G1328;Gh_D06G1657;Gh_D01G1478;Gh_A12G1284;Gh_A03G1205;Gh_A07G0037;Gh_A11G0042;Gh_A11G2950;Gh_D03G0938;Gh_D04G1075;Gh_D05G2692;Gh_D07G0074;Gh_D09G0467;Gh_A08G1122;Gh_…
GO:0045184	establishment of protein localization	Biological Process	29	1	Gh_D07G0170;Gh_A13G1491;Gh_D13G1820;Gh_D07G1254;Gh_A02G1177;Gh_A08G0146;Gh_A08G1026;Gh_D03G0138;Gh_D03G0579;Gh_D05G0471;Gh_D06G0955;Gh_D13G1829;Gh_A05G0179;Gh_A11G0900;Gh_A13G0831;Gh_A13G1435;Gh_D08G0612;Gh_D11G1046;Gh_D13G1762;Gh_D02G2001;Gh_A09G0408;Gh_D09G0425;Gh_A10G0044;Gh_D10G0047;Gh_A02G0857;Gh_A02G1306;Gh_A06G0026;Gh_A13G0505;Gh_Sca005357G01
GO:0008104	protein localization	Biological Process	30	1	Gh_D07G0170;Gh_A13G1491;Gh_D13G1820;Gh_A13G0645;Gh_D07G1254;Gh_A02G1177;Gh_A08G0146;Gh_A08G1026;Gh_D03G0138;Gh_D03G0579;Gh_D05G0471;Gh_D06G0955;Gh_D13G1829;Gh_A05G0179;Gh_A11G0900;Gh_A13G0831;Gh_A13G1435;Gh_D08G0612;Gh_D11G1046;Gh_D13G1762;Gh_D02G2001;Gh_A09G0408;Gh_D09G0425;Gh_A10G0044;Gh_D10G0047;Gh_A02G0857;Gh_A02G1306;Gh_A06G0026;Gh_A13G0505;Gh_Sca005357G01
GO:0033036	macromolecule localization	Biological Process	36	1	Gh_D07G0170;Gh_A13G1491;Gh_D13G1820;Gh_A04G1186;Gh_A07G0501;Gh_A10G0513;Gh_D07G0571;Gh_D10G0547;Gh_A13G0645;Gh_D07G1254;Gh_A02G1177;Gh_A08G0146;Gh_A08G1026;Gh_D03G0138;Gh_D03G0579;Gh_D05G0471;Gh_D06G0955;Gh_D13G1829;Gh_A05G0179;Gh_A11G0900;Gh_A13G0831;Gh_A13G1435;Gh_D08G0612;Gh_D11G1046;Gh_D13G1762;Gh_D02G2001;Gh_A09G0408;Gh_D09G0425;Gh_A10G0044;Gh_D10G0047;Gh_A02G0857;Gh_A02G1306;Gh_A06G0026;Gh_…
GO:0071702	organic substance transport	Biological Process	41	1	Gh_D07G0170;Gh_A06G0480;Gh_D09G1435;Gh_D09G1542;Gh_A03G1923;Gh_A08G2483;Gh_A13G1491;Gh_D13G1820;Gh_A04G1186;Gh_A07G0501;Gh_A10G0513;Gh_D07G0571;Gh_D10G0547;Gh_D07G1254;Gh_A12G2413;Gh_A02G1177;Gh_A08G0146;Gh_A08G1026;Gh_D03G0138;Gh_D03G0579;Gh_D05G0471;Gh_D06G0955;Gh_D13G1829;Gh_A05G0179;Gh_A11G0900;Gh_A13G0831;Gh_A13G1435;Gh_D08G0612;Gh_D11G1046;Gh_D13G1762;Gh_D02G2001;Gh_A09G0408;Gh_D09G0425;Gh_…
GO:0044710	single-organism metabolic process	Biological Process	330	1	Gh_A08G2178;Gh_D11G1654;Gh_A01G1270;Gh_A01G0341;Gh_A04G0569;Gh_D04G1025;Gh_D12G2120;Gh_D12G2258;Gh_A12G1429;Gh_A01G2034;Gh_D01G0156;Gh_A09G0386;Gh_D01G0486;Gh_A10G0414;Gh_A12G1816;Gh_D10G0428;Gh_Sca008601G02;Gh_A05G3579;Gh_A08G2368;Gh_A13G1619;Gh_D03G0189;Gh_D08G2000;Gh_D09G0671;Gh_D11G1278;Gh_A06G1440;Gh_D04G0930;Gh_D09G0873;Gh_D08G0957;Gh_A03G1162;Gh_A08G0637;Gh_A11G2206;Gh_A13G0842;Gh_D08G0564…
GO:0006886	intracellular protein transport	Biological Process	17	1	Gh_D07G0170;Gh_D07G1254;Gh_A02G1177;Gh_A08G0146;Gh_A08G1026;Gh_D03G0138;Gh_D03G0579;Gh_D05G0471;Gh_D06G0955;Gh_D13G1829;Gh_A05G0179;Gh_A11G0900;Gh_A13G0831;Gh_A13G1435;Gh_D08G0612;Gh_D11G1046;Gh_D13G1762
GO:0046907	intracellular transport	Biological Process	21	1	Gh_D07G0170;Gh_A08G1608;Gh_D08G1918;Gh_A04G1186;Gh_D07G1254;Gh_A02G1177;Gh_A08G0146;Gh_A08G1026;Gh_D03G0138;Gh_D03G0579;Gh_D05G0471;Gh_D06G0955;Gh_D13G1829;Gh_A05G0179;Gh_A11G0900;Gh_A13G0831;Gh_A13G1435;Gh_D08G0612;Gh_D11G1046;Gh_D13G1762;Gh_D08G0275
GO:0034613	cellular protein localization	Biological Process	18	1	Gh_D07G0170;Gh_A13G0645;Gh_D07G1254;Gh_A02G1177;Gh_A08G0146;Gh_A08G1026;Gh_D03G0138;Gh_D03G0579;Gh_D05G0471;Gh_D06G0955;Gh_D13G1829;Gh_A05G0179;Gh_A11G0900;Gh_A13G0831;Gh_A13G1435;Gh_D08G0612;Gh_D11G1046;Gh_D13G1762
GO:0070727	cellular macromolecule localization	Biological Process	18	1	Gh_D07G0170;Gh_A13G0645;Gh_D07G1254;Gh_A02G1177;Gh_A08G0146;Gh_A08G1026;Gh_D03G0138;Gh_D03G0579;Gh_D05G0471;Gh_D06G0955;Gh_D13G1829;Gh_A05G0179;Gh_A11G0900;Gh_A13G0831;Gh_A13G1435;Gh_D08G0612;Gh_D11G1046;Gh_D13G1762
GO:0051649	establishment of localization in cell	Biological Process	23	1	Gh_D07G0170;Gh_A08G1608;Gh_D08G1918;Gh_A13G1491;Gh_D13G1820;Gh_A04G1186;Gh_D07G1254;Gh_A02G1177;Gh_A08G0146;Gh_A08G1026;Gh_D03G0138;Gh_D03G0579;Gh_D05G0471;Gh_D06G0955;Gh_D13G1829;Gh_A05G0179;Gh_A11G0900;Gh_A13G0831;Gh_A13G1435;Gh_D08G0612;Gh_D11G1046;Gh_D13G1762;Gh_D08G0275
GO:1901566	organonitrogen compound biosynthetic process	Biological Process	80	1	Gh_A08G2178;Gh_D11G1654;Gh_A09G0386;Gh_A10G1238;Gh_D13G1830;Gh_A02G1695;Gh_D12G1370;Gh_A04G0569;Gh_D04G1025;Gh_D06G0260;Gh_A09G0050;Gh_A06G1303;Gh_D06G1119;Gh_D06G1627;Gh_A13G0151;Gh_D05G0068;Gh_A11G1557;Gh_A08G1637;Gh_A04G0509;Gh_A03G0322;Gh_A10G0775;Gh_D05G1164;Gh_A06G1328;Gh_D06G1657;Gh_D01G1478;Gh_D08G0273;Gh_A02G0974;Gh_D02G1282;Gh_A10G0556;Gh_A03G0056;Gh_A05G1290;Gh_A05G3116;Gh_A07G1512;Gh_…
GO:0051641	cellular localization	Biological Process	24	1	Gh_D07G0170;Gh_A08G1608;Gh_D08G1918;Gh_A13G1491;Gh_D13G1820;Gh_A04G1186;Gh_A13G0645;Gh_D07G1254;Gh_A02G1177;Gh_A08G0146;Gh_A08G1026;Gh_D03G0138;Gh_D03G0579;Gh_D05G0471;Gh_D06G0955;Gh_D13G1829;Gh_A05G0179;Gh_A11G0900;Gh_A13G0831;Gh_A13G1435;Gh_D08G0612;Gh_D11G1046;Gh_D13G1762;Gh_D08G0275
GO:0006810	transport	Biological Process	172	1	Gh_A01G1996;Gh_A02G0901;Gh_A02G1200;Gh_A07G1963;Gh_A09G0191;Gh_A09G2405;Gh_A11G1047;Gh_A11G2508;Gh_D01G2256;Gh_D02G0474;Gh_D03G1702;Gh_D04G1809;Gh_D06G0658;Gh_D07G0672;Gh_D09G0181;Gh_D09G1593;Gh_D10G1595;Gh_D11G1381;Gh_D12G1215;Gh_D13G1411;Gh_A03G0550;Gh_A03G0852;Gh_A03G0853;Gh_A03G1815;Gh_A03G2081;Gh_A05G1021;Gh_A05G1292;Gh_A05G1717;Gh_A05G3850;Gh_A06G0480;Gh_A09G1006;Gh_A10G0334;Gh_A11G1418;Gh_…
GO:0051234	establishment of localization	Biological Process	172	1	Gh_A01G1996;Gh_A02G0901;Gh_A02G1200;Gh_A07G1963;Gh_A09G0191;Gh_A09G2405;Gh_A11G1047;Gh_A11G2508;Gh_D01G2256;Gh_D02G0474;Gh_D03G1702;Gh_D04G1809;Gh_D06G0658;Gh_D07G0672;Gh_D09G0181;Gh_D09G1593;Gh_D10G1595;Gh_D11G1381;Gh_D12G1215;Gh_D13G1411;Gh_A03G0550;Gh_A03G0852;Gh_A03G0853;Gh_A03G1815;Gh_A03G2081;Gh_A05G1021;Gh_A05G1292;Gh_A05G1717;Gh_A05G3850;Gh_A06G0480;Gh_A09G1006;Gh_A10G0334;Gh_A11G1418;Gh_…
GO:0051179	localization	Biological Process	173	1	Gh_A01G1996;Gh_A02G0901;Gh_A02G1200;Gh_A07G1963;Gh_A09G0191;Gh_A09G2405;Gh_A11G1047;Gh_A11G2508;Gh_D01G2256;Gh_D02G0474;Gh_D03G1702;Gh_D04G1809;Gh_D06G0658;Gh_D07G0672;Gh_D09G0181;Gh_D09G1593;Gh_D10G1595;Gh_D11G1381;Gh_D12G1215;Gh_D13G1411;Gh_A03G0550;Gh_A03G0852;Gh_A03G0853;Gh_A03G1815;Gh_A03G2081;Gh_A05G1021;Gh_A05G1292;Gh_A05G1717;Gh_A05G3850;Gh_A06G0480;Gh_A09G1006;Gh_A10G0334;Gh_A11G1418;Gh_…
GO:0043603	cellular amide metabolic process	Biological Process	45	1	Gh_A08G2178;Gh_D12G1370;Gh_A13G0151;Gh_A08G1637;Gh_A06G1328;Gh_D06G1657;Gh_D02G1282;Gh_A03G0056;Gh_A05G1290;Gh_A05G3116;Gh_A07G1512;Gh_A07G1770;Gh_A08G2179;Gh_A09G1250;Gh_A09G1317;Gh_A10G0983;Gh_A10G1019;Gh_A10G1582;Gh_A11G1212;Gh_A11G2906;Gh_A12G1510;Gh_D01G1626;Gh_D03G0354;Gh_D03G1344;Gh_D04G0536;Gh_D06G1106;Gh_D07G0893;Gh_D07G1715;Gh_D07G1716;Gh_D07G1973;Gh_D08G1524;Gh_D09G0757;Gh_D12G1287;Gh_…
GO:0006412	translation	Biological Process	39	1	Gh_A08G2178;Gh_D12G1370;Gh_A13G0151;Gh_A06G1328;Gh_D06G1657;Gh_D02G1282;Gh_A03G0056;Gh_A05G1290;Gh_A05G3116;Gh_A07G1512;Gh_A07G1770;Gh_A08G2179;Gh_A09G1250;Gh_A09G1317;Gh_A10G0983;Gh_A10G1019;Gh_A10G1582;Gh_A11G1212;Gh_A11G2906;Gh_A12G1510;Gh_D01G1626;Gh_D03G0354;Gh_D03G1344;Gh_D04G0536;Gh_D06G1106;Gh_D07G0893;Gh_D07G1715;Gh_D07G1716;Gh_D07G1973;Gh_D08G1524;Gh_D09G0757;Gh_D12G1287;Gh_D12G1726;Gh_…
GO:0043604	amide biosynthetic process	Biological Process	42	1	Gh_A08G2178;Gh_D12G1370;Gh_A13G0151;Gh_A08G1637;Gh_A06G1328;Gh_D06G1657;Gh_D02G1282;Gh_A03G0056;Gh_A05G1290;Gh_A05G3116;Gh_A07G1512;Gh_A07G1770;Gh_A08G2179;Gh_A09G1250;Gh_A09G1317;Gh_A10G0983;Gh_A10G1019;Gh_A10G1582;Gh_A11G1212;Gh_A11G2906;Gh_A12G1510;Gh_D01G1626;Gh_D03G0354;Gh_D03G1344;Gh_D04G0536;Gh_D06G1106;Gh_D07G0893;Gh_D07G1715;Gh_D07G1716;Gh_D07G1973;Gh_D08G1524;Gh_D09G0757;Gh_D12G1287;Gh_…
GO:0043043	peptide biosynthetic process	Biological Process	39	1	Gh_A08G2178;Gh_D12G1370;Gh_A13G0151;Gh_A06G1328;Gh_D06G1657;Gh_D02G1282;Gh_A03G0056;Gh_A05G1290;Gh_A05G3116;Gh_A07G1512;Gh_A07G1770;Gh_A08G2179;Gh_A09G1250;Gh_A09G1317;Gh_A10G0983;Gh_A10G1019;Gh_A10G1582;Gh_A11G1212;Gh_A11G2906;Gh_A12G1510;Gh_D01G1626;Gh_D03G0354;Gh_D03G1344;Gh_D04G0536;Gh_D06G1106;Gh_D07G0893;Gh_D07G1715;Gh_D07G1716;Gh_D07G1973;Gh_D08G1524;Gh_D09G0757;Gh_D12G1287;Gh_D12G1726;Gh_…
GO:0006518	peptide metabolic process	Biological Process	40	1	Gh_A08G2178;Gh_D12G1370;Gh_A13G0151;Gh_A06G1328;Gh_D06G1657;Gh_D02G1282;Gh_A03G0056;Gh_A05G1290;Gh_A05G3116;Gh_A07G1512;Gh_A07G1770;Gh_A08G2179;Gh_A09G1250;Gh_A09G1317;Gh_A10G0983;Gh_A10G1019;Gh_A10G1582;Gh_A11G1212;Gh_A11G2906;Gh_A12G1510;Gh_D01G1626;Gh_D03G0354;Gh_D03G1344;Gh_D04G0536;Gh_D06G1106;Gh_D07G0893;Gh_D07G1715;Gh_D07G1716;Gh_D07G1973;Gh_D08G1524;Gh_D09G0757;Gh_D12G1287;Gh_D12G1726;Gh_…
GO:0055114	oxidation-reduction process	Biological Process	126	1	Gh_A02G0278;Gh_A10G0640;Gh_D07G2317;Gh_D10G0755;Gh_A06G1389;Gh_D02G1253;Gh_A04G0743;Gh_A11G3024;Gh_D12G0915;Gh_A13G1224;Gh_A06G0384;Gh_A10G0523;Gh_D12G2120;Gh_D05G1164;Gh_A05G3119;Gh_A05G0722;Gh_D13G0600;Gh_A05G3141;Gh_A07G0275;Gh_A10G1627;Gh_A11G1669;Gh_A12G2221;Gh_D05G1817;Gh_A07G0063;Gh_A10G0556;Gh_A12G1970;Gh_A05G1579;Gh_A01G0951;Gh_A01G1586;Gh_A02G0221;Gh_A05G2224;Gh_A05G3812;Gh_A06G1386;Gh_…
GO:1901564	organonitrogen compound metabolic process	Biological Process	100	1	Gh_A08G2178;Gh_D11G1654;Gh_A01G1270;Gh_A01G0341;Gh_A04G0569;Gh_D04G1025;Gh_D12G2120;Gh_D12G2258;Gh_A12G1429;Gh_A01G2034;Gh_D01G0156;Gh_A09G0386;Gh_A10G1238;Gh_D13G1830;Gh_A02G1695;Gh_D12G1370;Gh_A13G1629;Gh_D06G0260;Gh_A09G0050;Gh_A06G1303;Gh_D06G1119;Gh_D06G1627;Gh_A13G0151;Gh_A05G3931;Gh_D05G0068;Gh_A11G1557;Gh_A08G1637;Gh_A04G0509;Gh_A03G0322;Gh_A10G0775;Gh_D05G1164;Gh_A06G1328;Gh_D06G1657;Gh_…
GO:0005634	nucleus	Cellular Component	328	3.11201e-55	Gh_D12G1322;Gh_A02G0524;Gh_A02G1427;Gh_D03G0496;Gh_A06G1553;Gh_A04G1186;Gh_A07G0365;Gh_D11G2746;Gh_A13G1737;Gh_D11G3356;Gh_A10G0823;Gh_Sca006550G01;Gh_A08G2077;Gh_A02G1204;Gh_A13G0650;Gh_D13G2532;Gh_A07G0683;Gh_D07G0765;Gh_D10G2147;Gh_A07G0037;Gh_D07G0074;Gh_D04G1015;Gh_A01G0350;Gh_A01G0848;Gh_A01G0908;Gh_A01G1274;Gh_A01G1462;Gh_A01G1613;Gh_A01G1878;Gh_A01G1879;Gh_A01G1880;Gh_A01G1890;Gh_A02G0849…
GO:0044427	chromosomal part	Cellular Component	93	2.83372e-41	Gh_A02G0524;Gh_A05G0546;Gh_A12G1796;Gh_D03G0842;Gh_D12G1964;Gh_A03G0513;Gh_A07G0359;Gh_D03G1013;Gh_D07G0421;Gh_A06G1615;Gh_A05G0929;Gh_A05G2513;Gh_A06G1482;Gh_A11G0319;Gh_D05G2791;Gh_D06G1847;Gh_D11G0375;Gh_D11G2746;Gh_A08G0123;Gh_D06G1734;Gh_D08G0168;Gh_D10G1359;Gh_D11G0945;Gh_A02G1234;Gh_A02G1235;Gh_A05G1915;Gh_A10G0473;Gh_D03G0371;Gh_D05G2150;Gh_D07G1382;Gh_A01G1878;Gh_A01G1879;Gh_A01G1880;Gh_…
GO:0005694	chromosome	Cellular Component	99	6.15693e-40	Gh_A02G0524;Gh_A05G0546;Gh_A12G1796;Gh_D03G0842;Gh_D12G1964;Gh_A03G0513;Gh_A07G0359;Gh_D03G1013;Gh_D07G0421;Gh_A06G1615;Gh_A05G0929;Gh_A05G2513;Gh_A06G1482;Gh_A11G0319;Gh_D05G2791;Gh_D06G1847;Gh_D11G0375;Gh_D11G2746;Gh_A08G0123;Gh_D06G1734;Gh_D08G0168;Gh_D10G1359;Gh_D11G0945;Gh_A02G1234;Gh_A02G1235;Gh_A05G1915;Gh_A10G0473;Gh_D03G0371;Gh_D05G2150;Gh_D07G1382;Gh_A01G1878;Gh_A01G1879;Gh_A01G1880;Gh_…
GO:0044815	DNA packaging complex	Cellular Component	71	7.69676e-35	Gh_A03G0513;Gh_A07G0359;Gh_D03G1013;Gh_D07G0421;Gh_A02G1234;Gh_A02G1235;Gh_A05G1915;Gh_A10G0473;Gh_D03G0371;Gh_D05G2150;Gh_D07G1382;Gh_A01G1878;Gh_A01G1879;Gh_A01G1880;Gh_A01G1890;Gh_A03G0310;Gh_A03G0332;Gh_A03G0337;Gh_A04G0195;Gh_A04G0698;Gh_A07G0118;Gh_A07G0712;Gh_A07G0876;Gh_A07G2178;Gh_A08G0011;Gh_A08G0014;Gh_A08G0172;Gh_A08G0565;Gh_A08G1647;Gh_A08G1671;Gh_A08G2533;Gh_A09G2488;Gh_A11G1156;Gh_…
GO:0000786	nucleosome	Cellular Component	67	2.79516e-32	Gh_A02G1234;Gh_A02G1235;Gh_A05G1915;Gh_A10G0473;Gh_D03G0371;Gh_D05G2150;Gh_D07G1382;Gh_A01G1878;Gh_A01G1879;Gh_A01G1880;Gh_A01G1890;Gh_A03G0310;Gh_A03G0332;Gh_A03G0337;Gh_A04G0195;Gh_A04G0698;Gh_A07G0118;Gh_A07G0712;Gh_A07G0876;Gh_A07G2178;Gh_A08G0011;Gh_A08G0014;Gh_A08G0172;Gh_A08G0565;Gh_A08G1647;Gh_A08G1671;Gh_A08G2533;Gh_A09G2488;Gh_A11G1156;Gh_A11G1173;Gh_A11G1632;Gh_A12G1395;Gh_A12G1396;Gh_…
GO:0032993	protein-DNA complex	Cellular Component	67	2.79516e-32	Gh_A02G1234;Gh_A02G1235;Gh_A05G1915;Gh_A10G0473;Gh_D03G0371;Gh_D05G2150;Gh_D07G1382;Gh_A01G1878;Gh_A01G1879;Gh_A01G1880;Gh_A01G1890;Gh_A03G0310;Gh_A03G0332;Gh_A03G0337;Gh_A04G0195;Gh_A04G0698;Gh_A07G0118;Gh_A07G0712;Gh_A07G0876;Gh_A07G2178;Gh_A08G0011;Gh_A08G0014;Gh_A08G0172;Gh_A08G0565;Gh_A08G1647;Gh_A08G1671;Gh_A08G2533;Gh_A09G2488;Gh_A11G1156;Gh_A11G1173;Gh_A11G1632;Gh_A12G1395;Gh_A12G1396;Gh_…
GO:0043227	membrane-bounded organelle	Cellular Component	345	1.1991e-29	Gh_D12G1322;Gh_A02G0524;Gh_A03G1373;Gh_A11G0211;Gh_D11G0225;Gh_A02G1427;Gh_D03G0496;Gh_A06G1553;Gh_A04G1186;Gh_D05G0471;Gh_D06G0955;Gh_A05G2495;Gh_D05G2772;Gh_A07G0365;Gh_D01G0487;Gh_D11G2746;Gh_A13G1737;Gh_D13G1829;Gh_A08G0047;Gh_D11G3356;Gh_A10G0823;Gh_Sca006550G01;Gh_A08G2077;Gh_A06G0966;Gh_A11G0937;Gh_A06G1315;Gh_D06G1644;Gh_D08G0415;Gh_A02G1204;Gh_A13G0650;Gh_D13G2532;Gh_A07G0683;Gh_D07G0765…
GO:0043231	intracellular membrane-bounded organelle	Cellular Component	345	1.1991e-29	Gh_D12G1322;Gh_A02G0524;Gh_A03G1373;Gh_A11G0211;Gh_D11G0225;Gh_A02G1427;Gh_D03G0496;Gh_A06G1553;Gh_A04G1186;Gh_D05G0471;Gh_D06G0955;Gh_A05G2495;Gh_D05G2772;Gh_A07G0365;Gh_D01G0487;Gh_D11G2746;Gh_A13G1737;Gh_D13G1829;Gh_A08G0047;Gh_D11G3356;Gh_A10G0823;Gh_Sca006550G01;Gh_A08G2077;Gh_A06G0966;Gh_A11G0937;Gh_A06G1315;Gh_D06G1644;Gh_D08G0415;Gh_A02G1204;Gh_A13G0650;Gh_D13G2532;Gh_A07G0683;Gh_D07G0765…
GO:0000785	chromatin	Cellular Component	68	3.86745e-29	Gh_A02G0524;Gh_A02G1234;Gh_A02G1235;Gh_A05G1915;Gh_A10G0473;Gh_D03G0371;Gh_D05G2150;Gh_D07G1382;Gh_A01G1878;Gh_A01G1879;Gh_A01G1880;Gh_A01G1890;Gh_A03G0310;Gh_A03G0332;Gh_A03G0337;Gh_A04G0195;Gh_A04G0698;Gh_A07G0118;Gh_A07G0712;Gh_A07G0876;Gh_A07G2178;Gh_A08G0011;Gh_A08G0014;Gh_A08G0172;Gh_A08G0565;Gh_A08G1647;Gh_A08G1671;Gh_A08G2533;Gh_A09G2488;Gh_A11G1156;Gh_A11G1173;Gh_A11G1632;Gh_A12G1395;Gh_…
GO:0043226	organelle	Cellular Component	457	2.00782e-21	Gh_D12G1322;Gh_A02G0524;Gh_A12G0093;Gh_D09G0693;Gh_D12G0106;Gh_A05G0546;Gh_A12G1796;Gh_D03G0842;Gh_D12G1964;Gh_A03G1373;Gh_A11G0211;Gh_D11G0225;Gh_A01G1637;Gh_A01G1752;Gh_A02G0828;Gh_A03G0657;Gh_A04G0035;Gh_A04G0192;Gh_A04G0682;Gh_A05G0631;Gh_A05G1427;Gh_A05G2004;Gh_A05G2862;Gh_A06G0212;Gh_A08G0273;Gh_A10G1163;Gh_A11G1639;Gh_A11G1895;Gh_A11G2403;Gh_A11G2642;Gh_A12G0785;Gh_A12G2090;Gh_A13G2211;Gh_…
GO:0043229	intracellular organelle	Cellular Component	457	2.00782e-21	Gh_D12G1322;Gh_A02G0524;Gh_A12G0093;Gh_D09G0693;Gh_D12G0106;Gh_A05G0546;Gh_A12G1796;Gh_D03G0842;Gh_D12G1964;Gh_A03G1373;Gh_A11G0211;Gh_D11G0225;Gh_A01G1637;Gh_A01G1752;Gh_A02G0828;Gh_A03G0657;Gh_A04G0035;Gh_A04G0192;Gh_A04G0682;Gh_A05G0631;Gh_A05G1427;Gh_A05G2004;Gh_A05G2862;Gh_A06G0212;Gh_A08G0273;Gh_A10G1163;Gh_A11G1639;Gh_A11G1895;Gh_A11G2403;Gh_A11G2642;Gh_A12G0785;Gh_A12G2090;Gh_A13G2211;Gh_…
GO:0005622	intracellular	Cellular Component	596	1.44389e-13	Gh_D12G1322;Gh_A13G1423;Gh_D11G2237;Gh_D13G1786;Gh_A10G0856;Gh_A11G1304;Gh_D07G2003;Gh_D06G0744;Gh_D07G0432;Gh_A02G0524;Gh_A12G0093;Gh_D09G0693;Gh_D12G0106;Gh_A05G0546;Gh_A12G1796;Gh_D03G0842;Gh_D12G1964;Gh_A03G1373;Gh_A11G0211;Gh_D11G0225;Gh_A01G1637;Gh_A01G1752;Gh_A02G0828;Gh_A03G0657;Gh_A04G0035;Gh_A04G0192;Gh_A04G0682;Gh_A05G0631;Gh_A05G1427;Gh_A05G2004;Gh_A05G2862;Gh_A06G0212;Gh_A08G0273;Gh_…
GO:0005623	cell	Cellular Component	616	2.2929e-13	Gh_D12G1322;Gh_A13G1423;Gh_D11G2237;Gh_D13G1786;Gh_A10G0856;Gh_A11G1304;Gh_D07G2003;Gh_D06G0744;Gh_D07G0432;Gh_A02G0524;Gh_A12G0093;Gh_D09G0693;Gh_D12G0106;Gh_A05G0546;Gh_A12G1796;Gh_D03G0842;Gh_D12G1964;Gh_A03G1373;Gh_A11G0211;Gh_D11G0225;Gh_A01G1637;Gh_A01G1752;Gh_A02G0828;Gh_A03G0657;Gh_A04G0035;Gh_A04G0192;Gh_A04G0682;Gh_A05G0631;Gh_A05G1427;Gh_A05G2004;Gh_A05G2862;Gh_A06G0212;Gh_A08G0273;Gh_…
GO:0044464	cell part	Cellular Component	616	2.2929e-13	Gh_D12G1322;Gh_A13G1423;Gh_D11G2237;Gh_D13G1786;Gh_A10G0856;Gh_A11G1304;Gh_D07G2003;Gh_D06G0744;Gh_D07G0432;Gh_A02G0524;Gh_A12G0093;Gh_D09G0693;Gh_D12G0106;Gh_A05G0546;Gh_A12G1796;Gh_D03G0842;Gh_D12G1964;Gh_A03G1373;Gh_A11G0211;Gh_D11G0225;Gh_A01G1637;Gh_A01G1752;Gh_A02G0828;Gh_A03G0657;Gh_A04G0035;Gh_A04G0192;Gh_A04G0682;Gh_A05G0631;Gh_A05G1427;Gh_A05G2004;Gh_A05G2862;Gh_A06G0212;Gh_A08G0273;Gh_…
GO:0044424	intracellular part	Cellular Component	537	6.39482e-13	Gh_D12G1322;Gh_A13G1423;Gh_D11G2237;Gh_D13G1786;Gh_A10G0856;Gh_A11G1304;Gh_D07G2003;Gh_D06G0744;Gh_D07G0432;Gh_A02G0524;Gh_A12G0093;Gh_D09G0693;Gh_D12G0106;Gh_A05G0546;Gh_A12G1796;Gh_D03G0842;Gh_D12G1964;Gh_A03G1373;Gh_A11G0211;Gh_D11G0225;Gh_A01G1637;Gh_A01G1752;Gh_A02G0828;Gh_A03G0657;Gh_A04G0035;Gh_A04G0192;Gh_A04G0682;Gh_A05G0631;Gh_A05G1427;Gh_A05G2004;Gh_A05G2862;Gh_A06G0212;Gh_A08G0273;Gh_…
GO:0044422	organelle part	Cellular Component	194	3.85073e-12	Gh_D12G1322;Gh_A02G0524;Gh_A12G0093;Gh_D09G0693;Gh_D12G0106;Gh_A05G0546;Gh_A12G1796;Gh_D03G0842;Gh_D12G1964;Gh_A01G1637;Gh_A01G1752;Gh_A02G0828;Gh_A03G0657;Gh_A04G0035;Gh_A04G0192;Gh_A04G0682;Gh_A05G0631;Gh_A05G1427;Gh_A05G2004;Gh_A05G2862;Gh_A06G0212;Gh_A08G0273;Gh_A10G1163;Gh_A11G1639;Gh_A11G1895;Gh_A11G2403;Gh_A11G2642;Gh_A12G0785;Gh_A12G2090;Gh_A13G2211;Gh_D01G1996;Gh_D02G0448;Gh_D02G0878;Gh_…
GO:0044446	intracellular organelle part	Cellular Component	194	3.85073e-12	Gh_D12G1322;Gh_A02G0524;Gh_A12G0093;Gh_D09G0693;Gh_D12G0106;Gh_A05G0546;Gh_A12G1796;Gh_D03G0842;Gh_D12G1964;Gh_A01G1637;Gh_A01G1752;Gh_A02G0828;Gh_A03G0657;Gh_A04G0035;Gh_A04G0192;Gh_A04G0682;Gh_A05G0631;Gh_A05G1427;Gh_A05G2004;Gh_A05G2862;Gh_A06G0212;Gh_A08G0273;Gh_A10G1163;Gh_A11G1639;Gh_A11G1895;Gh_A11G2403;Gh_A11G2642;Gh_A12G0785;Gh_A12G2090;Gh_A13G2211;Gh_D01G1996;Gh_D02G0448;Gh_D02G0878;Gh_…
GO:0005875	microtubule associated complex	Cellular Component	45	9.45325e-10	Gh_A12G0093;Gh_D09G0693;Gh_D12G0106;Gh_A01G1637;Gh_A01G1752;Gh_A02G0828;Gh_A03G0657;Gh_A04G0035;Gh_A04G0192;Gh_A04G0682;Gh_A05G0631;Gh_A05G1427;Gh_A05G2004;Gh_A05G2862;Gh_A06G0212;Gh_A08G0273;Gh_A10G1163;Gh_A11G1639;Gh_A11G1895;Gh_A11G2403;Gh_A11G2642;Gh_A12G0785;Gh_A12G2090;Gh_A13G2211;Gh_D01G1996;Gh_D02G0448;Gh_D02G0878;Gh_D03G0955;Gh_D05G2098;Gh_D05G2249;Gh_D05G3161;Gh_D05G3513;Gh_D09G0478;Gh_…
GO:0005871	kinesin complex	Cellular Component	36	7.65069e-09	Gh_A01G1637;Gh_A01G1752;Gh_A02G0828;Gh_A03G0657;Gh_A04G0035;Gh_A04G0192;Gh_A04G0682;Gh_A05G0631;Gh_A05G1427;Gh_A05G2004;Gh_A05G2862;Gh_A06G0212;Gh_A08G0273;Gh_A10G1163;Gh_A11G1639;Gh_A11G1895;Gh_A11G2403;Gh_A11G2642;Gh_A12G0785;Gh_A12G2090;Gh_A13G2211;Gh_D01G1996;Gh_D02G0448;Gh_D02G0878;Gh_D03G0955;Gh_D05G2098;Gh_D05G2249;Gh_D05G3161;Gh_D05G3513;Gh_D09G0478;Gh_D09G1845;Gh_D10G1332;Gh_D10G1562;Gh_…
GO:0015630	microtubule cytoskeleton	Cellular Component	55	2.54982e-08	Gh_A12G0093;Gh_D09G0693;Gh_D12G0106;Gh_A01G1637;Gh_A01G1752;Gh_A02G0828;Gh_A03G0657;Gh_A04G0035;Gh_A04G0192;Gh_A04G0682;Gh_A05G0631;Gh_A05G1427;Gh_A05G2004;Gh_A05G2862;Gh_A06G0212;Gh_A08G0273;Gh_A10G1163;Gh_A11G1639;Gh_A11G1895;Gh_A11G2403;Gh_A11G2642;Gh_A12G0785;Gh_A12G2090;Gh_A13G2211;Gh_D01G1996;Gh_D02G0448;Gh_D02G0878;Gh_D03G0955;Gh_D05G2098;Gh_D05G2249;Gh_D05G3161;Gh_D05G3513;Gh_D09G0478;Gh_…
GO:0043234	protein complex	Cellular Component	227	6.0584e-08	Gh_D12G1322;Gh_A13G1423;Gh_D11G2237;Gh_D13G1786;Gh_A10G0856;Gh_A11G1304;Gh_D07G2003;Gh_D06G0744;Gh_D07G0432;Gh_A02G0524;Gh_A12G0093;Gh_D09G0693;Gh_D12G0106;Gh_A05G0546;Gh_A12G1796;Gh_D03G0842;Gh_D12G1964;Gh_A01G1637;Gh_A01G1752;Gh_A02G0828;Gh_A03G0657;Gh_A04G0035;Gh_A04G0192;Gh_A04G0682;Gh_A05G0631;Gh_A05G1427;Gh_A05G2004;Gh_A05G2862;Gh_A06G0212;Gh_A08G0273;Gh_A10G1163;Gh_A11G1639;Gh_A11G1895;Gh_…
GO:0044430	cytoskeletal part	Cellular Component	62	2.16844e-07	Gh_A12G0093;Gh_D09G0693;Gh_D12G0106;Gh_A01G1637;Gh_A01G1752;Gh_A02G0828;Gh_A03G0657;Gh_A04G0035;Gh_A04G0192;Gh_A04G0682;Gh_A05G0631;Gh_A05G1427;Gh_A05G2004;Gh_A05G2862;Gh_A06G0212;Gh_A08G0273;Gh_A10G1163;Gh_A11G1639;Gh_A11G1895;Gh_A11G2403;Gh_A11G2642;Gh_A12G0785;Gh_A12G2090;Gh_A13G2211;Gh_D01G1996;Gh_D02G0448;Gh_D02G0878;Gh_D03G0955;Gh_D05G2098;Gh_D05G2249;Gh_D05G3161;Gh_D05G3513;Gh_D09G0478;Gh_…
GO:0000775	chromosome, centromeric region	Cellular Component	9	4.44992e-07	Gh_A06G1615;Gh_A05G0929;Gh_A05G2513;Gh_A06G1482;Gh_A11G0319;Gh_D05G2791;Gh_D06G1847;Gh_D11G0375;Gh_D07G1382
GO:0043228	non-membrane-bounded organelle	Cellular Component	194	1.13149e-06	Gh_A02G0524;Gh_A12G0093;Gh_D09G0693;Gh_D12G0106;Gh_A05G0546;Gh_A12G1796;Gh_D03G0842;Gh_D12G1964;Gh_A01G1637;Gh_A01G1752;Gh_A02G0828;Gh_A03G0657;Gh_A04G0035;Gh_A04G0192;Gh_A04G0682;Gh_A05G0631;Gh_A05G1427;Gh_A05G2004;Gh_A05G2862;Gh_A06G0212;Gh_A08G0273;Gh_A10G1163;Gh_A11G1639;Gh_A11G1895;Gh_A11G2403;Gh_A11G2642;Gh_A12G0785;Gh_A12G2090;Gh_A13G2211;Gh_D01G1996;Gh_D02G0448;Gh_D02G0878;Gh_D03G0955;Gh_…
GO:0043232	intracellular non-membrane-bounded organelle	Cellular Component	194	1.13149e-06	Gh_A02G0524;Gh_A12G0093;Gh_D09G0693;Gh_D12G0106;Gh_A05G0546;Gh_A12G1796;Gh_D03G0842;Gh_D12G1964;Gh_A01G1637;Gh_A01G1752;Gh_A02G0828;Gh_A03G0657;Gh_A04G0035;Gh_A04G0192;Gh_A04G0682;Gh_A05G0631;Gh_A05G1427;Gh_A05G2004;Gh_A05G2862;Gh_A06G0212;Gh_A08G0273;Gh_A10G1163;Gh_A11G1639;Gh_A11G1895;Gh_A11G2403;Gh_A11G2642;Gh_A12G0785;Gh_A12G2090;Gh_A13G2211;Gh_D01G1996;Gh_D02G0448;Gh_D02G0878;Gh_D03G0955;Gh_…
GO:0000808	origin recognition complex	Cellular Component	8	3.5132e-06	Gh_A08G0123;Gh_D06G1734;Gh_D08G0168;Gh_D10G1359;Gh_D11G0945;Gh_A02G1204;Gh_A13G0650;Gh_D13G2532
GO:0098687	chromosomal region	Cellular Component	9	4.19538e-06	Gh_A06G1615;Gh_A05G0929;Gh_A05G2513;Gh_A06G1482;Gh_A11G0319;Gh_D05G2791;Gh_D06G1847;Gh_D11G0375;Gh_D07G1382
GO:0005856	cytoskeleton	Cellular Component	64	6.92e-06	Gh_A12G0093;Gh_D09G0693;Gh_D12G0106;Gh_A01G1637;Gh_A01G1752;Gh_A02G0828;Gh_A03G0657;Gh_A04G0035;Gh_A04G0192;Gh_A04G0682;Gh_A05G0631;Gh_A05G1427;Gh_A05G2004;Gh_A05G2862;Gh_A06G0212;Gh_A08G0273;Gh_A10G1163;Gh_A11G1639;Gh_A11G1895;Gh_A11G2403;Gh_A11G2642;Gh_A12G0785;Gh_A12G2090;Gh_A13G2211;Gh_D01G1996;Gh_D02G0448;Gh_D02G0878;Gh_D03G0955;Gh_D05G2098;Gh_D05G2249;Gh_D05G3161;Gh_D05G3513;Gh_D09G0478;Gh_…
GO:0000793	condensed chromosome	Cellular Component	10	1.23343e-05	Gh_A05G0546;Gh_A12G1796;Gh_D03G0842;Gh_D12G1964;Gh_A03G0513;Gh_A07G0359;Gh_D03G1013;Gh_D07G0421;Gh_D11G2746;Gh_D07G1382
GO:0042555	MCM complex	Cellular Component	7	0.000108149	Gh_A03G0737;Gh_A05G1256;Gh_A10G0368;Gh_A11G3071;Gh_D05G1424;Gh_D09G0023;Gh_D13G1997
GO:0016602	CCAAT-binding factor complex	Cellular Component	10	0.00026302	Gh_A05G1140;Gh_A05G3523;Gh_A10G0036;Gh_D04G0086;Gh_D05G1315;Gh_D10G0039;Gh_D10G0506;Gh_A11G2618;Gh_D07G0513;Gh_D11G2928
GO:0000796	condensin complex	Cellular Component	4	0.000632092	Gh_A03G0513;Gh_A07G0359;Gh_D03G1013;Gh_D07G0421
GO:0043626	PCNA complex	Cellular Component	3	0.00119397	Gh_A03G0403;Gh_A13G1962;Gh_D03G1136
GO:0044796	DNA polymerase processivity factor complex	Cellular Component	3	0.00119397	Gh_A03G0403;Gh_A13G1962;Gh_D03G1136
GO:0005971	ribonucleoside-diphosphate reductase complex	Cellular Component	4	0.00321374	Gh_A02G0278;Gh_A10G0640;Gh_D07G2317;Gh_D10G0755
GO:0005667	transcription factor complex	Cellular Component	14	0.00324429	Gh_A07G1021;Gh_A09G0927;Gh_D09G0232;Gh_D09G0956;Gh_A05G1140;Gh_A05G3523;Gh_A10G0036;Gh_D04G0086;Gh_D05G1315;Gh_D10G0039;Gh_D10G0506;Gh_A11G2618;Gh_D07G0513;Gh_D11G2928
GO:0005664	nuclear origin of replication recognition complex	Cellular Component	3	0.00894227	Gh_A02G1204;Gh_A13G0650;Gh_D13G2532
GO:0019898	extrinsic component of membrane	Cellular Component	9	0.0175371	Gh_A07G2359;Gh_D07G0118;Gh_D11G2110;Gh_A05G3293;Gh_A06G1076;Gh_D04G0584;Gh_D05G3787;Gh_D06G1306;Gh_A11G1738
GO:0009538	photosystem I reaction center	Cellular Component	5	0.0207643	Gh_A05G3843;Gh_A06G1222;Gh_D05G1244;Gh_D07G1624;Gh_D08G0513
GO:0044798	nuclear transcription factor complex	Cellular Component	10	0.0233694	Gh_A05G1140;Gh_A05G3523;Gh_A10G0036;Gh_D04G0086;Gh_D05G1315;Gh_D10G0039;Gh_D10G0506;Gh_A11G2618;Gh_D07G0513;Gh_D11G2928
GO:0090575	RNA polymerase II transcription factor complex	Cellular Component	10	0.0233694	Gh_A05G1140;Gh_A05G3523;Gh_A10G0036;Gh_D04G0086;Gh_D05G1315;Gh_D10G0039;Gh_D10G0506;Gh_A11G2618;Gh_D07G0513;Gh_D11G2928
GO:0030915	Smc5-Smc6 complex	Cellular Component	4	0.0248738	Gh_A05G0546;Gh_A12G1796;Gh_D03G0842;Gh_D12G1964
GO:0044450	microtubule organizing center part	Cellular Component	4	0.0248738	Gh_A12G0093;Gh_D09G0693;Gh_D12G0106;Gh_A12G0996
GO:0005819	spindle	Cellular Component	5	0.0287347	Gh_A01G0133;Gh_A03G1378;Gh_A05G3207;Gh_D01G0178;Gh_D09G0095
GO:0008023	transcription elongation factor complex	Cellular Component	2	0.0403232	Gh_A07G0683;Gh_D07G0765
GO:0032783	ELL-EAF complex	Cellular Component	2	0.0403232	Gh_A07G0683;Gh_D07G0765
GO:0008352	katanin complex	Cellular Component	3	0.0435431	Gh_A12G0093;Gh_D09G0693;Gh_D12G0106
GO:1990204	oxidoreductase complex	Cellular Component	11	0.0474866	Gh_A09G0308;Gh_A05G3293;Gh_A06G1076;Gh_D04G0584;Gh_D05G3787;Gh_D06G1306;Gh_A11G1738;Gh_A02G0278;Gh_A10G0640;Gh_D07G2317;Gh_D10G0755
GO:0005732	small nucleolar ribonucleoprotein complex	Cellular Component	2	0.0577945	Gh_A01G1859;Gh_D11G3356
GO:0000178	exosome (RNase complex)	Cellular Component	3	0.0651425	Gh_A13G1423;Gh_D11G2237;Gh_D13G1786
GO:0005834	heterotrimeric G-protein complex	Cellular Component	3	0.0651425	Gh_A07G2359;Gh_D07G0118;Gh_D11G2110
GO:0009898	cytoplasmic side of plasma membrane	Cellular Component	3	0.0651425	Gh_A07G2359;Gh_D07G0118;Gh_D11G2110
GO:0019897	extrinsic component of plasma membrane	Cellular Component	3	0.0651425	Gh_A07G2359;Gh_D07G0118;Gh_D11G2110
GO:0031234	extrinsic component of cytoplasmic side of plasma membrane	Cellular Component	3	0.0651425	Gh_A07G2359;Gh_D07G0118;Gh_D11G2110
GO:0098552	side of membrane	Cellular Component	3	0.0651425	Gh_A07G2359;Gh_D07G0118;Gh_D11G2110
GO:0098562	cytoplasmic side of membrane	Cellular Component	3	0.0651425	Gh_A07G2359;Gh_D07G0118;Gh_D11G2110
GO:0000777	condensed chromosome kinetochore	Cellular Component	1	0.0680819	Gh_D07G1382
GO:0000779	condensed chromosome, centromeric region	Cellular Component	1	0.0680819	Gh_D07G1382
GO:0000939	condensed chromosome inner kinetochore	Cellular Component	1	0.0680819	Gh_D07G1382
GO:0009654	photosystem II oxygen evolving complex	Cellular Component	6	0.131124	Gh_A05G3293;Gh_A06G1076;Gh_D04G0584;Gh_D05G3787;Gh_D06G1306;Gh_A11G1738
GO:0016459	myosin complex	Cellular Component	6	0.131124	Gh_A05G0287;Gh_A12G1206;Gh_A13G1216;Gh_D10G1711;Gh_D11G2576;Gh_D13G1513
GO:0000172	ribonuclease MRP complex	Cellular Component	1	0.131534	Gh_A01G1859
GO:0000346	transcription export complex	Cellular Component	1	0.131534	Gh_D03G0496
GO:0000347	THO complex	Cellular Component	1	0.131534	Gh_D03G0496
GO:0000445	THO complex part of transcription export complex	Cellular Component	1	0.131534	Gh_D03G0496
GO:0030677	ribonuclease P complex	Cellular Component	1	0.131534	Gh_A01G1859
GO:0032039	integrator complex	Cellular Component	1	0.131534	Gh_A06G1553
GO:0032300	mismatch repair complex	Cellular Component	1	0.131534	Gh_D12G1322
GO:0032389	MutLalpha complex	Cellular Component	1	0.131534	Gh_D12G1322
GO:0043240	Fanconi anaemia nuclear complex	Cellular Component	1	0.131534	Gh_A02G1427
GO:1902555	endoribonuclease complex	Cellular Component	1	0.131534	Gh_A01G1859
GO:1990391	DNA repair complex	Cellular Component	1	0.131534	Gh_D12G1322
GO:0044454	nuclear chromosome part	Cellular Component	5	0.143868	Gh_A02G0524;Gh_D11G2746;Gh_A02G1204;Gh_A13G0650;Gh_D13G2532
GO:0005815	microtubule organizing center	Cellular Component	4	0.156972	Gh_A12G0093;Gh_D09G0693;Gh_D12G0106;Gh_A12G0996
GO:0000776	kinetochore	Cellular Component	1	0.190671	Gh_D07G1382
GO:0005874	microtubule	Cellular Component	10	0.19956	Gh_A01G0133;Gh_A03G1378;Gh_A05G3207;Gh_A12G0996;Gh_D01G0178;Gh_D09G0095;Gh_A07G1077;Gh_A11G2256;Gh_D07G2180;Gh_D09G1534
GO:0044428	nuclear part	Cellular Component	33	0.201467	Gh_D12G1322;Gh_A02G0524;Gh_A02G1427;Gh_D03G0496;Gh_A06G1553;Gh_A04G1186;Gh_A07G0365;Gh_D11G2746;Gh_A13G1737;Gh_D11G3356;Gh_A10G0823;Gh_Sca006550G01;Gh_A08G2077;Gh_A02G1204;Gh_A13G0650;Gh_D13G2532;Gh_A07G0683;Gh_D07G0765;Gh_D10G2147;Gh_A08G2116;Gh_A01G1952;Gh_A07G0294;Gh_D10G0601;Gh_A05G1140;Gh_A05G3523;Gh_A10G0036;Gh_D04G0086;Gh_D05G1315;Gh_D10G0039;Gh_D10G0506;Gh_A11G2618;Gh_D07G0513;Gh_D11G2928
GO:0000794	condensed nuclear chromosome	Cellular Component	1	0.245785	Gh_D11G2746
GO:0005697	telomerase holoenzyme complex	Cellular Component	1	0.245785	Gh_D11G3356
GO:0030896	checkpoint clamp complex	Cellular Component	1	0.245785	Gh_D11G2746
GO:0031429	box H/ACA snoRNP complex	Cellular Component	1	0.245785	Gh_D11G3356
GO:0043564	Ku70:Ku80 complex	Cellular Component	1	0.245785	Gh_Sca006550G01
GO:0044452	nucleolar part	Cellular Component	1	0.245785	Gh_D11G3356
GO:0044599	AP-5 adaptor complex	Cellular Component	1	0.245785	Gh_D05G3530
GO:0072588	box H/ACA RNP complex	Cellular Component	1	0.245785	Gh_D11G3356
GO:0042651	thylakoid membrane	Cellular Component	6	0.256882	Gh_A05G3293;Gh_A06G1076;Gh_D04G0584;Gh_D05G3787;Gh_D06G1306;Gh_A11G1738
GO:0048046	apoplast	Cellular Component	6	0.268625	Gh_A03G1432;Gh_A05G2724;Gh_A05G3992;Gh_A13G0500;Gh_D02G1891;Gh_D13G0639
GO:0099512	supramolecular fiber	Cellular Component	11	0.270816	Gh_A01G0133;Gh_A03G1378;Gh_A05G3207;Gh_A12G0996;Gh_D01G0178;Gh_D09G0095;Gh_A07G1077;Gh_A11G2256;Gh_D07G2180;Gh_D09G1534;Gh_A05G0485
GO:0099513	polymeric cytoskeletal fiber	Cellular Component	11	0.270816	Gh_A01G0133;Gh_A03G1378;Gh_A05G3207;Gh_A12G0996;Gh_D01G0178;Gh_D09G0095;Gh_A07G1077;Gh_A11G2256;Gh_D07G2180;Gh_D09G1534;Gh_A05G0485
GO:0009522	photosystem I	Cellular Component	6	0.280497	Gh_A05G3843;Gh_A06G1222;Gh_D05G1244;Gh_D07G1624;Gh_D08G0513;Gh_A13G1078
GO:0000930	gamma-tubulin complex	Cellular Component	1	0.29715	Gh_A12G0996
GO:0032991	macromolecular complex	Cellular Component	261	0.297425	Gh_D12G1322;Gh_A13G1423;Gh_D11G2237;Gh_D13G1786;Gh_A10G0856;Gh_A11G1304;Gh_D07G2003;Gh_D06G0744;Gh_D07G0432;Gh_A02G0524;Gh_A12G0093;Gh_D09G0693;Gh_D12G0106;Gh_A05G0546;Gh_A12G1796;Gh_D03G0842;Gh_D12G1964;Gh_A01G1637;Gh_A01G1752;Gh_A02G0828;Gh_A03G0657;Gh_A04G0035;Gh_A04G0192;Gh_A04G0682;Gh_A05G0631;Gh_A05G1427;Gh_A05G2004;Gh_A05G2862;Gh_A06G0212;Gh_A08G0273;Gh_A10G1163;Gh_A11G1639;Gh_A11G1895;Gh_…
GO:0005779	integral component of peroxisomal membrane	Cellular Component	2	0.298095	Gh_D07G0170;Gh_Sca015228G01
GO:0031231	intrinsic component of peroxisomal membrane	Cellular Component	2	0.298095	Gh_D07G0170;Gh_Sca015228G01
GO:0000228	nuclear chromosome	Cellular Component	5	0.333091	Gh_A02G0524;Gh_D11G2746;Gh_A02G1204;Gh_A13G0650;Gh_D13G2532
GO:0016592	mediator complex	Cellular Component	3	0.335107	Gh_A01G1952;Gh_A07G0294;Gh_D10G0601
GO:0005666	DNA-directed RNA polymerase III complex	Cellular Component	1	0.345022	Gh_A07G0365
GO:0031519	PcG protein complex	Cellular Component	1	0.345022	Gh_A10G0823
GO:0046540	U4/U6 x U5 tri-snRNP complex	Cellular Component	1	0.345022	Gh_D10G2147
GO:0097526	spliceosomal tri-snRNP complex	Cellular Component	1	0.345022	Gh_D10G2147
GO:0031012	extracellular matrix	Cellular Component	2	0.374574	Gh_A05G2793;Gh_D05G3098
GO:0031981	nuclear lumen	Cellular Component	15	0.394564	Gh_A02G0524;Gh_A02G1427;Gh_A06G1553;Gh_A07G0365;Gh_D11G2746;Gh_D11G3356;Gh_A02G1204;Gh_A13G0650;Gh_D13G2532;Gh_A07G0683;Gh_D07G0765;Gh_A08G2116;Gh_A01G1952;Gh_A07G0294;Gh_D10G0601
GO:0005730	nucleolus	Cellular Component	2	0.423654	Gh_D11G3356;Gh_A08G2116
GO:0005744	mitochondrial inner membrane presequence translocase complex	Cellular Component	2	0.493284	Gh_D05G0471;Gh_D06G0955
GO:0005778	peroxisomal membrane	Cellular Component	2	0.493284	Gh_D07G0170;Gh_Sca015228G01
GO:0031903	microbody membrane	Cellular Component	2	0.493284	Gh_D07G0170;Gh_Sca015228G01
GO:0044438	microbody part	Cellular Component	2	0.493284	Gh_D07G0170;Gh_Sca015228G01
GO:0044439	peroxisomal part	Cellular Component	2	0.493284	Gh_D07G0170;Gh_Sca015228G01
GO:0008540	proteasome regulatory particle, base subcomplex	Cellular Component	1	0.506077	Gh_A01G1382
GO:0097525	spliceosomal snRNP complex	Cellular Component	1	0.506077	Gh_D10G2147
GO:0043233	organelle lumen	Cellular Component	15	0.529238	Gh_A02G0524;Gh_A02G1427;Gh_A06G1553;Gh_A07G0365;Gh_D11G2746;Gh_D11G3356;Gh_A02G1204;Gh_A13G0650;Gh_D13G2532;Gh_A07G0683;Gh_D07G0765;Gh_A08G2116;Gh_A01G1952;Gh_A07G0294;Gh_D10G0601
GO:0070013	intracellular organelle lumen	Cellular Component	15	0.529238	Gh_A02G0524;Gh_A02G1427;Gh_A06G1553;Gh_A07G0365;Gh_D11G2746;Gh_D11G3356;Gh_A02G1204;Gh_A13G0650;Gh_D13G2532;Gh_A07G0683;Gh_D07G0765;Gh_A08G2116;Gh_A01G1952;Gh_A07G0294;Gh_D10G0601
GO:0009507	chloroplast	Cellular Component	5	0.535638	Gh_A06G0966;Gh_A11G0937;Gh_A06G1315;Gh_D06G1644;Gh_D08G0415
GO:0009536	plastid	Cellular Component	5	0.548294	Gh_A06G0966;Gh_A11G0937;Gh_A06G1315;Gh_D06G1644;Gh_D08G0415
GO:0031974	membrane-enclosed lumen	Cellular Component	15	0.55823	Gh_A02G0524;Gh_A02G1427;Gh_A06G1553;Gh_A07G0365;Gh_D11G2746;Gh_D11G3356;Gh_A02G1204;Gh_A13G0650;Gh_D13G2532;Gh_A07G0683;Gh_D07G0765;Gh_A08G2116;Gh_A01G1952;Gh_A07G0294;Gh_D10G0601
GO:0005654	nucleoplasm	Cellular Component	8	0.567259	Gh_A02G1427;Gh_A06G1553;Gh_A07G0365;Gh_A07G0683;Gh_D07G0765;Gh_A01G1952;Gh_A07G0294;Gh_D10G0601
GO:0044451	nucleoplasm part	Cellular Component	8	0.567259	Gh_A02G1427;Gh_A06G1553;Gh_A07G0365;Gh_A07G0683;Gh_D07G0765;Gh_A01G1952;Gh_A07G0294;Gh_D10G0601
GO:0005886	plasma membrane	Cellular Component	6	0.570365	Gh_A07G2359;Gh_D07G0118;Gh_D11G2110;Gh_A01G1422;Gh_D01G1660;Gh_A05G1371
GO:0005838	proteasome regulatory particle	Cellular Component	1	0.571097	Gh_A01G1382
GO:0022624	proteasome accessory complex	Cellular Component	1	0.571097	Gh_A01G1382
GO:0031300	intrinsic component of organelle membrane	Cellular Component	5	0.585225	Gh_A05G2495;Gh_D05G2772;Gh_A08G0047;Gh_D07G0170;Gh_Sca015228G01
GO:0005618	cell wall	Cellular Component	15	0.593538	Gh_A05G1179;Gh_A10G0735;Gh_A11G0520;Gh_D05G0375;Gh_D05G1355;Gh_D05G1356;Gh_D11G0604;Gh_D12G2158;Gh_D13G2032;Gh_A03G1432;Gh_A05G2724;Gh_A05G3992;Gh_A13G0500;Gh_D02G1891;Gh_D13G0639
GO:0030312	external encapsulating structure	Cellular Component	15	0.593538	Gh_A05G1179;Gh_A10G0735;Gh_A11G0520;Gh_D05G0375;Gh_D05G1355;Gh_D05G1356;Gh_D11G0604;Gh_D12G2158;Gh_D13G2032;Gh_A03G1432;Gh_A05G2724;Gh_A05G3992;Gh_A13G0500;Gh_D02G1891;Gh_D13G0639
GO:0030173	integral component of Golgi membrane	Cellular Component	1	0.600327	Gh_A08G0047
GO:0031228	intrinsic component of Golgi membrane	Cellular Component	1	0.600327	Gh_A08G0047
GO:0045261	proton-transporting ATP synthase complex, catalytic core F(1)	Cellular Component	3	0.614678	Gh_A06G1303;Gh_D06G1119;Gh_D06G1627
GO:0030532	small nuclear ribonucleoprotein complex	Cellular Component	1	0.627567	Gh_D10G2147
GO:0000152	nuclear ubiquitin ligase complex	Cellular Component	1	0.652952	Gh_A13G1737
GO:0005680	anaphase-promoting complex	Cellular Component	1	0.652952	Gh_A13G1737
GO:0009331	glycerol-3-phosphate dehydrogenase complex	Cellular Component	1	0.652952	Gh_A09G0308
GO:0015629	actin cytoskeleton	Cellular Component	8	0.715774	Gh_A05G0287;Gh_A12G1206;Gh_A13G1216;Gh_D10G1711;Gh_D11G2576;Gh_D13G1513;Gh_A11G1202;Gh_A05G0485
GO:0030288	outer membrane-bounded periplasmic space	Cellular Component	2	0.727856	Gh_D03G0006;Gh_D12G1568
GO:0030313	cell envelope	Cellular Component	2	0.727856	Gh_D03G0006;Gh_D12G1568
GO:0031301	integral component of organelle membrane	Cellular Component	3	0.732835	Gh_A08G0047;Gh_D07G0170;Gh_Sca015228G01
GO:0042597	periplasmic space	Cellular Component	2	0.754397	Gh_D03G0006;Gh_D12G1568
GO:0031227	intrinsic component of endoplasmic reticulum membrane	Cellular Component	2	0.76681	Gh_A05G2495;Gh_D05G2772
GO:0098797	plasma membrane protein complex	Cellular Component	4	0.769444	Gh_A07G2359;Gh_D07G0118;Gh_D11G2110;Gh_A05G1371
GO:0009523	photosystem II	Cellular Component	6	0.782907	Gh_A05G3293;Gh_A06G1076;Gh_D04G0584;Gh_D05G3787;Gh_D06G1306;Gh_A11G1738
GO:0005884	actin filament	Cellular Component	1	0.788309	Gh_A05G0485
GO:0044459	plasma membrane part	Cellular Component	4	0.795035	Gh_A07G2359;Gh_D07G0118;Gh_D11G2110;Gh_A05G1371
GO:0009521	photosystem	Cellular Component	12	0.796702	Gh_A05G3293;Gh_A06G1076;Gh_D04G0584;Gh_D05G3787;Gh_D06G1306;Gh_A11G1738;Gh_A05G3843;Gh_A06G1222;Gh_D05G1244;Gh_D07G1624;Gh_D08G0513;Gh_A13G1078
GO:0000428	DNA-directed RNA polymerase complex	Cellular Component	2	0.811142	Gh_A06G1553;Gh_A07G0365
GO:0030880	RNA polymerase complex	Cellular Component	2	0.811142	Gh_A06G1553;Gh_A07G0365
GO:0055029	nuclear DNA-directed RNA polymerase complex	Cellular Component	2	0.811142	Gh_A06G1553;Gh_A07G0365
GO:0005852	eukaryotic translation initiation factor 3 complex	Cellular Component	3	0.828505	Gh_A03G0375;Gh_A09G2073;Gh_D03G1167
GO:0034357	photosynthetic membrane	Cellular Component	12	0.829992	Gh_A05G3293;Gh_A06G1076;Gh_D04G0584;Gh_D05G3787;Gh_D06G1306;Gh_A11G1738;Gh_A05G3843;Gh_A06G1222;Gh_D05G1244;Gh_D07G1624;Gh_D08G0513;Gh_A13G1078
GO:0000790	nuclear chromatin	Cellular Component	1	0.840425	Gh_A02G0524
GO:0031011	Ino80 complex	Cellular Component	1	0.840425	Gh_A02G0524
GO:0033202	DNA helicase complex	Cellular Component	1	0.840425	Gh_A02G0524
GO:0070603	SWI/SNF superfamily-type complex	Cellular Component	1	0.840425	Gh_A02G0524
GO:0097346	INO80-type complex	Cellular Component	1	0.840425	Gh_A02G0524
GO:0005576	extracellular region	Cellular Component	13	0.844266	Gh_D11G2052;Gh_A05G0808;Gh_A05G1576;Gh_A12G1619;Gh_D02G1269;Gh_D05G1754;Gh_A12G1270;Gh_A03G1432;Gh_A05G2724;Gh_A05G3992;Gh_A13G0500;Gh_D02G1891;Gh_D13G0639
GO:0009579	thylakoid	Cellular Component	12	0.858993	Gh_A05G3293;Gh_A06G1076;Gh_D04G0584;Gh_D05G3787;Gh_D06G1306;Gh_A11G1738;Gh_A05G3843;Gh_A06G1222;Gh_D05G1244;Gh_D07G1624;Gh_D08G0513;Gh_A13G1078
GO:0044436	thylakoid part	Cellular Component	12	0.858993	Gh_A05G3293;Gh_A06G1076;Gh_D04G0584;Gh_D05G3787;Gh_D06G1306;Gh_A11G1738;Gh_A05G3843;Gh_A06G1222;Gh_D05G1244;Gh_D07G1624;Gh_D08G0513;Gh_A13G1078
GO:0031461	cullin-RING ubiquitin ligase complex	Cellular Component	3	0.864215	Gh_D02G1375;Gh_D02G1602;Gh_A13G1737
GO:0071944	cell periphery	Cellular Component	22	0.889047	Gh_A07G2359;Gh_D07G0118;Gh_D11G2110;Gh_A05G1179;Gh_A10G0735;Gh_A11G0520;Gh_D05G0375;Gh_D05G1355;Gh_D05G1356;Gh_D11G0604;Gh_D12G2158;Gh_D13G2032;Gh_A03G1432;Gh_A05G2724;Gh_A05G3992;Gh_A13G0500;Gh_D02G1891;Gh_D13G0639;Gh_A01G1422;Gh_D01G1660;Gh_A05G1371;Gh_A13G0645
GO:0000148	1,3-beta-D-glucan synthase complex	Cellular Component	1	0.91554	Gh_A05G1371
GO:0005681	spliceosomal complex	Cellular Component	1	0.921307	Gh_A08G2077
GO:0016591	DNA-directed RNA polymerase II, holoenzyme	Cellular Component	1	0.931687	Gh_A06G1553
GO:0000159	protein phosphatase type 2A complex	Cellular Component	2	0.934537	Gh_A07G1551;Gh_D05G2382
GO:0008287	protein serine/threonine phosphatase complex	Cellular Component	2	0.934537	Gh_A07G1551;Gh_D05G2382
GO:1903293	phosphatase complex	Cellular Component	2	0.934537	Gh_A07G1551;Gh_D05G2382
GO:0005777	peroxisome	Cellular Component	2	0.938216	Gh_D07G0170;Gh_Sca015228G01
GO:0042579	microbody	Cellular Component	2	0.938216	Gh_D07G0170;Gh_Sca015228G01
GO:0045259	proton-transporting ATP synthase complex	Cellular Component	3	0.938346	Gh_A06G1303;Gh_D06G1119;Gh_D06G1627
GO:0012507	ER to Golgi transport vesicle membrane	Cellular Component	1	0.952042	Gh_D13G1829
GO:0030127	COPII vesicle coat	Cellular Component	1	0.952042	Gh_D13G1829
GO:0030134	ER to Golgi transport vesicle	Cellular Component	1	0.952042	Gh_D13G1829
GO:0061695	transferase complex, transferring phosphorus-containing groups	Cellular Component	2	0.969519	Gh_A06G1553;Gh_A07G0365
GO:0033178	proton-transporting two-sector ATPase complex, catalytic domain	Cellular Component	3	0.97193	Gh_A06G1303;Gh_D06G1119;Gh_D06G1627
GO:0098800	inner mitochondrial membrane protein complex	Cellular Component	2	0.972958	Gh_D05G0471;Gh_D06G0955
GO:0005789	endoplasmic reticulum membrane	Cellular Component	3	0.978579	Gh_A05G2495;Gh_D05G2772;Gh_D01G0487
GO:0042175	nuclear outer membrane-endoplasmic reticulum membrane network	Cellular Component	3	0.978579	Gh_A05G2495;Gh_D05G2772;Gh_D01G0487
GO:0015934	large ribosomal subunit	Cellular Component	2	0.979996	Gh_A09G1250;Gh_A11G2906
GO:0044432	endoplasmic reticulum part	Cellular Component	3	0.980794	Gh_A05G2495;Gh_D05G2772;Gh_D01G0487
GO:0030119	AP-type membrane coat adaptor complex	Cellular Component	1	0.986597	Gh_D05G3530
GO:0030133	transport vesicle	Cellular Component	1	0.986597	Gh_D13G1829
GO:0030658	transport vesicle membrane	Cellular Component	1	0.986597	Gh_D13G1829
GO:0000502	proteasome complex	Cellular Component	2	0.986945	Gh_A08G1531;Gh_A01G1382
GO:0098798	mitochondrial protein complex	Cellular Component	2	0.992031	Gh_D05G0471;Gh_D06G0955
GO:0005643	nuclear pore	Cellular Component	1	0.994277	Gh_A04G1186
GO:0005635	nuclear envelope	Cellular Component	1	0.995034	Gh_A04G1186
GO:0044455	mitochondrial membrane part	Cellular Component	2	0.996684	Gh_D05G0471;Gh_D06G0955
GO:0000151	ubiquitin ligase complex	Cellular Component	8	0.997222	Gh_A10G0856;Gh_A11G1304;Gh_D07G2003;Gh_D06G0744;Gh_D07G0432;Gh_D02G1375;Gh_D02G1602;Gh_A13G1737
GO:0005938	cell cortex	Cellular Component	1	0.997882	Gh_A13G0645
GO:0099568	cytoplasmic region	Cellular Component	1	0.997882	Gh_A13G0645
GO:0044391	ribosomal subunit	Cellular Component	2	0.998127	Gh_A09G1250;Gh_A11G2906
GO:0030117	membrane coat	Cellular Component	4	0.998465	Gh_A02G1177;Gh_A08G0146;Gh_D13G1829;Gh_D05G3530
GO:0048475	coated membrane	Cellular Component	4	0.998465	Gh_A02G1177;Gh_A08G0146;Gh_D13G1829;Gh_D05G3530
GO:0000139	Golgi membrane	Cellular Component	1	0.998515	Gh_A08G0047
GO:1902494	catalytic complex	Cellular Component	29	0.998715	Gh_A10G0856;Gh_A11G1304;Gh_D07G2003;Gh_D06G0744;Gh_D07G0432;Gh_A02G0524;Gh_A09G0308;Gh_A06G1553;Gh_A07G2359;Gh_D07G0118;Gh_D11G2110;Gh_A07G0365;Gh_D02G1375;Gh_D02G1602;Gh_A13G1737;Gh_A01G1859;Gh_A05G3293;Gh_A06G1076;Gh_D04G0584;Gh_D05G3787;Gh_D06G1306;Gh_A11G1738;Gh_A07G1551;Gh_D05G2382;Gh_A05G1371;Gh_A02G0278;Gh_A10G0640;Gh_D07G2317;Gh_D10G0755
GO:0012506	vesicle membrane	Cellular Component	1	0.998883	Gh_D13G1829
GO:0016023	cytoplasmic, membrane-bounded vesicle	Cellular Component	1	0.998883	Gh_D13G1829
GO:0030120	vesicle coat	Cellular Component	1	0.998883	Gh_D13G1829
GO:0030135	coated vesicle	Cellular Component	1	0.998883	Gh_D13G1829
GO:0030659	cytoplasmic vesicle membrane	Cellular Component	1	0.998883	Gh_D13G1829
GO:0030662	coated vesicle membrane	Cellular Component	1	0.998883	Gh_D13G1829
GO:0031410	cytoplasmic vesicle	Cellular Component	1	0.998883	Gh_D13G1829
GO:0031982	vesicle	Cellular Component	1	0.998883	Gh_D13G1829
GO:0031988	membrane-bounded vesicle	Cellular Component	1	0.998883	Gh_D13G1829
GO:0044433	cytoplasmic vesicle part	Cellular Component	1	0.998883	Gh_D13G1829
GO:0005783	endoplasmic reticulum	Cellular Component	6	0.999364	Gh_A03G1373;Gh_A11G0211;Gh_D11G0225;Gh_A05G2495;Gh_D05G2772;Gh_D01G0487
GO:0044431	Golgi apparatus part	Cellular Component	1	0.999749	Gh_A08G0047
GO:0005743	mitochondrial inner membrane	Cellular Component	2	0.999763	Gh_D05G0471;Gh_D06G0955
GO:0019866	organelle inner membrane	Cellular Component	2	0.999792	Gh_D05G0471;Gh_D06G0955
GO:0016469	proton-transporting two-sector ATPase complex	Cellular Component	3	0.999813	Gh_A06G1303;Gh_D06G1119;Gh_D06G1627
GO:0005794	Golgi apparatus	Cellular Component	1	0.999824	Gh_A08G0047
GO:0098805	whole membrane	Cellular Component	3	0.999926	Gh_D13G1829;Gh_D07G0170;Gh_Sca015228G01
GO:0098588	bounding membrane of organelle	Cellular Component	7	0.999987	Gh_A05G2495;Gh_D05G2772;Gh_D01G0487;Gh_D13G1829;Gh_A08G0047;Gh_D07G0170;Gh_Sca015228G01
GO:1990234	transferase complex	Cellular Component	11	0.999992	Gh_A10G0856;Gh_A11G1304;Gh_D07G2003;Gh_D06G0744;Gh_D07G0432;Gh_A06G1553;Gh_A07G0365;Gh_D02G1375;Gh_D02G1602;Gh_A13G1737;Gh_A05G1371
GO:0098796	membrane protein complex	Cellular Component	25	0.999994	Gh_D05G0471;Gh_D06G0955;Gh_A07G2359;Gh_D07G0118;Gh_D11G2110;Gh_A05G3293;Gh_A06G1076;Gh_D04G0584;Gh_D05G3787;Gh_D06G1306;Gh_A11G1738;Gh_A02G1177;Gh_A08G0146;Gh_A06G1303;Gh_D06G1119;Gh_D06G1627;Gh_D13G1829;Gh_D05G3530;Gh_A05G3843;Gh_A06G1222;Gh_D05G1244;Gh_D07G1624;Gh_D08G0513;Gh_A13G1078;Gh_A05G1371
GO:0031966	mitochondrial membrane	Cellular Component	2	0.999997	Gh_D05G0471;Gh_D06G0955
GO:0005740	mitochondrial envelope	Cellular Component	2	0.999999	Gh_D05G0471;Gh_D06G0955
GO:0031975	envelope	Cellular Component	5	1	Gh_A04G1186;Gh_D05G0471;Gh_D06G0955;Gh_D03G0006;Gh_D12G1568
GO:0044429	mitochondrial part	Cellular Component	2	1	Gh_D05G0471;Gh_D06G0955
GO:0005739	mitochondrion	Cellular Component	2	1	Gh_D05G0471;Gh_D06G0955
GO:0031967	organelle envelope	Cellular Component	3	1	Gh_A04G1186;Gh_D05G0471;Gh_D06G0955
GO:0012505	endomembrane system	Cellular Component	9	1	Gh_A03G1373;Gh_A11G0211;Gh_D11G0225;Gh_A04G1186;Gh_A05G2495;Gh_D05G2772;Gh_D01G0487;Gh_D13G1829;Gh_A08G0047
GO:0031090	organelle membrane	Cellular Component	9	1	Gh_D05G0471;Gh_D06G0955;Gh_A05G2495;Gh_D05G2772;Gh_D01G0487;Gh_D13G1829;Gh_A08G0047;Gh_D07G0170;Gh_Sca015228G01
GO:0016021	integral component of membrane	Cellular Component	83	1	Gh_A07G0501;Gh_A10G0513;Gh_D07G0571;Gh_D10G0547;Gh_A13G2352;Gh_D08G0766;Gh_A01G1996;Gh_A02G0901;Gh_A02G1200;Gh_A07G1963;Gh_A09G0191;Gh_A09G2405;Gh_A11G1047;Gh_A11G2508;Gh_D01G2256;Gh_D03G1702;Gh_D04G1809;Gh_D06G0658;Gh_D07G0672;Gh_D09G0181;Gh_D09G1593;Gh_D11G1381;Gh_D12G1215;Gh_D13G1411;Gh_D03G0579;Gh_A07G1067;Gh_D10G0265;Gh_D06G0533;Gh_D10G0996;Gh_A02G0562;Gh_A03G2081;Gh_A09G2136;Gh_D02G0625;Gh_…
GO:0031224	intrinsic component of membrane	Cellular Component	85	1	Gh_A07G0501;Gh_A10G0513;Gh_D07G0571;Gh_D10G0547;Gh_A13G2352;Gh_D08G0766;Gh_A01G1996;Gh_A02G0901;Gh_A02G1200;Gh_A07G1963;Gh_A09G0191;Gh_A09G2405;Gh_A11G1047;Gh_A11G2508;Gh_D01G2256;Gh_D03G1702;Gh_D04G1809;Gh_D06G0658;Gh_D07G0672;Gh_D09G0181;Gh_D09G1593;Gh_D11G1381;Gh_D12G1215;Gh_D13G1411;Gh_D03G0579;Gh_A07G1067;Gh_D10G0265;Gh_D06G0533;Gh_D10G0996;Gh_A02G0562;Gh_A03G2081;Gh_A09G2136;Gh_D02G0625;Gh_…
GO:0030529	intracellular ribonucleoprotein complex	Cellular Component	35	1	Gh_A07G0176;Gh_A08G2116;Gh_A03G0056;Gh_A05G1290;Gh_A05G3116;Gh_A07G1512;Gh_A07G1770;Gh_A08G2179;Gh_A09G1250;Gh_A09G1317;Gh_A10G0983;Gh_A10G1019;Gh_A10G1582;Gh_A11G1212;Gh_A11G2906;Gh_A12G1510;Gh_A13G0151;Gh_D01G1626;Gh_D03G0354;Gh_D03G1344;Gh_D04G0536;Gh_D06G1106;Gh_D07G0893;Gh_D07G1715;Gh_D07G1716;Gh_D07G1973;Gh_D08G1524;Gh_D09G0757;Gh_D12G1287;Gh_D12G1726;Gh_D07G0170;Gh_A01G1859;Gh_D11G3356;Gh_…
GO:1990904	ribonucleoprotein complex	Cellular Component	35	1	Gh_A07G0176;Gh_A08G2116;Gh_A03G0056;Gh_A05G1290;Gh_A05G3116;Gh_A07G1512;Gh_A07G1770;Gh_A08G2179;Gh_A09G1250;Gh_A09G1317;Gh_A10G0983;Gh_A10G1019;Gh_A10G1582;Gh_A11G1212;Gh_A11G2906;Gh_A12G1510;Gh_A13G0151;Gh_D01G1626;Gh_D03G0354;Gh_D03G1344;Gh_D04G0536;Gh_D06G1106;Gh_D07G0893;Gh_D07G1715;Gh_D07G1716;Gh_D07G1973;Gh_D08G1524;Gh_D09G0757;Gh_D12G1287;Gh_D12G1726;Gh_D07G0170;Gh_A01G1859;Gh_D11G3356;Gh_…
GO:0005840	ribosome	Cellular Component	29	1	Gh_A03G0056;Gh_A05G1290;Gh_A05G3116;Gh_A07G1512;Gh_A07G1770;Gh_A08G2179;Gh_A09G1250;Gh_A09G1317;Gh_A10G0983;Gh_A10G1019;Gh_A10G1582;Gh_A11G1212;Gh_A11G2906;Gh_A12G1510;Gh_A13G0151;Gh_D01G1626;Gh_D03G0354;Gh_D03G1344;Gh_D04G0536;Gh_D06G1106;Gh_D07G0893;Gh_D07G1715;Gh_D07G1716;Gh_D07G1973;Gh_D08G1524;Gh_D09G0757;Gh_D12G1287;Gh_D12G1726;Gh_D07G0170
GO:0044425	membrane part	Cellular Component	111	1	Gh_A07G0501;Gh_A10G0513;Gh_D07G0571;Gh_D10G0547;Gh_A13G2352;Gh_D08G0766;Gh_A01G1996;Gh_A02G0901;Gh_A02G1200;Gh_A07G1963;Gh_A09G0191;Gh_A09G2405;Gh_A11G1047;Gh_A11G2508;Gh_D01G2256;Gh_D03G1702;Gh_D04G1809;Gh_D06G0658;Gh_D07G0672;Gh_D09G0181;Gh_D09G1593;Gh_D11G1381;Gh_D12G1215;Gh_D13G1411;Gh_D03G0579;Gh_A07G1067;Gh_D10G0265;Gh_D06G0533;Gh_D10G0996;Gh_A02G0562;Gh_A03G2081;Gh_A09G2136;Gh_D02G0625;Gh_…
GO:0016020	membrane	Cellular Component	242	1	Gh_A07G0501;Gh_A10G0513;Gh_D07G0571;Gh_D10G0547;Gh_A13G2352;Gh_D08G0766;Gh_A01G1996;Gh_A02G0901;Gh_A02G1200;Gh_A07G1963;Gh_A09G0191;Gh_A09G2405;Gh_A11G1047;Gh_A11G2508;Gh_D01G2256;Gh_D03G1702;Gh_D04G1809;Gh_D06G0658;Gh_D07G0672;Gh_D09G0181;Gh_D09G1593;Gh_D11G1381;Gh_D12G1215;Gh_D13G1411;Gh_D03G0579;Gh_A07G1067;Gh_D10G0265;Gh_D06G0533;Gh_D10G0996;Gh_A02G0562;Gh_A03G2081;Gh_A09G2136;Gh_D02G0625;Gh_…
GO:0005737	cytoplasm	Cellular Component	90	1	Gh_A12G0093;Gh_D09G0693;Gh_D12G0106;Gh_A03G1373;Gh_A11G0211;Gh_D11G0225;Gh_A09G0308;Gh_A01G1500;Gh_D01G1746;Gh_A03G0375;Gh_A09G2073;Gh_D03G1167;Gh_A06G1328;Gh_D06G1657;Gh_D05G1670;Gh_D08G0766;Gh_D07G1254;Gh_D03G0139;Gh_D12G1287;Gh_D13G0109;Gh_A08G2178;Gh_D12G1370;Gh_D07G0589;Gh_A05G2601;Gh_D05G2893;Gh_D09G0719;Gh_A02G1695;Gh_A01G0271;Gh_D01G0283;Gh_D12G1332;Gh_A12G1429;Gh_A10G1728;Gh_A10G1729;Gh_…
GO:0044444	cytoplasmic part	Cellular Component	61	1	Gh_A12G0093;Gh_D09G0693;Gh_D12G0106;Gh_A03G1373;Gh_A11G0211;Gh_D11G0225;Gh_A09G0308;Gh_A03G0056;Gh_A05G1290;Gh_A05G3116;Gh_A07G1512;Gh_A07G1770;Gh_A08G2179;Gh_A09G1250;Gh_A09G1317;Gh_A10G0983;Gh_A10G1019;Gh_A10G1582;Gh_A11G1212;Gh_A11G2906;Gh_A12G1510;Gh_A13G0151;Gh_D01G1626;Gh_D03G0354;Gh_D03G1344;Gh_D04G0536;Gh_D06G1106;Gh_D07G0893;Gh_D07G1715;Gh_D07G1716;Gh_D07G1973;Gh_D08G1524;Gh_D09G0757;Gh_…
GO:0003677	DNA binding	Molecular Function	415	2.38359e-46	Gh_A01G0064;Gh_A01G0380;Gh_A01G0961;Gh_A01G0971;Gh_A01G1545;Gh_A02G0103;Gh_A02G0944;Gh_A02G1204;Gh_A02G1234;Gh_A02G1235;Gh_A02G1818;Gh_A03G0403;Gh_A03G0840;Gh_A03G1333;Gh_A03G1803;Gh_A04G0557;Gh_A04G0657;Gh_A04G1385;Gh_A05G0271;Gh_A05G0652;Gh_A05G0837;Gh_A05G1050;Gh_A05G1633;Gh_A05G1915;Gh_A06G0097;Gh_A06G0647;Gh_A06G0753;Gh_A06G1332;Gh_A06G1417;Gh_A06G1845;Gh_A07G0287;Gh_A07G2132;Gh_A07G2327;Gh_…
GO:0003676	nucleic acid binding	Molecular Function	537	3.78883e-26	Gh_A01G0064;Gh_A01G0380;Gh_A01G0961;Gh_A01G0971;Gh_A01G1545;Gh_A02G0103;Gh_A02G0944;Gh_A02G1204;Gh_A02G1234;Gh_A02G1235;Gh_A02G1818;Gh_A03G0403;Gh_A03G0840;Gh_A03G1333;Gh_A03G1803;Gh_A04G0557;Gh_A04G0657;Gh_A04G1385;Gh_A05G0271;Gh_A05G0652;Gh_A05G0837;Gh_A05G1050;Gh_A05G1633;Gh_A05G1915;Gh_A06G0097;Gh_A06G0647;Gh_A06G0753;Gh_A06G1332;Gh_A06G1417;Gh_A06G1845;Gh_A07G0287;Gh_A07G2132;Gh_A07G2327;Gh_…
GO:1901363	heterocyclic compound binding	Molecular Function	1057	5.16648e-18	Gh_A01G0064;Gh_A01G0380;Gh_A01G0961;Gh_A01G0971;Gh_A01G1545;Gh_A02G0103;Gh_A02G0944;Gh_A02G1204;Gh_A02G1234;Gh_A02G1235;Gh_A02G1818;Gh_A03G0403;Gh_A03G0840;Gh_A03G1333;Gh_A03G1803;Gh_A04G0557;Gh_A04G0657;Gh_A04G1385;Gh_A05G0271;Gh_A05G0652;Gh_A05G0837;Gh_A05G1050;Gh_A05G1633;Gh_A05G1915;Gh_A06G0097;Gh_A06G0647;Gh_A06G0753;Gh_A06G1332;Gh_A06G1417;Gh_A06G1845;Gh_A07G0287;Gh_A07G2132;Gh_A07G2327;Gh_…
GO:0005488	binding	Molecular Function	1805	5.60795e-18	Gh_D11G2052;Gh_A01G0064;Gh_A01G0380;Gh_A01G0961;Gh_A01G0971;Gh_A01G1545;Gh_A02G0103;Gh_A02G0944;Gh_A02G1204;Gh_A02G1234;Gh_A02G1235;Gh_A02G1818;Gh_A03G0403;Gh_A03G0840;Gh_A03G1333;Gh_A03G1803;Gh_A04G0557;Gh_A04G0657;Gh_A04G1385;Gh_A05G0271;Gh_A05G0652;Gh_A05G0837;Gh_A05G1050;Gh_A05G1633;Gh_A05G1915;Gh_A06G0097;Gh_A06G0647;Gh_A06G0753;Gh_A06G1332;Gh_A06G1417;Gh_A06G1845;Gh_A07G0287;Gh_A07G2132;Gh_…
GO:0097159	organic cyclic compound binding	Molecular Function	1057	5.86052e-18	Gh_A01G0064;Gh_A01G0380;Gh_A01G0961;Gh_A01G0971;Gh_A01G1545;Gh_A02G0103;Gh_A02G0944;Gh_A02G1204;Gh_A02G1234;Gh_A02G1235;Gh_A02G1818;Gh_A03G0403;Gh_A03G0840;Gh_A03G1333;Gh_A03G1803;Gh_A04G0557;Gh_A04G0657;Gh_A04G1385;Gh_A05G0271;Gh_A05G0652;Gh_A05G0837;Gh_A05G1050;Gh_A05G1633;Gh_A05G1915;Gh_A06G0097;Gh_A06G0647;Gh_A06G0753;Gh_A06G1332;Gh_A06G1417;Gh_A06G1845;Gh_A07G0287;Gh_A07G2132;Gh_A07G2327;Gh_…
GO:0001071	nucleic acid binding transcription factor activity	Molecular Function	197	2.58335e-15	Gh_A03G0840;Gh_A05G1633;Gh_A06G1845;Gh_A07G2327;Gh_A12G0390;Gh_A12G1284;Gh_A12G1554;Gh_D01G2154;Gh_D02G2171;Gh_D05G1815;Gh_D06G0029;Gh_D06G0030;Gh_D07G0194;Gh_D08G1276;Gh_D09G1393;Gh_D12G0275;Gh_D13G0717;Gh_D04G1015;Gh_A03G1555;Gh_A04G1023;Gh_A05G2267;Gh_A06G0251;Gh_D04G1577;Gh_D06G0253;Gh_A02G1237;Gh_A02G1617;Gh_A03G1085;Gh_A04G1376;Gh_A05G0164;Gh_A05G1140;Gh_A05G1757;Gh_A05G2191;Gh_A05G2636;Gh_…
GO:0003700	transcription factor activity, sequence-specific DNA binding	Molecular Function	197	2.58335e-15	Gh_A03G0840;Gh_A05G1633;Gh_A06G1845;Gh_A07G2327;Gh_A12G0390;Gh_A12G1284;Gh_A12G1554;Gh_D01G2154;Gh_D02G2171;Gh_D05G1815;Gh_D06G0029;Gh_D06G0030;Gh_D07G0194;Gh_D08G1276;Gh_D09G1393;Gh_D12G0275;Gh_D13G0717;Gh_D04G1015;Gh_A03G1555;Gh_A04G1023;Gh_A05G2267;Gh_A06G0251;Gh_D04G1577;Gh_D06G0253;Gh_A02G1237;Gh_A02G1617;Gh_A03G1085;Gh_A04G1376;Gh_A05G0164;Gh_A05G1140;Gh_A05G1757;Gh_A05G2191;Gh_A05G2636;Gh_…
GO:0005524	ATP binding	Molecular Function	471	2.5432e-14	Gh_A03G1583;Gh_A07G0501;Gh_A10G0513;Gh_D02G2422;Gh_D06G0230;Gh_D07G0571;Gh_D10G0547;Gh_A04G0657;Gh_A05G0271;Gh_A05G0837;Gh_A06G0647;Gh_A06G0753;Gh_A06G1417;Gh_A09G0039;Gh_A09G1973;Gh_A09G2207;Gh_A12G0136;Gh_A12G0603;Gh_A13G0346;Gh_A13G1861;Gh_A13G2075;Gh_D01G0248;Gh_D01G2091;Gh_D04G0146;Gh_D05G0372;Gh_D06G0737;Gh_D06G0868;Gh_D09G0037;Gh_D09G2176;Gh_D09G2407;Gh_D12G2782;Gh_D13G0388;Gh_D13G2497;Gh_…
GO:0043565	sequence-specific DNA binding	Molecular Function	135	2.62182e-13	Gh_A02G1237;Gh_A05G2636;Gh_A08G1509;Gh_A10G0774;Gh_A11G1855;Gh_A12G1960;Gh_D02G1724;Gh_D03G0374;Gh_D05G2926;Gh_D08G1807;Gh_D11G2140;Gh_D12G2139;Gh_A05G1633;Gh_A06G1845;Gh_A07G2327;Gh_A12G0390;Gh_A12G1284;Gh_D01G2154;Gh_D02G2171;Gh_D05G1815;Gh_D06G0029;Gh_D06G0030;Gh_D07G0194;Gh_D08G1276;Gh_D09G2321;Gh_D12G0275;Gh_A03G1555;Gh_A04G1023;Gh_A05G2267;Gh_A06G0251;Gh_D04G1577;Gh_D06G0253;Gh_A04G1376;Gh_…
GO:0032559	adenyl ribonucleotide binding	Molecular Function	483	1.86403e-12	Gh_A01G0475;Gh_A04G0006;Gh_A04G0269;Gh_A10G1976;Gh_A12G1852;Gh_D05G3569;Gh_D05G3726;Gh_D11G2671;Gh_D11G2949;Gh_D11G3112;Gh_D11G3113;Gh_Sca004871G01;Gh_A03G1583;Gh_A07G0501;Gh_A10G0513;Gh_D02G2422;Gh_D06G0230;Gh_D07G0571;Gh_D10G0547;Gh_A04G0657;Gh_A05G0271;Gh_A05G0837;Gh_A06G0647;Gh_A06G0753;Gh_A06G1417;Gh_A09G0039;Gh_A09G1973;Gh_A09G2207;Gh_A12G0136;Gh_A12G0603;Gh_A13G0346;Gh_A13G1861;Gh_A13G2075…
GO:0044877	macromolecular complex binding	Molecular Function	134	5.5014e-12	Gh_A08G1201;Gh_D02G1379;Gh_D07G0395;Gh_D08G1487;Gh_D10G1971;Gh_A01G1637;Gh_A01G1752;Gh_A02G0828;Gh_A03G0657;Gh_A04G0035;Gh_A04G0192;Gh_A04G0682;Gh_A05G0631;Gh_A05G1427;Gh_A05G2004;Gh_A05G2862;Gh_A06G0212;Gh_A08G0273;Gh_A10G1163;Gh_A11G1639;Gh_A11G1895;Gh_A11G2403;Gh_A11G2642;Gh_A12G0785;Gh_A12G2090;Gh_A13G2211;Gh_D01G1996;Gh_D02G0448;Gh_D02G0878;Gh_D03G0955;Gh_D05G2098;Gh_D05G2249;Gh_D05G3161;Gh_…
GO:0030554	adenyl nucleotide binding	Molecular Function	488	6.58419e-12	Gh_A01G0475;Gh_A04G0006;Gh_A04G0269;Gh_A10G1976;Gh_A12G1852;Gh_D05G3569;Gh_D05G3726;Gh_D11G2671;Gh_D11G2949;Gh_D11G3112;Gh_D11G3113;Gh_Sca004871G01;Gh_A01G0486;Gh_D01G0502;Gh_D05G0655;Gh_D06G0055;Gh_A11G3232;Gh_A03G1583;Gh_A07G0501;Gh_A10G0513;Gh_D02G2422;Gh_D06G0230;Gh_D07G0571;Gh_D10G0547;Gh_A04G0657;Gh_A05G0271;Gh_A05G0837;Gh_A06G0647;Gh_A06G0753;Gh_A06G1417;Gh_A09G0039;Gh_A09G1973;Gh_A09G2207…
GO:0008094	DNA-dependent ATPase activity	Molecular Function	25	1.57522e-11	Gh_A09G2207;Gh_D09G2407;Gh_A05G1532;Gh_A06G1648;Gh_D05G1703;Gh_D10G0662;Gh_Sca006550G01;Gh_A05G0271;Gh_A05G0837;Gh_A06G0647;Gh_A06G0753;Gh_D01G0248;Gh_D05G0372;Gh_D06G0737;Gh_D06G0868;Gh_A11G3300;Gh_D11G3102;Gh_A04G0657;Gh_A13G1861;Gh_D04G0146;Gh_D11G2859;Gh_A05G2910;Gh_D04G0695;Gh_A13G0312;Gh_D13G0350
GO:0008017	microtubule binding	Molecular Function	45	2.15785e-11	Gh_A08G1201;Gh_D02G1379;Gh_D07G0395;Gh_D08G1487;Gh_D10G1971;Gh_A01G1637;Gh_A01G1752;Gh_A02G0828;Gh_A03G0657;Gh_A04G0035;Gh_A04G0192;Gh_A04G0682;Gh_A05G0631;Gh_A05G1427;Gh_A05G2004;Gh_A05G2862;Gh_A06G0212;Gh_A08G0273;Gh_A10G1163;Gh_A11G1639;Gh_A11G1895;Gh_A11G2403;Gh_A11G2642;Gh_A12G0785;Gh_A12G2090;Gh_A13G2211;Gh_D01G1996;Gh_D02G0448;Gh_D02G0878;Gh_D03G0955;Gh_D05G2098;Gh_D05G2249;Gh_D05G3161;Gh_…
GO:0015631	tubulin binding	Molecular Function	45	2.15785e-11	Gh_A08G1201;Gh_D02G1379;Gh_D07G0395;Gh_D08G1487;Gh_D10G1971;Gh_A01G1637;Gh_A01G1752;Gh_A02G0828;Gh_A03G0657;Gh_A04G0035;Gh_A04G0192;Gh_A04G0682;Gh_A05G0631;Gh_A05G1427;Gh_A05G2004;Gh_A05G2862;Gh_A06G0212;Gh_A08G0273;Gh_A10G1163;Gh_A11G1639;Gh_A11G1895;Gh_A11G2403;Gh_A11G2642;Gh_A12G0785;Gh_A12G2090;Gh_A13G2211;Gh_D01G1996;Gh_D02G0448;Gh_D02G0878;Gh_D03G0955;Gh_D05G2098;Gh_D05G2249;Gh_D05G3161;Gh_…
GO:0032403	protein complex binding	Molecular Function	47	2.09669e-10	Gh_A08G1201;Gh_D02G1379;Gh_D07G0395;Gh_D08G1487;Gh_D10G1971;Gh_A01G1637;Gh_A01G1752;Gh_A02G0828;Gh_A03G0657;Gh_A04G0035;Gh_A04G0192;Gh_A04G0682;Gh_A05G0631;Gh_A05G1427;Gh_A05G2004;Gh_A05G2862;Gh_A06G0212;Gh_A08G0273;Gh_A10G1163;Gh_A11G1639;Gh_A11G1895;Gh_A11G2403;Gh_A11G2642;Gh_A12G0785;Gh_A12G2090;Gh_A13G2211;Gh_D01G1996;Gh_D02G0448;Gh_D02G0878;Gh_D03G0955;Gh_D05G2098;Gh_D05G2249;Gh_D05G3161;Gh_…
GO:0016818	hydrolase activity, acting on acid anhydrides, in phosphorus-containing anhydrides	Molecular Function	218	3.65243e-10	Gh_A09G2207;Gh_D09G2407;Gh_A05G1532;Gh_A06G1648;Gh_D05G1703;Gh_D10G0662;Gh_Sca006550G01;Gh_A05G0271;Gh_A05G0837;Gh_A06G0647;Gh_A06G0753;Gh_D01G0248;Gh_D05G0372;Gh_D06G0737;Gh_D06G0868;Gh_A11G3300;Gh_D11G3102;Gh_A05G1048;Gh_D05G1165;Gh_A06G1303;Gh_D06G1119;Gh_D06G1627;Gh_A08G2388;Gh_A08G1637;Gh_A04G0657;Gh_A13G1861;Gh_D04G0146;Gh_D11G2859;Gh_A04G0276;Gh_A06G2030;Gh_A12G1925;Gh_D02G1238;Gh_D04G1112…
GO:0035639	purine ribonucleoside triphosphate binding	Molecular Function	499	4.39717e-10	Gh_A04G0276;Gh_A06G2030;Gh_A12G1799;Gh_A12G1925;Gh_D02G1238;Gh_D03G1387;Gh_D04G1112;Gh_D06G1416;Gh_D11G2058;Gh_D12G2105;Gh_A12G0996;Gh_A08G1026;Gh_D03G0138;Gh_A02G0145;Gh_A02G0857;Gh_A02G1306;Gh_A05G0179;Gh_A06G0026;Gh_A11G0900;Gh_A13G0505;Gh_D08G0612;Gh_D11G1046;Gh_Sca005357G01;Gh_A07G1077;Gh_A11G2256;Gh_D01G2010;Gh_D07G2180;Gh_D09G1534;Gh_A03G1583;Gh_A07G0501;Gh_A10G0513;Gh_D02G2422;Gh_D06G0230…
GO:0003774	motor activity	Molecular Function	43	1.24488e-09	Gh_A05G0287;Gh_A12G1206;Gh_A13G1216;Gh_D10G1711;Gh_D11G2576;Gh_D13G1513;Gh_A01G1637;Gh_A01G1752;Gh_A02G0828;Gh_A03G0657;Gh_A04G0035;Gh_A04G0192;Gh_A04G0682;Gh_A05G0631;Gh_A05G1427;Gh_A05G2004;Gh_A05G2862;Gh_A06G0212;Gh_A08G0273;Gh_A10G1163;Gh_A11G1639;Gh_A11G1895;Gh_A11G2403;Gh_A11G2642;Gh_A12G0785;Gh_A12G2090;Gh_A13G2211;Gh_D01G1996;Gh_D02G0448;Gh_D02G0878;Gh_D03G0955;Gh_D05G2098;Gh_D05G2249;Gh_…
GO:0005515	protein binding	Molecular Function	715	1.30214e-09	Gh_D11G2052;Gh_A08G1201;Gh_D02G1379;Gh_D07G0395;Gh_D08G1487;Gh_D10G1971;Gh_A01G1637;Gh_A01G1752;Gh_A02G0828;Gh_A03G0657;Gh_A04G0035;Gh_A04G0192;Gh_A04G0682;Gh_A05G0631;Gh_A05G1427;Gh_A05G2004;Gh_A05G2862;Gh_A06G0212;Gh_A08G0273;Gh_A10G1163;Gh_A11G1639;Gh_A11G1895;Gh_A11G2403;Gh_A11G2642;Gh_A12G0785;Gh_A12G2090;Gh_A13G2211;Gh_D01G1996;Gh_D02G0448;Gh_D02G0878;Gh_D03G0955;Gh_D05G2098;Gh_D05G2249;Gh_…
GO:0003777	microtubule motor activity	Molecular Function	37	1.36561e-09	Gh_A01G1637;Gh_A01G1752;Gh_A02G0828;Gh_A03G0657;Gh_A04G0035;Gh_A04G0192;Gh_A04G0682;Gh_A05G0631;Gh_A05G1427;Gh_A05G2004;Gh_A05G2862;Gh_A06G0212;Gh_A08G0273;Gh_A10G1163;Gh_A11G1639;Gh_A11G1895;Gh_A11G2403;Gh_A11G2642;Gh_A12G0785;Gh_A12G2090;Gh_A13G2211;Gh_D01G1996;Gh_D02G0448;Gh_D02G0878;Gh_D03G0955;Gh_D05G2098;Gh_D05G2249;Gh_D05G3161;Gh_D05G3513;Gh_D06G2309;Gh_D09G0478;Gh_D09G1845;Gh_D10G1332;Gh_…
GO:0016817	hydrolase activity, acting on acid anhydrides	Molecular Function	218	1.71376e-09	Gh_A09G2207;Gh_D09G2407;Gh_A05G1532;Gh_A06G1648;Gh_D05G1703;Gh_D10G0662;Gh_Sca006550G01;Gh_A05G0271;Gh_A05G0837;Gh_A06G0647;Gh_A06G0753;Gh_D01G0248;Gh_D05G0372;Gh_D06G0737;Gh_D06G0868;Gh_A11G3300;Gh_D11G3102;Gh_A05G1048;Gh_D05G1165;Gh_A06G1303;Gh_D06G1119;Gh_D06G1627;Gh_A08G2388;Gh_A08G1637;Gh_A04G0657;Gh_A13G1861;Gh_D04G0146;Gh_D11G2859;Gh_A04G0276;Gh_A06G2030;Gh_A12G1925;Gh_D02G1238;Gh_D04G1112…
GO:0001882	nucleoside binding	Molecular Function	516	3.99967e-09	Gh_A11G0042;Gh_A11G2950;Gh_D09G0467;Gh_A01G0475;Gh_A04G0006;Gh_A04G0269;Gh_A10G1976;Gh_A12G1852;Gh_D05G3569;Gh_D05G3726;Gh_D11G2671;Gh_D11G2949;Gh_D11G3112;Gh_D11G3113;Gh_Sca004871G01;Gh_A04G0276;Gh_A06G2030;Gh_A12G1799;Gh_A12G1925;Gh_D02G1238;Gh_D03G1387;Gh_D04G1112;Gh_D06G1416;Gh_D11G2058;Gh_D12G2105;Gh_A12G0996;Gh_A08G1026;Gh_D03G0138;Gh_A02G0145;Gh_A02G0857;Gh_A02G1306;Gh_A05G0179;Gh_A06G0026…
GO:0032549	ribonucleoside binding	Molecular Function	514	7.1372e-09	Gh_A11G0042;Gh_A11G2950;Gh_D09G0467;Gh_A01G0475;Gh_A04G0006;Gh_A04G0269;Gh_A10G1976;Gh_A12G1852;Gh_D05G3569;Gh_D05G3726;Gh_D11G2671;Gh_D11G2949;Gh_D11G3112;Gh_D11G3113;Gh_Sca004871G01;Gh_A04G0276;Gh_A06G2030;Gh_A12G1799;Gh_A12G1925;Gh_D02G1238;Gh_D03G1387;Gh_D04G1112;Gh_D06G1416;Gh_D11G2058;Gh_D12G2105;Gh_A12G0996;Gh_A08G1026;Gh_D03G0138;Gh_A02G0145;Gh_A02G0857;Gh_A02G1306;Gh_A05G0179;Gh_A06G0026…
GO:0001883	purine nucleoside binding	Molecular Function	511	1.03824e-08	Gh_A01G0475;Gh_A04G0006;Gh_A04G0269;Gh_A10G1976;Gh_A12G1852;Gh_D05G3569;Gh_D05G3726;Gh_D11G2671;Gh_D11G2949;Gh_D11G3112;Gh_D11G3113;Gh_Sca004871G01;Gh_A04G0276;Gh_A06G2030;Gh_A12G1799;Gh_A12G1925;Gh_D02G1238;Gh_D03G1387;Gh_D04G1112;Gh_D06G1416;Gh_D11G2058;Gh_D12G2105;Gh_A12G0996;Gh_A08G1026;Gh_D03G0138;Gh_A02G0145;Gh_A02G0857;Gh_A02G1306;Gh_A05G0179;Gh_A06G0026;Gh_A11G0900;Gh_A13G0505;Gh_D08G0612…
GO:0032550	purine ribonucleoside binding	Molecular Function	511	1.03824e-08	Gh_A01G0475;Gh_A04G0006;Gh_A04G0269;Gh_A10G1976;Gh_A12G1852;Gh_D05G3569;Gh_D05G3726;Gh_D11G2671;Gh_D11G2949;Gh_D11G3112;Gh_D11G3113;Gh_Sca004871G01;Gh_A04G0276;Gh_A06G2030;Gh_A12G1799;Gh_A12G1925;Gh_D02G1238;Gh_D03G1387;Gh_D04G1112;Gh_D06G1416;Gh_D11G2058;Gh_D12G2105;Gh_A12G0996;Gh_A08G1026;Gh_D03G0138;Gh_A02G0145;Gh_A02G0857;Gh_A02G1306;Gh_A05G0179;Gh_A06G0026;Gh_A11G0900;Gh_A13G0505;Gh_D08G0612…
GO:0032555	purine ribonucleotide binding	Molecular Function	511	1.03824e-08	Gh_A01G0475;Gh_A04G0006;Gh_A04G0269;Gh_A10G1976;Gh_A12G1852;Gh_D05G3569;Gh_D05G3726;Gh_D11G2671;Gh_D11G2949;Gh_D11G3112;Gh_D11G3113;Gh_Sca004871G01;Gh_A04G0276;Gh_A06G2030;Gh_A12G1799;Gh_A12G1925;Gh_D02G1238;Gh_D03G1387;Gh_D04G1112;Gh_D06G1416;Gh_D11G2058;Gh_D12G2105;Gh_A12G0996;Gh_A08G1026;Gh_D03G0138;Gh_A02G0145;Gh_A02G0857;Gh_A02G1306;Gh_A05G0179;Gh_A06G0026;Gh_A11G0900;Gh_A13G0505;Gh_D08G0612…
GO:0017076	purine nucleotide binding	Molecular Function	518	1.84728e-08	Gh_A01G0475;Gh_A04G0006;Gh_A04G0269;Gh_A10G1976;Gh_A12G1852;Gh_D05G3569;Gh_D05G3726;Gh_D11G2671;Gh_D11G2949;Gh_D11G3112;Gh_D11G3113;Gh_Sca004871G01;Gh_A01G0486;Gh_D01G0502;Gh_D05G0655;Gh_D06G0055;Gh_A04G0276;Gh_A06G2030;Gh_A12G1799;Gh_A12G1925;Gh_D02G1238;Gh_D03G1387;Gh_D04G1112;Gh_D06G1416;Gh_D11G2058;Gh_D12G2105;Gh_A12G0996;Gh_A08G1026;Gh_D03G0138;Gh_A02G0145;Gh_A02G0857;Gh_A02G1306;Gh_A05G0179…
GO:0097367	carbohydrate derivative binding	Molecular Function	517	2.23979e-08	Gh_A11G0042;Gh_A11G2950;Gh_D09G0467;Gh_A01G0475;Gh_A04G0006;Gh_A04G0269;Gh_A10G1976;Gh_A12G1852;Gh_D05G3569;Gh_D05G3726;Gh_D11G2671;Gh_D11G2949;Gh_D11G3112;Gh_D11G3113;Gh_Sca004871G01;Gh_A04G0276;Gh_A06G2030;Gh_A12G1799;Gh_A12G1925;Gh_D02G1238;Gh_D03G1387;Gh_D04G1112;Gh_D06G1416;Gh_D11G2058;Gh_D12G2105;Gh_A12G0996;Gh_A08G1026;Gh_D03G0138;Gh_A02G0145;Gh_A02G0857;Gh_A02G1306;Gh_A05G0179;Gh_A06G0026…
GO:0032553	ribonucleotide binding	Molecular Function	512	2.56193e-08	Gh_A01G0475;Gh_A04G0006;Gh_A04G0269;Gh_A10G1976;Gh_A12G1852;Gh_D05G3569;Gh_D05G3726;Gh_D11G2671;Gh_D11G2949;Gh_D11G3112;Gh_D11G3113;Gh_Sca004871G01;Gh_A04G0276;Gh_A06G2030;Gh_A12G1799;Gh_A12G1925;Gh_D02G1238;Gh_D03G1387;Gh_D04G1112;Gh_D06G1416;Gh_D11G2058;Gh_D12G2105;Gh_A12G0996;Gh_A08G1026;Gh_D03G0138;Gh_A02G0145;Gh_A02G0857;Gh_A02G1306;Gh_A05G0179;Gh_A06G0026;Gh_A11G0900;Gh_A13G0505;Gh_D08G0612…
GO:0003678	DNA helicase activity	Molecular Function	17	4.08563e-08	Gh_A09G2207;Gh_D09G2407;Gh_A05G1532;Gh_A06G1648;Gh_D05G1703;Gh_D10G0662;Gh_Sca006550G01;Gh_A13G0312;Gh_D13G0350;Gh_D05G1067;Gh_A03G0737;Gh_A05G1256;Gh_A10G0368;Gh_A11G3071;Gh_D05G1424;Gh_D09G0023;Gh_D13G1997
GO:0003887	DNA-directed DNA polymerase activity	Molecular Function	15	5.84708e-08	Gh_A05G4010;Gh_A06G1988;Gh_A07G2284;Gh_A10G0315;Gh_A11G1779;Gh_A13G0388;Gh_D05G0040;Gh_D06G2136;Gh_D07G0548;Gh_D10G0321;Gh_D11G1943;Gh_D13G1470;Gh_D13G2549;Gh_A05G0687;Gh_D05G0833
GO:0034061	DNA polymerase activity	Molecular Function	15	5.84708e-08	Gh_A05G4010;Gh_A06G1988;Gh_A07G2284;Gh_A10G0315;Gh_A11G1779;Gh_A13G0388;Gh_D05G0040;Gh_D06G2136;Gh_D07G0548;Gh_D10G0321;Gh_D11G1943;Gh_D13G1470;Gh_D13G2549;Gh_A05G0687;Gh_D05G0833
GO:0046983	protein dimerization activity	Molecular Function	109	8.16139e-08	Gh_A02G0103;Gh_A09G0742;Gh_D12G1685;Gh_D13G0634;Gh_D03G0938;Gh_D04G1075;Gh_A06G1451;Gh_A01G0908;Gh_A02G1617;Gh_A03G1085;Gh_A05G1092;Gh_A05G1225;Gh_A05G2191;Gh_A05G3954;Gh_A06G0244;Gh_A07G1254;Gh_A07G1339;Gh_A08G1148;Gh_A09G0993;Gh_A10G0575;Gh_A11G0077;Gh_A11G0754;Gh_A11G1082;Gh_A13G0524;Gh_D01G0951;Gh_D02G1502;Gh_D03G0105;Gh_D03G0315;Gh_D03G0585;Gh_D03G0771;Gh_D04G0341;Gh_D05G0249;Gh_D05G0755;Gh_…
GO:0042393	histone binding	Molecular Function	17	1.69549e-07	Gh_A01G2136;Gh_A03G1347;Gh_A05G0301;Gh_A06G0759;Gh_A07G2319;Gh_A09G1577;Gh_A10G0481;Gh_A11G0037;Gh_A13G1704;Gh_D02G1786;Gh_D05G2715;Gh_D06G0894;Gh_D07G0175;Gh_D09G1662;Gh_D10G2602;Gh_D11G0035;Gh_D13G2053
GO:0008092	cytoskeletal protein binding	Molecular Function	48	6.05211e-07	Gh_A08G1201;Gh_D02G1379;Gh_D07G0395;Gh_D08G1487;Gh_D10G1971;Gh_A01G1637;Gh_A01G1752;Gh_A02G0828;Gh_A03G0657;Gh_A04G0035;Gh_A04G0192;Gh_A04G0682;Gh_A05G0631;Gh_A05G1427;Gh_A05G2004;Gh_A05G2862;Gh_A06G0212;Gh_A08G0273;Gh_A10G1163;Gh_A11G1639;Gh_A11G1895;Gh_A11G2403;Gh_A11G2642;Gh_A12G0785;Gh_A12G2090;Gh_A13G2211;Gh_D01G1996;Gh_D02G0448;Gh_D02G0878;Gh_D03G0955;Gh_D05G2098;Gh_D05G2249;Gh_D05G3161;Gh_…
GO:0016462	pyrophosphatase activity	Molecular Function	198	7.61068e-07	Gh_A09G2207;Gh_D09G2407;Gh_A05G1532;Gh_A06G1648;Gh_D05G1703;Gh_D10G0662;Gh_Sca006550G01;Gh_A05G0271;Gh_A05G0837;Gh_A06G0647;Gh_A06G0753;Gh_D01G0248;Gh_D05G0372;Gh_D06G0737;Gh_D06G0868;Gh_A11G3300;Gh_D11G3102;Gh_A05G1048;Gh_D05G1165;Gh_A06G1303;Gh_D06G1119;Gh_D06G1627;Gh_A08G2388;Gh_A08G1637;Gh_A04G0657;Gh_A13G1861;Gh_D04G0146;Gh_D11G2859;Gh_A04G0276;Gh_A06G2030;Gh_A12G1925;Gh_D02G1238;Gh_D04G1112…
GO:0036094	small molecule binding	Molecular Function	563	7.88662e-07	Gh_A11G0042;Gh_A11G2950;Gh_D09G0467;Gh_A01G0475;Gh_A04G0006;Gh_A04G0269;Gh_A10G1976;Gh_A12G1852;Gh_D05G3569;Gh_D05G3726;Gh_D11G2671;Gh_D11G2949;Gh_D11G3112;Gh_D11G3113;Gh_Sca004871G01;Gh_A01G0486;Gh_D01G0502;Gh_D05G0655;Gh_D06G0055;Gh_A09G0386;Gh_A04G0276;Gh_A06G2030;Gh_A12G1799;Gh_A12G1925;Gh_D02G1238;Gh_D03G1387;Gh_D04G1112;Gh_D06G1416;Gh_D11G2058;Gh_D12G2105;Gh_A12G0996;Gh_A08G1026;Gh_D03G0138…
GO:0017111	nucleoside-triphosphatase activity	Molecular Function	193	1.30081e-06	Gh_A09G2207;Gh_D09G2407;Gh_A05G1532;Gh_A06G1648;Gh_D05G1703;Gh_D10G0662;Gh_Sca006550G01;Gh_A05G0271;Gh_A05G0837;Gh_A06G0647;Gh_A06G0753;Gh_D01G0248;Gh_D05G0372;Gh_D06G0737;Gh_D06G0868;Gh_A11G3300;Gh_D11G3102;Gh_A06G1303;Gh_D06G1119;Gh_D06G1627;Gh_A08G2388;Gh_A04G0657;Gh_A13G1861;Gh_D04G0146;Gh_D11G2859;Gh_A04G0276;Gh_A06G2030;Gh_A12G1925;Gh_D02G1238;Gh_D04G1112;Gh_D06G1416;Gh_D12G2105;Gh_A12G0996…
GO:0000166	nucleotide binding	Molecular Function	549	1.47771e-06	Gh_A01G0475;Gh_A04G0006;Gh_A04G0269;Gh_A10G1976;Gh_A12G1852;Gh_D05G3569;Gh_D05G3726;Gh_D11G2671;Gh_D11G2949;Gh_D11G3112;Gh_D11G3113;Gh_Sca004871G01;Gh_A01G0486;Gh_D01G0502;Gh_D05G0655;Gh_D06G0055;Gh_A09G0386;Gh_A04G0276;Gh_A06G2030;Gh_A12G1799;Gh_A12G1925;Gh_D02G1238;Gh_D03G1387;Gh_D04G1112;Gh_D06G1416;Gh_D11G2058;Gh_D12G2105;Gh_A12G0996;Gh_A08G1026;Gh_D03G0138;Gh_A02G0145;Gh_A02G0857;Gh_A02G1306…
GO:1901265	nucleoside phosphate binding	Molecular Function	549	1.47771e-06	Gh_A01G0475;Gh_A04G0006;Gh_A04G0269;Gh_A10G1976;Gh_A12G1852;Gh_D05G3569;Gh_D05G3726;Gh_D11G2671;Gh_D11G2949;Gh_D11G3112;Gh_D11G3113;Gh_Sca004871G01;Gh_A01G0486;Gh_D01G0502;Gh_D05G0655;Gh_D06G0055;Gh_A09G0386;Gh_A04G0276;Gh_A06G2030;Gh_A12G1799;Gh_A12G1925;Gh_D02G1238;Gh_D03G1387;Gh_D04G1112;Gh_D06G1416;Gh_D11G2058;Gh_D12G2105;Gh_A12G0996;Gh_A08G1026;Gh_D03G0138;Gh_A02G0145;Gh_A02G0857;Gh_A02G1306…
GO:0003682	chromatin binding	Molecular Function	86	1.2275e-05	Gh_A03G0029;Gh_A05G0473;Gh_A13G1590;Gh_D03G1622;Gh_D05G0587;Gh_D07G0251;Gh_D08G1734;Gh_D13G1951;Gh_A01G1784;Gh_A02G0227;Gh_A03G0327;Gh_A03G0883;Gh_A03G2175;Gh_A04G0705;Gh_A04G1278;Gh_A04G1412;Gh_A05G0383;Gh_A05G1090;Gh_A05G1721;Gh_A05G2210;Gh_A05G2666;Gh_A05G3179;Gh_A05G3789;Gh_A05G3989;Gh_A06G0124;Gh_A06G1771;Gh_A07G1162;Gh_A07G1318;Gh_A07G2338;Gh_A07G2341;Gh_A08G1166;Gh_A09G0136;Gh_A11G0440;Gh_…
GO:0004386	helicase activity	Molecular Function	48	2.38116e-05	Gh_A09G2207;Gh_D09G2407;Gh_A05G1532;Gh_A06G1648;Gh_D05G1703;Gh_D10G0662;Gh_Sca006550G01;Gh_A01G1286;Gh_A03G0406;Gh_A05G2798;Gh_A05G3109;Gh_A08G2117;Gh_A11G2481;Gh_A12G1646;Gh_D02G1540;Gh_D04G0384;Gh_D04G0531;Gh_D07G1378;Gh_D08G2489;Gh_D10G0725;Gh_D11G2740;Gh_D11G2802;Gh_A13G0312;Gh_D13G0350;Gh_A06G1417;Gh_A09G0039;Gh_A09G1973;Gh_A12G0603;Gh_A13G0346;Gh_A13G2075;Gh_D09G0037;Gh_D09G2176;Gh_D12G2782…
GO:0043168	anion binding	Molecular Function	548	3.56967e-05	Gh_A05G0430;Gh_A01G1065;Gh_A05G1885;Gh_D01G1130;Gh_D05G2118;Gh_A13G0645;Gh_A01G0475;Gh_A04G0006;Gh_A04G0269;Gh_A10G1976;Gh_A12G1852;Gh_D05G3569;Gh_D05G3726;Gh_D11G2671;Gh_D11G2949;Gh_D11G3112;Gh_D11G3113;Gh_Sca004871G01;Gh_A05G3931;Gh_A01G0341;Gh_A04G0569;Gh_D04G1025;Gh_D12G2258;Gh_A13G2355;Gh_A08G1581;Gh_A01G2034;Gh_D01G0156;Gh_A12G2168;Gh_D12G2347;Gh_A09G0386;Gh_A04G0276;Gh_A06G2030;Gh_A12G1799…
GO:0003690	double-stranded DNA binding	Molecular Function	18	4.31182e-05	Gh_A02G1237;Gh_A05G2636;Gh_A08G1509;Gh_A10G0774;Gh_A11G1855;Gh_A12G1960;Gh_D02G1724;Gh_D03G0374;Gh_D05G2926;Gh_D08G1807;Gh_D11G2140;Gh_D12G2139;Gh_A07G1168;Gh_A09G2023;Gh_D06G0578;Gh_D09G2234;Gh_D12G2719;Gh_D12G1322
GO:0004713	protein tyrosine kinase activity	Molecular Function	229	6.87906e-05	Gh_A01G0304;Gh_A01G0329;Gh_A01G0449;Gh_A01G0744;Gh_A02G0017;Gh_A02G1065;Gh_A02G1622;Gh_A02G1701;Gh_A02G1773;Gh_A03G0187;Gh_A03G0235;Gh_A03G0599;Gh_A03G1313;Gh_A03G1427;Gh_A04G1252;Gh_A05G0418;Gh_A05G0768;Gh_A05G0809;Gh_A05G0869;Gh_A05G1186;Gh_A05G1367;Gh_A05G1563;Gh_A05G1720;Gh_A05G1773;Gh_A05G1868;Gh_A05G2822;Gh_A05G2964;Gh_A05G3152;Gh_A05G3551;Gh_A05G3817;Gh_A05G3984;Gh_A06G1072;Gh_A06G1161;Gh_…
GO:0004672	protein kinase activity	Molecular Function	254	8.15252e-05	Gh_A10G0354;Gh_A12G1423;Gh_D02G1369;Gh_D05G0641;Gh_D09G2169;Gh_D12G1542;Gh_A01G0329;Gh_A01G0449;Gh_A01G0744;Gh_A02G0017;Gh_A03G0235;Gh_A03G0599;Gh_A03G1313;Gh_A03G1427;Gh_A05G0418;Gh_A05G1367;Gh_A05G1563;Gh_A05G1868;Gh_A05G3152;Gh_A05G3551;Gh_A05G3984;Gh_A06G1072;Gh_A06G1270;Gh_A06G1833;Gh_A07G0250;Gh_A07G0591;Gh_A07G1048;Gh_A07G1075;Gh_A07G1123;Gh_A07G1209;Gh_A07G1429;Gh_A07G1952;Gh_A07G2223;Gh_…
GO:0008569	ATP-dependent microtubule motor activity, minus-end-directed	Molecular Function	5	0.000118	Gh_A11G2403;Gh_A11G2642;Gh_A12G0785;Gh_D05G2098;Gh_D11G2720
GO:0003896	DNA primase activity	Molecular Function	4	0.000242381	Gh_A12G2295;Gh_D12G2432;Gh_A03G2128;Gh_D02G1498
GO:0004003	ATP-dependent DNA helicase activity	Molecular Function	9	0.000245895	Gh_A09G2207;Gh_D09G2407;Gh_A05G1532;Gh_A06G1648;Gh_D05G1703;Gh_D10G0662;Gh_Sca006550G01;Gh_A13G0312;Gh_D13G0350
GO:0016772	transferase activity, transferring phosphorus-containing groups	Molecular Function	317	0.000246949	Gh_D07G0526;Gh_D07G1964;Gh_A12G2295;Gh_D12G2432;Gh_A03G2128;Gh_D02G1498;Gh_D11G1654;Gh_A08G1254;Gh_D09G2130;Gh_A13G1881;Gh_D13G2268;Gh_A11G2056;Gh_A10G0354;Gh_A12G1423;Gh_D02G1369;Gh_D05G0641;Gh_D09G2169;Gh_D12G1542;Gh_A05G4010;Gh_A06G1988;Gh_A07G2284;Gh_A10G0315;Gh_A11G1779;Gh_A13G0388;Gh_D05G0040;Gh_D06G2136;Gh_D07G0548;Gh_D10G0321;Gh_D11G1943;Gh_D13G1470;Gh_D13G2549;Gh_A05G0687;Gh_D05G0833;Gh_…
GO:0016301	kinase activity	Molecular Function	274	0.000572256	Gh_D07G0526;Gh_D11G1654;Gh_A08G1254;Gh_A13G1881;Gh_D13G2268;Gh_A10G0354;Gh_A12G1423;Gh_D02G1369;Gh_D05G0641;Gh_D09G2169;Gh_D12G1542;Gh_A03G1583;Gh_D02G2422;Gh_D06G0230;Gh_D04G0048;Gh_A01G0329;Gh_A01G0449;Gh_A01G0744;Gh_A02G0017;Gh_A03G0235;Gh_A03G0599;Gh_A03G1313;Gh_A03G1427;Gh_A05G0418;Gh_A05G1367;Gh_A05G1563;Gh_A05G1868;Gh_A05G3152;Gh_A05G3551;Gh_A05G3984;Gh_A06G1072;Gh_A06G1270;Gh_A06G1833;Gh_…
GO:0000156	phosphorelay response regulator activity	Molecular Function	19	0.000640125	Gh_A03G0029;Gh_A05G0473;Gh_A10G1613;Gh_A13G1590;Gh_D03G1622;Gh_D05G0587;Gh_D07G0251;Gh_D08G1734;Gh_D10G1869;Gh_D11G1149;Gh_D13G1951;Gh_A05G0856;Gh_D05G3868;Gh_A09G2213;Gh_A12G1423;Gh_D02G1369;Gh_D05G0641;Gh_D09G2169;Gh_D12G1542
GO:0003684	damaged DNA binding	Molecular Function	9	0.000739428	Gh_A05G0271;Gh_A06G0753;Gh_D05G0372;Gh_D06G0868;Gh_A13G0388;Gh_D13G2549;Gh_D10G0788;Gh_D10G0610;Gh_Sca006550G01
GO:0003697	single-stranded DNA binding	Molecular Function	7	0.000836253	Gh_A06G0647;Gh_D01G0248;Gh_D06G0737;Gh_A11G3300;Gh_D11G3102;Gh_A04G0816;Gh_D04G1313
GO:0004797	thymidine kinase activity	Molecular Function	3	0.00105114	Gh_A06G1744;Gh_A11G1395;Gh_D06G2233
GO:0019136	deoxynucleoside kinase activity	Molecular Function	3	0.00105114	Gh_A06G1744;Gh_A11G1395;Gh_D06G2233
GO:0030337	DNA polymerase processivity factor activity	Molecular Function	3	0.00105114	Gh_A03G0403;Gh_A13G1962;Gh_D03G1136
GO:0004860	protein kinase inhibitor activity	Molecular Function	6	0.00133019	Gh_A08G1727;Gh_A09G1823;Gh_A09G1824;Gh_D08G2079;Gh_D09G1944;Gh_D09G1945
GO:0004861	cyclin-dependent protein serine/threonine kinase inhibitor activity	Molecular Function	6	0.00133019	Gh_A08G1727;Gh_A09G1823;Gh_A09G1824;Gh_D08G2079;Gh_D09G1944;Gh_D09G1945
GO:0019210	kinase inhibitor activity	Molecular Function	6	0.00133019	Gh_A08G1727;Gh_A09G1823;Gh_A09G1824;Gh_D08G2079;Gh_D09G1944;Gh_D09G1945
GO:0030291	protein serine/threonine kinase inhibitor activity	Molecular Function	6	0.00133019	Gh_A08G1727;Gh_A09G1823;Gh_A09G1824;Gh_D08G2079;Gh_D09G1944;Gh_D09G1945
GO:0016773	phosphotransferase activity, alcohol group as acceptor	Molecular Function	270	0.00145013	Gh_D11G1654;Gh_A13G1881;Gh_D13G2268;Gh_A10G0354;Gh_A12G1423;Gh_D02G1369;Gh_D05G0641;Gh_D09G2169;Gh_D12G1542;Gh_A03G1583;Gh_D02G2422;Gh_D06G0230;Gh_A01G0329;Gh_A01G0449;Gh_A01G0744;Gh_A02G0017;Gh_A03G0235;Gh_A03G0599;Gh_A03G1313;Gh_A03G1427;Gh_A05G0418;Gh_A05G1367;Gh_A05G1563;Gh_A05G1868;Gh_A05G3152;Gh_A05G3551;Gh_A05G3984;Gh_A06G1072;Gh_A06G1270;Gh_A06G1833;Gh_A07G0250;Gh_A07G0591;Gh_A07G1048;Gh_…
GO:0016538	cyclin-dependent protein serine/threonine kinase regulator activity	Molecular Function	7	0.00173419	Gh_A07G0955;Gh_A08G1727;Gh_A09G1823;Gh_A09G1824;Gh_D08G2079;Gh_D09G1944;Gh_D09G1945
GO:0000975	regulatory region DNA binding	Molecular Function	12	0.00176747	Gh_A02G1237;Gh_A05G2636;Gh_A08G1509;Gh_A10G0774;Gh_A11G1855;Gh_A12G1960;Gh_D02G1724;Gh_D03G0374;Gh_D05G2926;Gh_D08G1807;Gh_D11G2140;Gh_D12G2139
GO:0000976	transcription regulatory region sequence-specific DNA binding	Molecular Function	12	0.00176747	Gh_A02G1237;Gh_A05G2636;Gh_A08G1509;Gh_A10G0774;Gh_A11G1855;Gh_A12G1960;Gh_D02G1724;Gh_D03G0374;Gh_D05G2926;Gh_D08G1807;Gh_D11G2140;Gh_D12G2139
GO:0001067	regulatory region nucleic acid binding	Molecular Function	12	0.00176747	Gh_A02G1237;Gh_A05G2636;Gh_A08G1509;Gh_A10G0774;Gh_A11G1855;Gh_A12G1960;Gh_D02G1724;Gh_D03G0374;Gh_D05G2926;Gh_D08G1807;Gh_D11G2140;Gh_D12G2139
GO:0044212	transcription regulatory region DNA binding	Molecular Function	12	0.00176747	Gh_A02G1237;Gh_A05G2636;Gh_A08G1509;Gh_A10G0774;Gh_A11G1855;Gh_A12G1960;Gh_D02G1724;Gh_D03G0374;Gh_D05G2926;Gh_D08G1807;Gh_D11G2140;Gh_D12G2139
GO:1990837	sequence-specific double-stranded DNA binding	Molecular Function	12	0.00176747	Gh_A02G1237;Gh_A05G2636;Gh_A08G1509;Gh_A10G0774;Gh_A11G1855;Gh_A12G1960;Gh_D02G1724;Gh_D03G0374;Gh_D05G2926;Gh_D08G1807;Gh_D11G2140;Gh_D12G2139
GO:0004536	deoxyribonuclease activity	Molecular Function	5	0.00202072	Gh_D10G0788;Gh_A05G2910;Gh_D04G0695;Gh_A09G0120;Gh_D02G1881
GO:0016779	nucleotidyltransferase activity	Molecular Function	38	0.00219377	Gh_D07G1964;Gh_A12G2295;Gh_D12G2432;Gh_A03G2128;Gh_D02G1498;Gh_D09G2130;Gh_A11G2056;Gh_A05G4010;Gh_A06G1988;Gh_A07G2284;Gh_A10G0315;Gh_A11G1779;Gh_A13G0388;Gh_D05G0040;Gh_D06G2136;Gh_D07G0548;Gh_D10G0321;Gh_D11G1943;Gh_D13G1470;Gh_D13G2549;Gh_A05G0687;Gh_D05G0833;Gh_D05G1628;Gh_D01G1875;Gh_D10G2398;Gh_Sca006514G01;Gh_D06G1937;Gh_D01G2202;Gh_A03G1205;Gh_A07G0037;Gh_A07G0365;Gh_A11G0042;Gh_A11G2950…
GO:0004748	ribonucleoside-diphosphate reductase activity, thioredoxin disulfide as acceptor	Molecular Function	4	0.00274504	Gh_A02G0278;Gh_A10G0640;Gh_D07G2317;Gh_D10G0755
GO:0016728	oxidoreductase activity, acting on CH or CH2 groups, disulfide as acceptor	Molecular Function	4	0.00274504	Gh_A02G0278;Gh_A10G0640;Gh_D07G2317;Gh_D10G0755
GO:0061731	ribonucleoside-diphosphate reductase activity	Molecular Function	4	0.00274504	Gh_A02G0278;Gh_A10G0640;Gh_D07G2317;Gh_D10G0755
GO:0004823	leucine-tRNA ligase activity	Molecular Function	2	0.00424346	Gh_A06G1328;Gh_D06G1657
GO:0008760	UDP-N-acetylglucosamine 1-carboxyvinyltransferase activity	Molecular Function	2	0.00424346	Gh_A13G1277;Gh_D13G1581
GO:0008764	UDP-N-acetylmuramoylalanine-D-glutamate ligase activity	Molecular Function	2	0.00424346	Gh_A01G0271;Gh_D01G0283
GO:0017108	5'-flap endonuclease activity	Molecular Function	2	0.00424346	Gh_A05G2910;Gh_D04G0695
GO:0043142	single-stranded DNA-dependent ATPase activity	Molecular Function	2	0.00424346	Gh_A05G2910;Gh_D04G0695
GO:0048256	flap endonuclease activity	Molecular Function	2	0.00424346	Gh_A05G2910;Gh_D04G0695
GO:0016887	ATPase activity	Molecular Function	82	0.00532613	Gh_A09G2207;Gh_D09G2407;Gh_A05G1532;Gh_A06G1648;Gh_D05G1703;Gh_D10G0662;Gh_Sca006550G01;Gh_A05G0271;Gh_A05G0837;Gh_A06G0647;Gh_A06G0753;Gh_D01G0248;Gh_D05G0372;Gh_D06G0737;Gh_D06G0868;Gh_A11G3300;Gh_D11G3102;Gh_A06G1303;Gh_D06G1119;Gh_D06G1627;Gh_A08G2388;Gh_A04G0657;Gh_A13G1861;Gh_D04G0146;Gh_D11G2859;Gh_A05G2910;Gh_D04G0695;Gh_A07G1963;Gh_A09G0191;Gh_A11G1047;Gh_A11G2508;Gh_D04G1809;Gh_D06G0658…
GO:0030983	mismatched DNA binding	Molecular Function	6	0.00564466	Gh_A07G1168;Gh_A09G2023;Gh_D06G0578;Gh_D09G2234;Gh_D12G2719;Gh_D12G1322
GO:0016725	oxidoreductase activity, acting on CH or CH2 groups	Molecular Function	4	0.00582419	Gh_A02G0278;Gh_A10G0640;Gh_D07G2317;Gh_D10G0755
GO:0042623	ATPase activity, coupled	Molecular Function	64	0.00650407	Gh_A09G2207;Gh_D09G2407;Gh_A05G1532;Gh_A06G1648;Gh_D05G1703;Gh_D10G0662;Gh_Sca006550G01;Gh_A05G0271;Gh_A05G0837;Gh_A06G0647;Gh_A06G0753;Gh_D01G0248;Gh_D05G0372;Gh_D06G0737;Gh_D06G0868;Gh_A11G3300;Gh_D11G3102;Gh_A06G1303;Gh_D06G1119;Gh_D06G1627;Gh_A08G2388;Gh_A04G0657;Gh_A13G1861;Gh_D04G0146;Gh_D11G2859;Gh_A05G2910;Gh_D04G0695;Gh_A07G1963;Gh_A09G0191;Gh_A11G1047;Gh_A11G2508;Gh_D04G1809;Gh_D06G0658…
GO:0004871	signal transducer activity	Molecular Function	34	0.00684692	Gh_A03G0029;Gh_A05G0473;Gh_A10G1613;Gh_A13G1590;Gh_D03G1622;Gh_D05G0587;Gh_D07G0251;Gh_D08G1734;Gh_D10G1869;Gh_D11G1149;Gh_D13G1951;Gh_A05G0856;Gh_D05G3868;Gh_A09G2213;Gh_A12G1423;Gh_D02G1369;Gh_D05G0641;Gh_D09G2169;Gh_D12G1542;Gh_D03G0006;Gh_D12G1568;Gh_A10G0354;Gh_D10G1627;Gh_A02G0533;Gh_A12G1407;Gh_D02G0599;Gh_D12G1525;Gh_A07G2359;Gh_D07G0118;Gh_D11G2110;Gh_A08G1381;Gh_A12G1869;Gh_A01G0304;Gh_…
GO:0003916	DNA topoisomerase activity	Molecular Function	5	0.00794292	Gh_A04G0657;Gh_A13G1861;Gh_D04G0146;Gh_D11G2859;Gh_D11G0622
GO:0004520	endodeoxyribonuclease activity	Molecular Function	4	0.00798316	Gh_D10G0788;Gh_A05G2910;Gh_D04G0695;Gh_A09G0120
GO:0016597	amino acid binding	Molecular Function	12	0.00812722	Gh_D06G1634;Gh_A05G1563;Gh_D05G1740;Gh_A03G0927;Gh_A05G2040;Gh_A11G0185;Gh_A12G1461;Gh_D02G0757;Gh_D04G1058;Gh_D05G2283;Gh_D12G1587;Gh_D13G2385
GO:0003918	DNA topoisomerase type II (ATP-hydrolyzing) activity	Molecular Function	4	0.0106072	Gh_A04G0657;Gh_A13G1861;Gh_D04G0146;Gh_D11G2859
GO:0061505	DNA topoisomerase II activity	Molecular Function	4	0.0106072	Gh_A04G0657;Gh_A13G1861;Gh_D04G0146;Gh_D11G2859
GO:0016888	endodeoxyribonuclease activity, producing 5'-phosphomonoesters	Molecular Function	3	0.0120676	Gh_A05G2910;Gh_D04G0695;Gh_A09G0120
GO:0005057	receptor signaling protein activity	Molecular Function	22	0.0134047	Gh_A03G0029;Gh_A05G0473;Gh_A10G1613;Gh_A13G1590;Gh_D03G1622;Gh_D05G0587;Gh_D07G0251;Gh_D08G1734;Gh_D10G1869;Gh_D11G1149;Gh_D13G1951;Gh_A05G0856;Gh_D05G3868;Gh_A09G2213;Gh_A12G1423;Gh_D02G1369;Gh_D05G0641;Gh_D09G2169;Gh_D12G1542;Gh_A10G0354;Gh_A01G0304;Gh_D05G1825
GO:0050113	inositol oxygenase activity	Molecular Function	4	0.0137295	Gh_A06G0608;Gh_A10G0562;Gh_D06G0690;Gh_D10G0602
GO:0015301	anion:anion antiporter activity	Molecular Function	6	0.0211628	Gh_A02G1200;Gh_D03G1702;Gh_A02G0562;Gh_A09G2136;Gh_D02G0625;Gh_D09G2342
GO:0003937	IMP cyclohydrolase activity	Molecular Function	2	0.0233046	Gh_A12G0447;Gh_D12G0449
GO:0004643	phosphoribosylaminoimidazolecarboxamide formyltransferase activity	Molecular Function	2	0.0233046	Gh_A12G0447;Gh_D12G0449
GO:0043138	3'-5' DNA helicase activity	Molecular Function	2	0.0233046	Gh_A13G0312;Gh_D13G0350
GO:0043140	ATP-dependent 3'-5' DNA helicase activity	Molecular Function	2	0.0233046	Gh_A13G0312;Gh_D13G0350
GO:0016278	lysine N-methyltransferase activity	Molecular Function	7	0.0283061	Gh_A05G2018;Gh_A13G1800;Gh_D11G1373;Gh_D13G2168;Gh_A03G1347;Gh_D02G1786;Gh_D05G2715
GO:0016279	protein-lysine N-methyltransferase activity	Molecular Function	7	0.0283061	Gh_A05G2018;Gh_A13G1800;Gh_D11G1373;Gh_D13G2168;Gh_A03G1347;Gh_D02G1786;Gh_D05G2715
GO:0018024	histone-lysine N-methyltransferase activity	Molecular Function	7	0.0283061	Gh_A05G2018;Gh_A13G1800;Gh_D11G1373;Gh_D13G2168;Gh_A03G1347;Gh_D02G1786;Gh_D05G2715
GO:0042054	histone methyltransferase activity	Molecular Function	7	0.0283061	Gh_A05G2018;Gh_A13G1800;Gh_D11G1373;Gh_D13G2168;Gh_A03G1347;Gh_D02G1786;Gh_D05G2715
GO:0004794	L-threonine ammonia-lyase activity	Molecular Function	2	0.0371743	Gh_A04G0569;Gh_D04G1025
GO:0019887	protein kinase regulator activity	Molecular Function	7	0.0384303	Gh_A07G0955;Gh_A08G1727;Gh_A09G1823;Gh_A09G1824;Gh_D08G2079;Gh_D09G1944;Gh_D09G1945
GO:0099516	ion antiporter activity	Molecular Function	7	0.0422702	Gh_D02G0504;Gh_A02G1200;Gh_D03G1702;Gh_A02G0562;Gh_A09G2136;Gh_D02G0625;Gh_D09G2342
GO:0004620	phospholipase activity	Molecular Function	5	0.0426706	Gh_D05G0020;Gh_D01G0486;Gh_A06G1440;Gh_D04G0930;Gh_D09G0873
GO:0004527	exonuclease activity	Molecular Function	9	0.050698	Gh_A08G1836;Gh_A13G2007;Gh_D08G2194;Gh_D13G1567;Gh_A04G0217;Gh_D05G3486;Gh_D02G1881;Gh_A13G0921;Gh_D10G1366
GO:0016787	hydrolase activity	Molecular Function	440	0.0507141	Gh_D10G0725;Gh_A03G0162;Gh_A10G1489;Gh_D03G1423;Gh_D06G2001;Gh_A10G1707;Gh_A09G2207;Gh_D09G2407;Gh_A05G1532;Gh_A06G1648;Gh_D05G1703;Gh_D10G0662;Gh_Sca006550G01;Gh_A05G0271;Gh_A05G0837;Gh_A06G0647;Gh_A06G0753;Gh_D01G0248;Gh_D05G0372;Gh_D06G0737;Gh_D06G0868;Gh_A11G3300;Gh_D11G3102;Gh_D02G2001;Gh_D05G1804;Gh_A05G1048;Gh_D05G1165;Gh_A09G0501;Gh_A13G0119;Gh_A13G0943;Gh_A03G1318;Gh_D05G0020;Gh_A01G0649…
GO:0008026	ATP-dependent helicase activity	Molecular Function	24	0.0525663	Gh_A09G2207;Gh_D09G2407;Gh_A05G1532;Gh_A06G1648;Gh_D05G1703;Gh_D10G0662;Gh_Sca006550G01;Gh_A01G1286;Gh_A03G0406;Gh_A05G2798;Gh_A05G3109;Gh_A08G2117;Gh_A11G2481;Gh_A12G1646;Gh_D02G1540;Gh_D04G0384;Gh_D04G0531;Gh_D07G1378;Gh_D08G2489;Gh_D10G0725;Gh_D11G2740;Gh_D11G2802;Gh_A13G0312;Gh_D13G0350
GO:0070035	purine NTP-dependent helicase activity	Molecular Function	24	0.0525663	Gh_A09G2207;Gh_D09G2407;Gh_A05G1532;Gh_A06G1648;Gh_D05G1703;Gh_D10G0662;Gh_Sca006550G01;Gh_A01G1286;Gh_A03G0406;Gh_A05G2798;Gh_A05G3109;Gh_A08G2117;Gh_A11G2481;Gh_A12G1646;Gh_D02G1540;Gh_D04G0384;Gh_D04G0531;Gh_D07G1378;Gh_D08G2489;Gh_D10G0725;Gh_D11G2740;Gh_D11G2802;Gh_A13G0312;Gh_D13G0350
GO:0008686	3,4-dihydroxy-2-butanone-4-phosphate synthase activity	Molecular Function	2	0.0533826	Gh_A03G0322;Gh_A10G0775
GO:0008097	5S rRNA binding	Molecular Function	3	0.0585705	Gh_A07G1770;Gh_D06G1106;Gh_D07G1973
GO:0008170	N-methyltransferase activity	Molecular Function	8	0.0596999	Gh_A07G1619;Gh_A05G2018;Gh_A13G1800;Gh_D11G1373;Gh_D13G2168;Gh_A03G1347;Gh_D02G1786;Gh_D05G2715
GO:0009982	pseudouridine synthase activity	Molecular Function	5	0.0606292	Gh_A03G0203;Gh_A05G1438;Gh_D01G0083;Gh_D02G0651;Gh_D05G1611
GO:0008146	sulfotransferase activity	Molecular Function	10	0.0638939	Gh_A01G1859;Gh_A04G0108;Gh_A06G1493;Gh_A09G1239;Gh_A10G0829;Gh_D01G0397;Gh_D03G0198;Gh_D03G0377;Gh_D05G2698;Gh_D05G3611
GO:0004435	phosphatidylinositol phospholipase C activity	Molecular Function	4	0.0672832	Gh_D01G0486;Gh_A06G1440;Gh_D04G0930;Gh_D09G0873
GO:0004629	phospholipase C activity	Molecular Function	4	0.0672832	Gh_D01G0486;Gh_A06G1440;Gh_D04G0930;Gh_D09G0873
GO:0005452	inorganic anion exchanger activity	Molecular Function	4	0.0672832	Gh_A02G0562;Gh_A09G2136;Gh_D02G0625;Gh_D09G2342
GO:0005088	Ras guanyl-nucleotide exchange factor activity	Molecular Function	5	0.0674337	Gh_A04G0735;Gh_D04G1211;Gh_D05G1736;Gh_D09G1518;Gh_D11G0935
GO:0005089	Rho guanyl-nucleotide exchange factor activity	Molecular Function	5	0.0674337	Gh_A04G0735;Gh_D04G1211;Gh_D05G1736;Gh_D09G1518;Gh_D11G0935
GO:0016744	transferase activity, transferring aldehyde or ketonic groups	Molecular Function	3	0.0697808	Gh_A10G1238;Gh_D08G0270;Gh_D10G1640
GO:0047325	inositol tetrakisphosphate 1-kinase activity	Molecular Function	3	0.0697808	Gh_A03G1583;Gh_D02G2422;Gh_D06G0230
GO:0051765	inositol tetrakisphosphate kinase activity	Molecular Function	3	0.0697808	Gh_A03G1583;Gh_D02G2422;Gh_D06G0230
GO:0052725	inositol-1,3,4-trisphosphate 6-kinase activity	Molecular Function	3	0.0697808	Gh_A03G1583;Gh_D02G2422;Gh_D06G0230
GO:0052726	inositol-1,3,4-trisphosphate 5-kinase activity	Molecular Function	3	0.0697808	Gh_A03G1583;Gh_D02G2422;Gh_D06G0230
GO:0019207	kinase regulator activity	Molecular Function	7	0.0704407	Gh_A07G0955;Gh_A08G1727;Gh_A09G1823;Gh_A09G1824;Gh_D08G2079;Gh_D09G1944;Gh_D09G1945
GO:0019238	cyclohydrolase activity	Molecular Function	4	0.076141	Gh_A12G0447;Gh_D12G0449;Gh_A03G0322;Gh_A10G0775
GO:0004518	nuclease activity	Molecular Function	26	0.0800901	Gh_A09G0501;Gh_A13G0119;Gh_A13G0943;Gh_D10G0788;Gh_A05G2910;Gh_D04G0695;Gh_A09G0120;Gh_A04G0115;Gh_D05G3606;Gh_D10G0480;Gh_A05G0700;Gh_A09G2457;Gh_D05G0847;Gh_A04G0217;Gh_D05G3486;Gh_A06G1542;Gh_A11G1339;Gh_A08G1836;Gh_A13G2007;Gh_D08G2194;Gh_D13G1567;Gh_D02G1881;Gh_A13G0921;Gh_D10G1366;Gh_A05G2470;Gh_A01G1859
GO:0004674	protein serine/threonine kinase activity	Molecular Function	163	0.0803569	Gh_A01G0329;Gh_A01G0449;Gh_A01G0744;Gh_A02G0017;Gh_A03G0235;Gh_A03G0599;Gh_A03G1313;Gh_A03G1427;Gh_A05G0418;Gh_A05G1367;Gh_A05G1563;Gh_A05G1868;Gh_A05G3152;Gh_A05G3551;Gh_A05G3984;Gh_A06G1072;Gh_A06G1270;Gh_A06G1833;Gh_A07G0250;Gh_A07G0591;Gh_A07G1048;Gh_A07G1075;Gh_A07G1123;Gh_A07G1209;Gh_A07G1429;Gh_A07G1952;Gh_A07G2223;Gh_A07G2299;Gh_A08G0593;Gh_A08G0893;Gh_A08G1143;Gh_A08G1487;Gh_A08G2568;Gh_…
GO:0031406	carboxylic acid binding	Molecular Function	13	0.085544	Gh_D04G0979;Gh_D06G1634;Gh_A05G1563;Gh_D05G1740;Gh_A03G0927;Gh_A05G2040;Gh_A11G0185;Gh_A12G1461;Gh_D02G0757;Gh_D04G1058;Gh_D05G2283;Gh_D12G1587;Gh_D13G2385
GO:0043177	organic acid binding	Molecular Function	13	0.085544	Gh_D04G0979;Gh_D06G1634;Gh_A05G1563;Gh_D05G1740;Gh_A03G0927;Gh_A05G2040;Gh_A11G0185;Gh_A12G1461;Gh_D02G0757;Gh_D04G1058;Gh_D05G2283;Gh_D12G1587;Gh_D13G2385
GO:0004356	glutamate-ammonia ligase activity	Molecular Function	4	0.0855516	Gh_A04G0588;Gh_A11G1557;Gh_D03G0743;Gh_D08G0844
GO:0016211	ammonia ligase activity	Molecular Function	4	0.0855516	Gh_A04G0588;Gh_A11G1557;Gh_D03G0743;Gh_D08G0844
GO:0016880	acid-ammonia (or amide) ligase activity	Molecular Function	4	0.0855516	Gh_A04G0588;Gh_A11G1557;Gh_D03G0743;Gh_D08G0844
GO:0002161	aminoacyl-tRNA editing activity	Molecular Function	2	0.0913989	Gh_A06G1328;Gh_D06G1657
GO:0003935	GTP cyclohydrolase II activity	Molecular Function	2	0.0913989	Gh_A03G0322;Gh_A10G0775
GO:0004421	hydroxymethylglutaryl-CoA synthase activity	Molecular Function	2	0.0913989	Gh_A12G2052;Gh_D12G2230
GO:0008661	1-deoxy-D-xylulose-5-phosphate synthase activity	Molecular Function	2	0.0913989	Gh_D08G0270;Gh_D10G1640
GO:0008792	arginine decarboxylase activity	Molecular Function	2	0.0913989	Gh_A03G1760;Gh_D04G1632
GO:0016851	magnesium chelatase activity	Molecular Function	2	0.0913989	Gh_A06G1826;Gh_D06G2150
GO:0051002	ligase activity, forming nitrogen-metal bonds	Molecular Function	2	0.0913989	Gh_A06G1826;Gh_D06G2150
GO:0051003	ligase activity, forming nitrogen-metal bonds, forming coordination complexes	Molecular Function	2	0.0913989	Gh_A06G1826;Gh_D06G2150
GO:0008138	protein tyrosine/serine/threonine phosphatase activity	Molecular Function	6	0.104955	Gh_A03G1159;Gh_D02G1596;Gh_D01G2202;Gh_A05G2393;Gh_A07G1703;Gh_D07G1906
GO:0016814	hydrolase activity, acting on carbon-nitrogen (but not peptide) bonds, in cyclic amidines	Molecular Function	5	0.107417	Gh_A12G2611;Gh_A12G0447;Gh_D12G0449;Gh_A03G0322;Gh_A10G0775
GO:0004045	aminoacyl-tRNA hydrolase activity	Molecular Function	3	0.108484	Gh_A05G0368;Gh_D05G0483;Gh_D07G1763
GO:0016628	oxidoreductase activity, acting on the CH-CH group of donors, NAD or NADP as acceptor	Molecular Function	3	0.108484	Gh_A09G0386;Gh_D05G1164;Gh_A10G0556
GO:0008276	protein methyltransferase activity	Molecular Function	8	0.114411	Gh_D09G0719;Gh_A05G2018;Gh_A13G1800;Gh_D11G1373;Gh_D13G2168;Gh_A03G1347;Gh_D02G1786;Gh_D05G2715
GO:0016782	transferase activity, transferring sulfur-containing groups	Molecular Function	10	0.122065	Gh_A01G1859;Gh_A04G0108;Gh_A06G1493;Gh_A09G1239;Gh_A10G0829;Gh_D01G0397;Gh_D03G0198;Gh_D03G0377;Gh_D05G2698;Gh_D05G3611
GO:0003904	deoxyribodipyrimidine photo-lyase activity	Molecular Function	1	0.126065	Gh_D03G1520
GO:0003949	1-(5-phosphoribosyl)-5-[(5-phosphoribosylamino)methylideneamino]imidazole-4-carboxamide isomerase activity	Molecular Function	1	0.126065	Gh_A04G0509
GO:0004000	adenosine deaminase activity	Molecular Function	1	0.126065	Gh_A12G2611
GO:0004112	cyclic-nucleotide phosphodiesterase activity	Molecular Function	1	0.126065	Gh_A06G1084
GO:0004127	cytidylate kinase activity	Molecular Function	1	0.126065	Gh_D07G0526
GO:0004514	nicotinate-nucleotide diphosphorylase (carboxylating) activity	Molecular Function	1	0.126065	Gh_D01G1478
GO:0004529	exodeoxyribonuclease activity	Molecular Function	1	0.126065	Gh_D02G1881
GO:0008193	tRNA guanylyltransferase activity	Molecular Function	1	0.126065	Gh_D05G1628
GO:0008297	single-stranded DNA exodeoxyribonuclease activity	Molecular Function	1	0.126065	Gh_D02G1881
GO:0008478	pyridoxal kinase activity	Molecular Function	1	0.126065	Gh_D11G1654
GO:0008915	lipid-A-disaccharide synthase activity	Molecular Function	1	0.126065	Gh_A07G1699
GO:0009029	tetraacyldisaccharide 4'-kinase activity	Molecular Function	1	0.126065	Gh_A01G0633
GO:0016895	exodeoxyribonuclease activity, producing 5'-phosphomonoesters	Molecular Function	1	0.126065	Gh_D02G1881
GO:0035312	5'-3' exodeoxyribonuclease activity	Molecular Function	1	0.126065	Gh_D02G1881
GO:0043115	precorrin-2 dehydrogenase activity	Molecular Function	1	0.126065	Gh_A10G0556
GO:0045145	single-stranded DNA 5'-3' exodeoxyribonuclease activity	Molecular Function	1	0.126065	Gh_D02G1881
GO:0046406	magnesium protoporphyrin IX methyltransferase activity	Molecular Function	1	0.126065	Gh_A07G0409
GO:0016165	linoleate 13S-lipoxygenase activity	Molecular Function	4	0.128332	Gh_A08G1863;Gh_A09G2247;Gh_D09G2080;Gh_D10G2595
GO:0042578	phosphoric ester hydrolase activity	Molecular Function	30	0.131271	Gh_D01G0486;Gh_A06G1440;Gh_D04G0930;Gh_D09G0873;Gh_A05G3166;Gh_A10G2059;Gh_D04G0460;Gh_A02G1712;Gh_A03G0373;Gh_A08G1791;Gh_A08G2271;Gh_A10G0578;Gh_D05G3907;Gh_D06G0657;Gh_D08G2140;Gh_D09G2259;Gh_D10G2408;Gh_A03G1159;Gh_D02G1596;Gh_D07G2440;Gh_D01G2202;Gh_A07G1703;Gh_D07G1906;Gh_A06G1084;Gh_A03G1331;Gh_A05G2393;Gh_D05G1276;Gh_D06G0863;Gh_D12G0662;Gh_D02G0096
GO:0000295	adenine nucleotide transmembrane transporter activity	Molecular Function	2	0.134876	Gh_A02G1200;Gh_D03G1702
GO:0003917	DNA topoisomerase type I activity	Molecular Function	2	0.134876	Gh_D11G0622;Gh_D11G2859
GO:0004396	hexokinase activity	Molecular Function	2	0.134876	Gh_A13G1881;Gh_D13G2268
GO:0004645	phosphorylase activity	Molecular Function	2	0.134876	Gh_A13G0714;Gh_D13G0836
GO:0004965	G-protein coupled GABA receptor activity	Molecular Function	2	0.134876	Gh_D03G0006;Gh_D12G1568
GO:0005346	purine ribonucleotide transmembrane transporter activity	Molecular Function	2	0.134876	Gh_A02G1200;Gh_D03G1702
GO:0005347	ATP transmembrane transporter activity	Molecular Function	2	0.134876	Gh_A02G1200;Gh_D03G1702
GO:0005471	ATP:ADP antiporter activity	Molecular Function	2	0.134876	Gh_A02G1200;Gh_D03G1702
GO:0008184	glycogen phosphorylase activity	Molecular Function	2	0.134876	Gh_A13G0714;Gh_D13G0836
GO:0008192	RNA guanylyltransferase activity	Molecular Function	2	0.134876	Gh_D05G1628;Gh_D01G2202
GO:0015211	purine nucleoside transmembrane transporter activity	Molecular Function	2	0.134876	Gh_A02G1200;Gh_D03G1702
GO:0015215	nucleotide transmembrane transporter activity	Molecular Function	2	0.134876	Gh_A02G1200;Gh_D03G1702
GO:0015216	purine nucleotide transmembrane transporter activity	Molecular Function	2	0.134876	Gh_A02G1200;Gh_D03G1702
GO:0015217	ADP transmembrane transporter activity	Molecular Function	2	0.134876	Gh_A02G1200;Gh_D03G1702
GO:0015605	organophosphate ester transmembrane transporter activity	Molecular Function	2	0.134876	Gh_A02G1200;Gh_D03G1702
GO:0016855	racemase and epimerase activity, acting on amino acids and derivatives	Molecular Function	2	0.134876	Gh_A07G0292;Gh_D07G0348
GO:0016917	GABA receptor activity	Molecular Function	2	0.134876	Gh_D03G0006;Gh_D12G1568
GO:0036361	racemase activity, acting on amino acids and derivatives	Molecular Function	2	0.134876	Gh_A07G0292;Gh_D07G0348
GO:0070568	guanylyltransferase activity	Molecular Function	2	0.134876	Gh_D05G1628;Gh_D01G2202
GO:0043167	ion binding	Molecular Function	880	0.135258	Gh_A05G0430;Gh_A01G1065;Gh_A05G1885;Gh_D01G1130;Gh_D05G2118;Gh_A13G0645;Gh_A01G0475;Gh_A04G0006;Gh_A04G0269;Gh_A10G1976;Gh_A12G1852;Gh_D05G3569;Gh_D05G3726;Gh_D11G2671;Gh_D11G2949;Gh_D11G3112;Gh_D11G3113;Gh_Sca004871G01;Gh_A04G0743;Gh_A11G3024;Gh_D12G0915;Gh_A05G0491;Gh_A05G1009;Gh_A07G0267;Gh_D05G0609;Gh_D05G1127;Gh_D07G0323;Gh_D11G1279;Gh_A05G3931;Gh_A01G0341;Gh_A04G0569;Gh_D04G1025;Gh_D12G2258…
GO:0004519	endonuclease activity	Molecular Function	15	0.138848	Gh_D10G0788;Gh_A05G2910;Gh_D04G0695;Gh_A09G0120;Gh_A04G0115;Gh_D05G3606;Gh_D10G0480;Gh_A05G0700;Gh_A09G2457;Gh_D05G0847;Gh_A04G0217;Gh_D05G3486;Gh_A06G1542;Gh_A11G1339;Gh_A05G2470
GO:0051766	inositol trisphosphate kinase activity	Molecular Function	3	0.153556	Gh_A03G1583;Gh_D02G2422;Gh_D06G0230
GO:0003713	transcription coactivator activity	Molecular Function	2	0.158026	Gh_D09G0048;Gh_D11G0620
GO:0008320	protein transmembrane transporter activity	Molecular Function	2	0.158026	Gh_D05G0471;Gh_D06G0955
GO:0015450	P-P-bond-hydrolysis-driven protein transmembrane transporter activity	Molecular Function	2	0.158026	Gh_D05G0471;Gh_D06G0955
GO:0022884	macromolecule transmembrane transporter activity	Molecular Function	2	0.158026	Gh_D05G0471;Gh_D06G0955
GO:0016830	carbon-carbon lyase activity	Molecular Function	16	0.166412	Gh_D03G1520;Gh_D11G2077;Gh_D06G0533;Gh_D07G2182;Gh_A03G1760;Gh_D04G1632;Gh_A05G2624;Gh_D05G2914;Gh_A03G0322;Gh_A10G0775;Gh_A12G0562;Gh_A01G2034;Gh_D01G0156;Gh_D05G0068;Gh_A05G1941;Gh_A02G0746
GO:0008081	phosphoric diester hydrolase activity	Molecular Function	6	0.175017	Gh_D01G0486;Gh_A06G1440;Gh_D04G0930;Gh_D09G0873;Gh_A06G1084;Gh_A03G1331
GO:0016740	transferase activity	Molecular Function	477	0.177948	Gh_A05G3931;Gh_A05G1566;Gh_D01G0487;Gh_A02G1695;Gh_D07G0526;Gh_A13G1277;Gh_D13G1581;Gh_A08G2113;Gh_A11G3039;Gh_D08G2485;Gh_D11G0729;Gh_D13G1930;Gh_D07G1964;Gh_A10G1238;Gh_D07G0373;Gh_A11G0495;Gh_A08G0047;Gh_A03G1657;Gh_D02G2073;Gh_D04G1388;Gh_D11G2100;Gh_A05G2601;Gh_D05G2893;Gh_A12G2295;Gh_D12G2432;Gh_A03G2128;Gh_D02G1498;Gh_D11G2384;Gh_D11G1654;Gh_A08G1254;Gh_D06G0260;Gh_A06G0337;Gh_A05G1579;Gh_…
GO:0015297	antiporter activity	Molecular Function	21	0.178012	Gh_D02G0504;Gh_A02G1200;Gh_D03G1702;Gh_A03G0114;Gh_A11G3238;Gh_A13G0797;Gh_A13G1248;Gh_D01G2252;Gh_D02G1621;Gh_D11G2135;Gh_D13G1038;Gh_D13G1550;Gh_D13G2211;Gh_A02G1017;Gh_A08G0503;Gh_D03G0714;Gh_D08G0590;Gh_A02G0562;Gh_A09G2136;Gh_D02G0625;Gh_D09G2342
GO:0016791	phosphatase activity	Molecular Function	23	0.178939	Gh_A05G3166;Gh_A10G2059;Gh_D04G0460;Gh_A02G1712;Gh_A03G0373;Gh_A08G1791;Gh_A08G2271;Gh_A10G0578;Gh_D05G3907;Gh_D06G0657;Gh_D08G2140;Gh_D09G2259;Gh_D10G2408;Gh_A03G1159;Gh_D02G1596;Gh_D07G2440;Gh_D01G2202;Gh_A07G1703;Gh_D07G1906;Gh_A05G2393;Gh_D05G1276;Gh_D06G0863;Gh_D12G0662
GO:0003883	CTP synthase activity	Molecular Function	2	0.181833	Gh_A12G0470;Gh_D12G0472
GO:0003933	GTP cyclohydrolase activity	Molecular Function	2	0.181833	Gh_A03G0322;Gh_A10G0775
GO:0004163	diphosphomevalonate decarboxylase activity	Molecular Function	2	0.181833	Gh_D06G0533;Gh_D07G2182
GO:0004664	prephenate dehydratase activity	Molecular Function	2	0.181833	Gh_D06G1634;Gh_D09G1003
GO:0004930	G-protein coupled receptor activity	Molecular Function	2	0.181833	Gh_D03G0006;Gh_D12G1568
GO:0004326	tetrahydrofolylpolyglutamate synthase activity	Molecular Function	1	0.183009	Gh_A12G2704
GO:0004358	glutamate N-acetyltransferase activity	Molecular Function	1	0.183009	Gh_D06G0260
GO:0008425	2-polyprenyl-6-methoxy-1,4-benzoquinone methyltransferase activity	Molecular Function	1	0.183009	Gh_A01G1464
GO:0030580	quinone cofactor methyltransferase activity	Molecular Function	1	0.183009	Gh_A01G1464
GO:0003899	DNA-directed RNA polymerase activity	Molecular Function	14	0.183095	Gh_A12G2295;Gh_D12G2432;Gh_A03G2128;Gh_D02G1498;Gh_A03G1205;Gh_A07G0037;Gh_A07G0365;Gh_A11G0042;Gh_A11G2950;Gh_D03G0938;Gh_D04G1075;Gh_D05G2692;Gh_D07G0074;Gh_D09G0467
GO:0003993	acid phosphatase activity	Molecular Function	3	0.203315	Gh_A05G3166;Gh_A10G2059;Gh_D04G0460
GO:0004144	diacylglycerol O-acyltransferase activity	Molecular Function	3	0.203315	Gh_A03G1657;Gh_D02G2073;Gh_D04G1388
GO:0016411	acylglycerol O-acyltransferase activity	Molecular Function	3	0.203315	Gh_A03G1657;Gh_D02G2073;Gh_D04G1388
GO:0000155	phosphorelay sensor kinase activity	Molecular Function	6	0.20523	Gh_A10G0354;Gh_A12G1423;Gh_D02G1369;Gh_D05G0641;Gh_D09G2169;Gh_D12G1542
GO:0004673	protein histidine kinase activity	Molecular Function	6	0.20523	Gh_A10G0354;Gh_A12G1423;Gh_D02G1369;Gh_D05G0641;Gh_D09G2169;Gh_D12G1542
GO:0016775	phosphotransferase activity, nitrogenous group as acceptor	Molecular Function	6	0.20523	Gh_A10G0354;Gh_A12G1423;Gh_D02G1369;Gh_D05G0641;Gh_D09G2169;Gh_D12G1542
GO:0008757	S-adenosylmethionine-dependent methyltransferase activity	Molecular Function	11	0.205682	Gh_A05G1566;Gh_A07G1619;Gh_A01G1464;Gh_A07G0409;Gh_A05G2018;Gh_A13G1800;Gh_D11G1373;Gh_D13G2168;Gh_A03G1347;Gh_D02G1786;Gh_D05G2715
GO:0008430	selenium binding	Molecular Function	2	0.206113	Gh_A10G1144;Gh_D10G1353
GO:0016853	isomerase activity	Molecular Function	31	0.211514	Gh_A07G0292;Gh_D07G0348;Gh_A04G0657;Gh_A13G1861;Gh_D04G0146;Gh_D11G2859;Gh_A01G1270;Gh_A04G0509;Gh_D11G0622;Gh_A03G0203;Gh_A05G1438;Gh_D01G0083;Gh_D02G0651;Gh_D05G1611;Gh_A05G3097;Gh_A11G0850;Gh_D08G0415;Gh_D11G0992;Gh_A02G1526;Gh_A11G0678;Gh_D02G2108;Gh_D03G0186;Gh_D07G2233;Gh_D10G0925;Gh_A12G1281;Gh_A12G1621;Gh_D10G0394;Gh_A07G1545;Gh_D07G1703;Gh_A02G0986;Gh_D08G1936
GO:0004012	phospholipid-translocating ATPase activity	Molecular Function	4	0.219124	Gh_A07G0501;Gh_A10G0513;Gh_D07G0571;Gh_D10G0547
GO:0005548	phospholipid transporter activity	Molecular Function	4	0.219124	Gh_A07G0501;Gh_A10G0513;Gh_D07G0571;Gh_D10G0547
GO:0000989	transcription factor activity, transcription factor binding	Molecular Function	7	0.225374	Gh_A07G0500;Gh_D07G0570;Gh_D09G0048;Gh_D11G0620;Gh_A01G1952;Gh_A07G0294;Gh_D10G0601
GO:0003712	transcription cofactor activity	Molecular Function	7	0.225374	Gh_A07G0500;Gh_D07G0570;Gh_D09G0048;Gh_D11G0620;Gh_A01G1952;Gh_A07G0294;Gh_D10G0601
GO:0042802	identical protein binding	Molecular Function	11	0.227249	Gh_A11G3232;Gh_A07G1432;Gh_A08G2570;Gh_A10G0049;Gh_A11G1366;Gh_A12G2124;Gh_D05G1339;Gh_D11G0235;Gh_D12G1030;Gh_D12G2304;Gh_Sca005023G04
GO:0004345	glucose-6-phosphate dehydrogenase activity	Molecular Function	2	0.230704	Gh_A05G2978;Gh_A11G3269
GO:0031683	G-protein beta/gamma-subunit complex binding	Molecular Function	2	0.230704	Gh_A08G1381;Gh_A12G1869
GO:1901677	phosphate transmembrane transporter activity	Molecular Function	2	0.230704	Gh_A02G1200;Gh_D03G1702
GO:0003922	GMP synthase (glutamine-hydrolyzing) activity	Molecular Function	1	0.236244	Gh_A08G1637
GO:0004560	alpha-L-fucosidase activity	Molecular Function	1	0.236244	Gh_D12G2509
GO:0004654	polyribonucleotide nucleotidyltransferase activity	Molecular Function	1	0.236244	Gh_A11G2056
GO:0008766	UDP-N-acetylmuramoylalanyl-D-glutamyl-2,6-diaminopimelate-D-alanyl-D-alanine ligase activity	Molecular Function	1	0.236244	Gh_D12G1332
GO:0009975	cyclase activity	Molecular Function	1	0.236244	Gh_D07G0223
GO:0009976	tocopherol cyclase activity	Molecular Function	1	0.236244	Gh_D07G0223
GO:0015928	fucosidase activity	Molecular Function	1	0.236244	Gh_D12G2509
GO:0042162	telomeric DNA binding	Molecular Function	1	0.236244	Gh_Sca006550G01
GO:0016762	xyloglucan:xyloglucosyl transferase activity	Molecular Function	6	0.237141	Gh_A03G1432;Gh_A05G2724;Gh_A05G3992;Gh_A13G0500;Gh_D02G1891;Gh_D13G0639
GO:0016701	oxidoreductase activity, acting on single donors with incorporation of molecular oxygen	Molecular Function	8	0.250245	Gh_A06G0608;Gh_A10G0562;Gh_D06G0690;Gh_D10G0602;Gh_A08G1863;Gh_A09G2247;Gh_D09G2080;Gh_D10G2595
GO:0008028	monocarboxylic acid transmembrane transporter activity	Molecular Function	2	0.255461	Gh_A01G0308;Gh_D06G0564
GO:0008508	bile acid:sodium symporter activity	Molecular Function	2	0.255461	Gh_A01G0308;Gh_D06G0564
GO:0015125	bile acid transmembrane transporter activity	Molecular Function	2	0.255461	Gh_A01G0308;Gh_D06G0564
GO:0016833	oxo-acid-lyase activity	Molecular Function	2	0.255461	Gh_A05G2624;Gh_D05G2914
GO:1901618	organic hydroxy compound transmembrane transporter activity	Molecular Function	2	0.255461	Gh_A01G0308;Gh_D06G0564
GO:0050664	oxidoreductase activity, acting on NAD(P)H, oxygen as acceptor	Molecular Function	3	0.256127	Gh_A05G2211;Gh_D03G1062;Gh_D05G2471
GO:0034062	RNA polymerase activity	Molecular Function	14	0.258035	Gh_A12G2295;Gh_D12G2432;Gh_A03G2128;Gh_D02G1498;Gh_A03G1205;Gh_A07G0037;Gh_A07G0365;Gh_A11G0042;Gh_A11G2950;Gh_D03G0938;Gh_D04G1075;Gh_D05G2692;Gh_D07G0074;Gh_D09G0467
GO:0004725	protein tyrosine phosphatase activity	Molecular Function	6	0.259199	Gh_A03G1159;Gh_D02G1596;Gh_D07G2440;Gh_D01G2202;Gh_A07G1703;Gh_D07G1906
GO:0004721	phosphoprotein phosphatase activity	Molecular Function	17	0.267989	Gh_A02G1712;Gh_A03G0373;Gh_A08G1791;Gh_A08G2271;Gh_A10G0578;Gh_D05G3907;Gh_D06G0657;Gh_D08G2140;Gh_D09G2259;Gh_D10G2408;Gh_A03G1159;Gh_D02G1596;Gh_D07G2440;Gh_D01G2202;Gh_A07G1703;Gh_D07G1906;Gh_A05G2393
GO:0000988	transcription factor activity, protein binding	Molecular Function	8	0.268897	Gh_A07G0500;Gh_D07G0570;Gh_D09G0048;Gh_D11G0620;Gh_D09G1393;Gh_A01G1952;Gh_A07G0294;Gh_D10G0601
GO:0003913	DNA photolyase activity	Molecular Function	2	0.28026	Gh_D03G1520;Gh_A05G1941
GO:0005319	lipid transporter activity	Molecular Function	6	0.281767	Gh_A01G0308;Gh_D06G0564;Gh_A07G0501;Gh_A10G0513;Gh_D07G0571;Gh_D10G0547
GO:0003755	peptidyl-prolyl cis-trans isomerase activity	Molecular Function	7	0.28577	Gh_A02G1526;Gh_A11G0678;Gh_D02G2108;Gh_D03G0186;Gh_D07G2233;Gh_D10G0925;Gh_A12G1281
GO:0016859	cis-trans isomerase activity	Molecular Function	7	0.28577	Gh_A02G1526;Gh_A11G0678;Gh_D02G2108;Gh_D03G0186;Gh_D07G2233;Gh_D10G0925;Gh_A12G1281
GO:0003906	DNA-(apurinic or apyrimidinic site) lyase activity	Molecular Function	1	0.286011	Gh_D10G0788
GO:0008169	C-methyltransferase activity	Molecular Function	1	0.286011	Gh_A01G1464
GO:0016796	exonuclease activity, active with either ribo- or deoxyribonucleic acids and producing 5'-phosphomonoesters	Molecular Function	1	0.286011	Gh_D02G1881
GO:0004427	inorganic diphosphatase activity	Molecular Function	4	0.291834	Gh_A01G1500;Gh_D01G1746;Gh_A05G1048;Gh_D05G1165
GO:0016799	hydrolase activity, hydrolyzing N-glycosyl compounds	Molecular Function	3	0.29229	Gh_D10G0788;Gh_D06G1030;Gh_A04G1380
GO:0003905	alkylbase DNA N-glycosylase activity	Molecular Function	2	0.304988	Gh_D06G1030;Gh_A04G1380
GO:0005343	organic acid:sodium symporter activity	Molecular Function	2	0.304988	Gh_A01G0308;Gh_D06G0564
GO:0015296	anion:cation symporter activity	Molecular Function	2	0.304988	Gh_A01G0308;Gh_D06G0564
GO:0015370	solute:sodium symporter activity	Molecular Function	2	0.304988	Gh_A01G0308;Gh_D06G0564
GO:0015238	drug transmembrane transporter activity	Molecular Function	10	0.306001	Gh_A03G0114;Gh_A11G3238;Gh_A13G0797;Gh_A13G1248;Gh_D01G2252;Gh_D02G1621;Gh_D11G2135;Gh_D13G1038;Gh_D13G1550;Gh_D13G2211
GO:0090484	drug transporter activity	Molecular Function	10	0.306001	Gh_A03G0114;Gh_A11G3238;Gh_A13G0797;Gh_A13G1248;Gh_D01G2252;Gh_D02G1621;Gh_D11G2135;Gh_D13G1038;Gh_D13G1550;Gh_D13G2211
GO:0001076	transcription factor activity, RNA polymerase II transcription factor binding	Molecular Function	3	0.310507	Gh_A01G1952;Gh_A07G0294;Gh_D10G0601
GO:0001104	RNA polymerase II transcription cofactor activity	Molecular Function	3	0.310507	Gh_A01G1952;Gh_A07G0294;Gh_D10G0601
GO:0019206	nucleoside kinase activity	Molecular Function	3	0.310507	Gh_A06G1744;Gh_A11G1395;Gh_D06G2233
GO:0015291	secondary active transmembrane transporter activity	Molecular Function	24	0.318029	Gh_D02G0504;Gh_A02G1200;Gh_D03G1702;Gh_A01G0308;Gh_D06G0564;Gh_A03G0114;Gh_A11G3238;Gh_A13G0797;Gh_A13G1248;Gh_D01G2252;Gh_D02G1621;Gh_D11G2135;Gh_D13G1038;Gh_D13G1550;Gh_D13G2211;Gh_D10G0996;Gh_A02G1017;Gh_A08G0503;Gh_D03G0714;Gh_D08G0590;Gh_A02G0562;Gh_A09G2136;Gh_D02G0625;Gh_D09G2342
GO:0008514	organic anion transmembrane transporter activity	Molecular Function	6	0.328043	Gh_A02G1200;Gh_D03G1702;Gh_A01G0308;Gh_D06G0564;Gh_A03G1923;Gh_A08G2483
GO:0004784	superoxide dismutase activity	Molecular Function	2	0.329551	Gh_A05G0722;Gh_D13G0600
GO:0016721	oxidoreductase activity, acting on superoxide radicals as acceptor	Molecular Function	2	0.329551	Gh_A05G0722;Gh_D13G0600
GO:0003942	N-acetyl-gamma-glutamyl-phosphate reductase activity	Molecular Function	1	0.332536	Gh_A12G1429
GO:0004623	phospholipase A2 activity	Molecular Function	1	0.332536	Gh_D05G0020
GO:0004665	prephenate dehydrogenase (NADP+) activity	Molecular Function	1	0.332536	Gh_D05G1164
GO:0004779	sulfate adenylyltransferase activity	Molecular Function	1	0.332536	Gh_D09G2130
GO:0004781	sulfate adenylyltransferase (ATP) activity	Molecular Function	1	0.332536	Gh_D09G2130
GO:0004809	tRNA (guanine-N2-)-methyltransferase activity	Molecular Function	1	0.332536	Gh_A07G1619
GO:0004822	isoleucine-tRNA ligase activity	Molecular Function	1	0.332536	Gh_D08G0766
GO:0008839	4-hydroxy-tetrahydrodipicolinate reductase	Molecular Function	1	0.332536	Gh_A09G0386
GO:0008977	prephenate dehydrogenase activity	Molecular Function	1	0.332536	Gh_D05G1164
GO:0016882	cyclo-ligase activity	Molecular Function	1	0.332536	Gh_A10G1616
GO:0030272	5-formyltetrahydrofolate cyclo-ligase activity	Molecular Function	1	0.332536	Gh_A10G1616
GO:0030515	snoRNA binding	Molecular Function	1	0.332536	Gh_D11G3356
GO:0043546	molybdopterin cofactor binding	Molecular Function	1	0.332536	Gh_A01G1586
GO:0016854	racemase and epimerase activity	Molecular Function	5	0.339585	Gh_A07G0292;Gh_D07G0348;Gh_A12G1621;Gh_A02G0986;Gh_D08G1936
GO:0051539	4 iron, 4 sulfur cluster binding	Molecular Function	4	0.352001	Gh_A05G0700;Gh_A09G2457;Gh_D05G0847;Gh_A10G0870
GO:0005085	guanyl-nucleotide exchange factor activity	Molecular Function	5	0.352734	Gh_A04G0735;Gh_D04G1211;Gh_D05G1736;Gh_D09G1518;Gh_D11G0935
GO:0016841	ammonia-lyase activity	Molecular Function	2	0.353865	Gh_A04G0569;Gh_D04G1025
GO:0015081	sodium ion transmembrane transporter activity	Molecular Function	3	0.365175	Gh_D02G0504;Gh_A01G0308;Gh_D06G0564
GO:0022804	active transmembrane transporter activity	Molecular Function	51	0.369716	Gh_A05G1048;Gh_D05G1165;Gh_A06G1303;Gh_D06G1119;Gh_D06G1627;Gh_A08G2388;Gh_D05G0471;Gh_D06G0955;Gh_D02G0504;Gh_A02G1200;Gh_D03G1702;Gh_A07G1963;Gh_A09G0191;Gh_A11G1047;Gh_A11G2508;Gh_D04G1809;Gh_D06G0658;Gh_D07G0672;Gh_D09G0181;Gh_D11G1381;Gh_D12G1215;Gh_D13G1411;Gh_A01G0308;Gh_D06G0564;Gh_A03G0114;Gh_A11G3238;Gh_A13G0797;Gh_A13G1248;Gh_D01G2252;Gh_D02G1621;Gh_D11G2135;Gh_D13G1038;Gh_D13G1550;Gh_…
GO:0004722	protein serine/threonine phosphatase activity	Molecular Function	10	0.375812	Gh_A02G1712;Gh_A03G0373;Gh_A08G1791;Gh_A08G2271;Gh_A10G0578;Gh_D05G3907;Gh_D06G0657;Gh_D08G2140;Gh_D09G2259;Gh_D10G2408
GO:0003984	acetolactate synthase activity	Molecular Function	1	0.376032	Gh_A10G1238
GO:0008409	5'-3' exonuclease activity	Molecular Function	1	0.376032	Gh_D02G1881
GO:0043682	copper-transporting ATPase activity	Molecular Function	1	0.376032	Gh_A08G2388
GO:0004462	lactoylglutathione lyase activity	Molecular Function	2	0.377858	Gh_A06G1770;Gh_D06G2208
GO:0016742	hydroxymethyl-, formyl- and related transferase activity	Molecular Function	4	0.397232	Gh_A05G3931;Gh_A07G0685;Gh_A12G0447;Gh_D12G0449
GO:0016706	oxidoreductase activity, acting on paired donors, with incorporation or reduction of molecular oxygen, 2-oxoglutarate as one donor, and incorporation of one atom each of oxygen into both donors	Molecular Function	28	0.400371	Gh_D10G0690;Gh_D04G0979;Gh_A07G0573;Gh_A07G1184;Gh_A07G1924;Gh_A08G0460;Gh_A08G0553;Gh_A09G0564;Gh_A09G1977;Gh_A11G3242;Gh_A12G1825;Gh_A13G0608;Gh_A13G2338;Gh_A13G2343;Gh_D01G1223;Gh_D04G1694;Gh_D05G2138;Gh_D07G0638;Gh_D07G2148;Gh_D08G0546;Gh_D08G0644;Gh_D09G0042;Gh_D09G0434;Gh_D10G0077;Gh_D11G1249;Gh_D11G3415;Gh_D13G0516;Gh_D13G2151
GO:0019104	DNA N-glycosylase activity	Molecular Function	2	0.401469	Gh_D06G1030;Gh_A04G1380
GO:0033897	ribonuclease T2 activity	Molecular Function	2	0.401469	Gh_A06G1542;Gh_A11G1339
GO:0008374	O-acyltransferase activity	Molecular Function	5	0.405392	Gh_A03G1657;Gh_D02G2073;Gh_D04G1388;Gh_A02G1695;Gh_D08G0957
GO:0038023	signaling receptor activity	Molecular Function	8	0.406874	Gh_D03G0006;Gh_D12G1568;Gh_A10G0354;Gh_A12G1423;Gh_D02G1369;Gh_D05G0641;Gh_D09G2169;Gh_D12G1542
GO:0019205	nucleobase-containing compound kinase activity	Molecular Function	6	0.410682	Gh_D07G0526;Gh_A08G1254;Gh_D04G0048;Gh_A06G1744;Gh_A11G1395;Gh_D06G2233
GO:0016307	phosphatidylinositol phosphate kinase activity	Molecular Function	4	0.412212	Gh_A04G1392;Gh_A05G2420;Gh_D04G0141;Gh_D05G2685
GO:0051213	dioxygenase activity	Molecular Function	32	0.414661	Gh_A08G1863;Gh_A09G2247;Gh_D09G2080;Gh_D10G2595;Gh_D10G0690;Gh_D04G0979;Gh_A07G0573;Gh_A07G1184;Gh_A07G1924;Gh_A08G0460;Gh_A08G0553;Gh_A09G0564;Gh_A09G1977;Gh_A11G3242;Gh_A12G1825;Gh_A13G0608;Gh_A13G2338;Gh_A13G2343;Gh_D01G1223;Gh_D04G1694;Gh_D05G2138;Gh_D07G0638;Gh_D07G2148;Gh_D08G0546;Gh_D08G0644;Gh_D09G0042;Gh_D09G0434;Gh_D10G0077;Gh_D11G1249;Gh_D11G3415;Gh_D13G0516;Gh_D13G2151
GO:0004013	adenosylhomocysteinase activity	Molecular Function	1	0.416693	Gh_D03G0973
GO:0004484	mRNA guanylyltransferase activity	Molecular Function	1	0.416693	Gh_D01G2202
GO:0004612	phosphoenolpyruvate carboxykinase (ATP) activity	Molecular Function	1	0.416693	Gh_D11G2077
GO:0005093	Rab GDP-dissociation inhibitor activity	Molecular Function	1	0.416693	Gh_D02G2001
GO:0009001	serine O-acetyltransferase activity	Molecular Function	1	0.416693	Gh_A02G1695
GO:0016412	serine O-acyltransferase activity	Molecular Function	1	0.416693	Gh_A02G1695
GO:0016413	O-acetyltransferase activity	Molecular Function	1	0.416693	Gh_A02G1695
GO:0016801	hydrolase activity, acting on ether bonds	Molecular Function	1	0.416693	Gh_D03G0973
GO:0016802	trialkylsulfonium hydrolase activity	Molecular Function	1	0.416693	Gh_D03G0973
GO:0016407	acetyltransferase activity	Molecular Function	10	0.420232	Gh_A06G0618;Gh_D06G0700;Gh_D06G0260;Gh_A02G1695;Gh_A07G0948;Gh_A10G2330;Gh_D07G1028;Gh_D08G2145;Gh_A10G0805;Gh_D10G0957
GO:0003978	UDP-glucose 4-epimerase activity	Molecular Function	2	0.424646	Gh_A02G0986;Gh_D08G1936
GO:0004525	ribonuclease III activity	Molecular Function	2	0.424646	Gh_A04G0115;Gh_D05G3606
GO:0032296	double-stranded RNA-specific ribonuclease activity	Molecular Function	2	0.424646	Gh_A04G0115;Gh_D05G3606
GO:0016831	carboxy-lyase activity	Molecular Function	9	0.437644	Gh_D11G2077;Gh_D06G0533;Gh_D07G2182;Gh_A03G1760;Gh_D04G1632;Gh_A01G2034;Gh_D01G0156;Gh_D05G0068;Gh_A02G0746
GO:0008270	zinc ion binding	Molecular Function	200	0.438835	Gh_A01G0380;Gh_A06G1332;Gh_A08G0208;Gh_A08G1949;Gh_A09G1973;Gh_A10G2216;Gh_A13G2075;Gh_D02G2236;Gh_D05G1274;Gh_D06G1661;Gh_D08G0286;Gh_D08G2329;Gh_D09G2176;Gh_D11G0622;Gh_A03G1205;Gh_D10G0788;Gh_A01G1063;Gh_A01G1400;Gh_A03G0551;Gh_A03G1555;Gh_A04G0383;Gh_A04G1023;Gh_A05G0516;Gh_A05G0629;Gh_A05G0742;Gh_A05G1493;Gh_A05G1640;Gh_A05G2025;Gh_A05G2267;Gh_A05G2921;Gh_A05G3596;Gh_A06G0024;Gh_A06G0251;Gh_…
GO:0015079	potassium ion transmembrane transporter activity	Molecular Function	8	0.446998	Gh_A08G1794;Gh_A10G0441;Gh_D01G1309;Gh_D08G2143;Gh_D10G0457;Gh_D07G0028;Gh_A01G0709;Gh_D13G1396
GO:0004659	prenyltransferase activity	Molecular Function	2	0.447344	Gh_A13G2352;Gh_D04G0096
GO:0005092	GDP-dissociation inhibitor activity	Molecular Function	2	0.447344	Gh_D05G1670;Gh_D02G2001
GO:0003840	gamma-glutamyltransferase activity	Molecular Function	1	0.454706	Gh_A11G0495
GO:0008442	3-hydroxyisobutyrate dehydrogenase activity	Molecular Function	1	0.454706	Gh_A10G0523
GO:0015662	ATPase activity, coupled to transmembrane movement of ions, phosphorylative mechanism	Molecular Function	1	0.454706	Gh_A08G2388
GO:0004872	receptor activity	Molecular Function	8	0.456974	Gh_D03G0006;Gh_D12G1568;Gh_A10G0354;Gh_A12G1423;Gh_D02G1369;Gh_D05G0641;Gh_D09G2169;Gh_D12G1542
GO:0060089	molecular transducer activity	Molecular Function	8	0.456974	Gh_D03G0006;Gh_D12G1568;Gh_A10G0354;Gh_A12G1423;Gh_D02G1369;Gh_D05G0641;Gh_D09G2169;Gh_D12G1542
GO:0004611	phosphoenolpyruvate carboxykinase activity	Molecular Function	2	0.469529	Gh_D11G2077;Gh_A02G0746
GO:0009678	hydrogen-translocating pyrophosphatase activity	Molecular Function	2	0.469529	Gh_A05G1048;Gh_D05G1165
GO:0016741	transferase activity, transferring one-carbon groups	Molecular Function	44	0.48025	Gh_A05G3931;Gh_A05G1566;Gh_D11G2100;Gh_A05G2601;Gh_D05G2893;Gh_D11G2384;Gh_A07G0685;Gh_A07G1619;Gh_A01G1464;Gh_A04G1032;Gh_A10G1710;Gh_D04G1586;Gh_D10G1982;Gh_D13G0408;Gh_D09G0719;Gh_A07G0409;Gh_A12G0447;Gh_D12G0449;Gh_A01G1545;Gh_A08G1371;Gh_D01G1797;Gh_D08G1665;Gh_A09G0411;Gh_D07G0445;Gh_A10G0556;Gh_A11G1153;Gh_D08G2472;Gh_D08G2753;Gh_D11G1306;Gh_A06G0096;Gh_A09G1233;Gh_A09G2103;Gh_A13G1105;Gh_…
GO:0016620	oxidoreductase activity, acting on the aldehyde or oxo group of donors, NAD or NADP as acceptor	Molecular Function	5	0.483039	Gh_A06G0384;Gh_A10G0618;Gh_A12G1429;Gh_D07G2359;Gh_A09G1215
GO:0008080	N-acetyltransferase activity	Molecular Function	9	0.484314	Gh_A06G0618;Gh_D06G0700;Gh_D06G0260;Gh_A07G0948;Gh_A10G2330;Gh_D07G1028;Gh_D08G2145;Gh_A10G0805;Gh_D10G0957
GO:0016717	oxidoreductase activity, acting on paired donors, with oxidation of a pair of donors resulting in the reduction of molecular oxygen to two molecules of water	Molecular Function	3	0.488308	Gh_A01G2094;Gh_A10G2136;Gh_D10G2457
GO:0008318	protein prenyltransferase activity	Molecular Function	1	0.490243	Gh_D04G0096
GO:0030410	nicotianamine synthase activity	Molecular Function	1	0.490243	Gh_D08G0273
GO:0070402	NADPH binding	Molecular Function	1	0.490243	Gh_A09G0386
GO:0003747	translation release factor activity	Molecular Function	2	0.49117	Gh_D13G0109;Gh_D10G1717
GO:0004402	histone acetyltransferase activity	Molecular Function	2	0.49117	Gh_A06G0618;Gh_D06G0700
GO:0008079	translation termination factor activity	Molecular Function	2	0.49117	Gh_D13G0109;Gh_D10G1717
GO:0016892	endoribonuclease activity, producing 3'-phosphomonoesters	Molecular Function	2	0.49117	Gh_A06G1542;Gh_A11G1339
GO:0016894	endonuclease activity, active with either ribo- or deoxyribonucleic acids and producing 3'-phosphomonoesters	Molecular Function	2	0.49117	Gh_A06G1542;Gh_A11G1339
GO:0034212	peptide N-acetyltransferase activity	Molecular Function	2	0.49117	Gh_A06G0618;Gh_D06G0700
GO:0061733	peptide-lysine-N-acetyltransferase activity	Molecular Function	2	0.49117	Gh_A06G0618;Gh_D06G0700
GO:0016846	carbon-sulfur lyase activity	Molecular Function	3	0.504992	Gh_A06G1770;Gh_D06G2208;Gh_D02G1629
GO:0008519	ammonium transmembrane transporter activity	Molecular Function	2	0.512244	Gh_A11G1238;Gh_D10G1085
GO:0015399	primary active transmembrane transporter activity	Molecular Function	27	0.521331	Gh_A05G1048;Gh_D05G1165;Gh_A06G1303;Gh_D06G1119;Gh_D06G1627;Gh_A08G2388;Gh_D05G0471;Gh_D06G0955;Gh_A07G1963;Gh_A09G0191;Gh_A11G1047;Gh_A11G2508;Gh_D04G1809;Gh_D06G0658;Gh_D07G0672;Gh_D09G0181;Gh_D11G1381;Gh_D12G1215;Gh_D13G1411;Gh_A07G0501;Gh_D07G0571;Gh_D10G0547;Gh_A11G0899;Gh_A11G2248;Gh_D05G0041;Gh_D07G1353;Gh_D11G1045
GO:0015405	P-P-bond-hydrolysis-driven transmembrane transporter activity	Molecular Function	27	0.521331	Gh_A05G1048;Gh_D05G1165;Gh_A06G1303;Gh_D06G1119;Gh_D06G1627;Gh_A08G2388;Gh_D05G0471;Gh_D06G0955;Gh_A07G1963;Gh_A09G0191;Gh_A11G1047;Gh_A11G2508;Gh_D04G1809;Gh_D06G0658;Gh_D07G0672;Gh_D09G0181;Gh_D11G1381;Gh_D12G1215;Gh_D13G1411;Gh_A07G0501;Gh_D07G0571;Gh_D10G0547;Gh_A11G0899;Gh_A11G2248;Gh_D05G0041;Gh_D07G1353;Gh_D11G1045
GO:0019900	kinase binding	Molecular Function	3	0.521389	Gh_A05G3796;Gh_D05G1826;Gh_D02G1901
GO:0019901	protein kinase binding	Molecular Function	3	0.521389	Gh_A05G3796;Gh_D05G1826;Gh_D02G1901
GO:0004857	enzyme inhibitor activity	Molecular Function	22	0.522067	Gh_A10G2355;Gh_A05G2417;Gh_A03G0500;Gh_A03G0661;Gh_A06G1722;Gh_A11G3219;Gh_D03G1024;Gh_D03G1031;Gh_A05G1179;Gh_A10G0735;Gh_A11G0520;Gh_D05G0375;Gh_D05G1355;Gh_D05G1356;Gh_D11G0604;Gh_D13G2032;Gh_A08G1727;Gh_A09G1823;Gh_A09G1824;Gh_D08G2079;Gh_D09G1944;Gh_D09G1945
GO:0004367	glycerol-3-phosphate dehydrogenase [NAD+] activity	Molecular Function	1	0.523465	Gh_A09G0308
GO:0004550	nucleoside diphosphate kinase activity	Molecular Function	1	0.523465	Gh_A08G1254
GO:0008373	sialyltransferase activity	Molecular Function	1	0.523465	Gh_A08G0047
GO:0080019	fatty-acyl-CoA reductase (alcohol-forming) activity	Molecular Function	1	0.523465	Gh_A09G1215
GO:0008168	methyltransferase activity	Molecular Function	40	0.523974	Gh_A05G1566;Gh_D11G2100;Gh_A05G2601;Gh_D05G2893;Gh_D11G2384;Gh_A07G1619;Gh_A01G1464;Gh_A04G1032;Gh_A10G1710;Gh_D04G1586;Gh_D10G1982;Gh_D13G0408;Gh_D09G0719;Gh_A07G0409;Gh_A01G1545;Gh_A08G1371;Gh_D01G1797;Gh_D08G1665;Gh_A09G0411;Gh_D07G0445;Gh_A10G0556;Gh_A11G1153;Gh_D08G2472;Gh_D08G2753;Gh_D11G1306;Gh_A06G0096;Gh_A09G1233;Gh_A09G2103;Gh_A13G1105;Gh_D01G1422;Gh_D09G1235;Gh_D12G2832;Gh_D13G1373;Gh_…
GO:0016893	endonuclease activity, active with either ribo- or deoxyribonucleic acids and producing 5'-phosphomonoesters	Molecular Function	6	0.526091	Gh_A05G2910;Gh_D04G0695;Gh_A09G0120;Gh_A04G0115;Gh_D05G3606;Gh_A05G2470
GO:0016702	oxidoreductase activity, acting on single donors with incorporation of molecular oxygen, incorporation of two atoms of oxygen	Molecular Function	4	0.527718	Gh_A08G1863;Gh_A09G2247;Gh_D09G2080;Gh_D10G2595
GO:0008509	anion transmembrane transporter activity	Molecular Function	11	0.529621	Gh_A02G1200;Gh_D03G1702;Gh_A01G0308;Gh_D06G0564;Gh_D10G0996;Gh_A02G0562;Gh_A09G2136;Gh_D02G0625;Gh_D09G2342;Gh_A03G1923;Gh_A08G2483
GO:0008408	3'-5' exonuclease activity	Molecular Function	2	0.532733	Gh_A13G0921;Gh_D10G1366
GO:0016866	intramolecular transferase activity	Molecular Function	8	0.54459	Gh_A03G0203;Gh_A05G1438;Gh_D01G0083;Gh_D02G0651;Gh_D05G1611;Gh_D10G0394;Gh_A07G1545;Gh_D07G1703
GO:0016410	N-acyltransferase activity	Molecular Function	9	0.547856	Gh_A06G0618;Gh_D06G0700;Gh_D06G0260;Gh_A07G0948;Gh_A10G2330;Gh_D07G1028;Gh_D08G2145;Gh_A10G0805;Gh_D10G0957
GO:0008565	protein transporter activity	Molecular Function	7	0.551151	Gh_D05G0471;Gh_D06G0955;Gh_D07G1254;Gh_A09G0408;Gh_D09G0425;Gh_A13G1491;Gh_D13G1820
GO:0046912	transferase activity, transferring acyl groups, acyl groups converted into alkyl on transfer	Molecular Function	2	0.552624	Gh_A12G2052;Gh_D12G2230
GO:0000774	adenyl-nucleotide exchange factor activity	Molecular Function	1	0.554522	Gh_A11G3232
GO:0003871	5-methyltetrahydropteroyltriglutamate-homocysteine S-methyltransferase activity	Molecular Function	1	0.554522	Gh_D11G2384
GO:0004017	adenylate kinase activity	Molecular Function	1	0.554522	Gh_D07G0526
GO:0004030	aldehyde dehydrogenase [NAD(P)+] activity	Molecular Function	1	0.554522	Gh_A06G0384
GO:0004816	asparagine-tRNA ligase activity	Molecular Function	1	0.554522	Gh_A08G2178
GO:0042085	5-methyltetrahydropteroyltri-L-glutamate-dependent methyltransferase activity	Molecular Function	1	0.554522	Gh_D11G2384
GO:0042803	protein homodimerization activity	Molecular Function	1	0.554522	Gh_A11G3232
GO:0004497	monooxygenase activity	Molecular Function	9	0.574145	Gh_A05G0035;Gh_D05G3926;Gh_A01G0951;Gh_A05G2224;Gh_A05G3812;Gh_A07G0725;Gh_A11G1429;Gh_A11G1658;Gh_D06G0087
GO:0010333	terpene synthase activity	Molecular Function	6	0.5803	Gh_A01G0555;Gh_A04G0923;Gh_D05G3504;Gh_D09G0075;Gh_D09G0305;Gh_Sca010391G01
GO:0005342	organic acid transmembrane transporter activity	Molecular Function	4	0.581176	Gh_A01G0308;Gh_D06G0564;Gh_A03G1923;Gh_A08G2483
GO:0046943	carboxylic acid transmembrane transporter activity	Molecular Function	4	0.581176	Gh_A01G0308;Gh_D06G0564;Gh_A03G1923;Gh_A08G2483
GO:0003830	beta-1,4-mannosylglycoprotein 4-beta-N-acetylglucosaminyltransferase activity	Molecular Function	1	0.583556	Gh_D07G0373
GO:0003909	DNA ligase activity	Molecular Function	1	0.583556	Gh_D01G2202
GO:0003910	DNA ligase (ATP) activity	Molecular Function	1	0.583556	Gh_D01G2202
GO:0004751	ribose-5-phosphate isomerase activity	Molecular Function	1	0.583556	Gh_A01G1270
GO:0004867	serine-type endopeptidase inhibitor activity	Molecular Function	1	0.583556	Gh_A05G2417
GO:0008831	dTDP-4-dehydrorhamnose reductase activity	Molecular Function	1	0.583556	Gh_A05G3269
GO:0016776	phosphotransferase activity, phosphate group as acceptor	Molecular Function	2	0.608637	Gh_D07G0526;Gh_A08G1254
GO:0016879	ligase activity, forming carbon-nitrogen bonds	Molecular Function	20	0.60913	Gh_D12G1332;Gh_A10G0601;Gh_Sca009294G01;Gh_A12G0470;Gh_D12G0472;Gh_A08G1637;Gh_A04G0588;Gh_A11G1557;Gh_D03G0743;Gh_D08G0844;Gh_A12G2704;Gh_A11G0350;Gh_A11G0853;Gh_D06G0591;Gh_D06G1375;Gh_D08G1522;Gh_D10G0234;Gh_A10G1616;Gh_A01G0271;Gh_D01G0283
GO:0004014	adenosylmethionine decarboxylase activity	Molecular Function	1	0.610699	Gh_D05G0068
GO:0004827	proline-tRNA ligase activity	Molecular Function	1	0.610699	Gh_D12G1370
GO:0016423	tRNA (guanine) methyltransferase activity	Molecular Function	1	0.610699	Gh_A07G1619
GO:0016886	ligase activity, forming phosphoric ester bonds	Molecular Function	1	0.610699	Gh_D01G2202
GO:0043492	ATPase activity, coupled to movement of substances	Molecular Function	24	0.623817	Gh_A06G1303;Gh_D06G1119;Gh_D06G1627;Gh_A08G2388;Gh_A07G1963;Gh_A09G0191;Gh_A11G1047;Gh_A11G2508;Gh_D04G1809;Gh_D06G0658;Gh_D07G0672;Gh_D09G0181;Gh_D11G1381;Gh_D12G1215;Gh_D13G1411;Gh_A07G0501;Gh_D07G0571;Gh_D10G0547;Gh_A11G0899;Gh_A11G2248;Gh_D05G0041;Gh_D07G1353;Gh_D11G1045;Gh_A10G0513
GO:0019904	protein domain specific binding	Molecular Function	2	0.62608	Gh_A05G2280;Gh_A06G0273
GO:0016857	racemase and epimerase activity, acting on carbohydrates and derivatives	Molecular Function	3	0.627119	Gh_A12G1621;Gh_A02G0986;Gh_D08G1936
GO:0015035	protein disulfide oxidoreductase activity	Molecular Function	15	0.635826	Gh_A01G0925;Gh_A02G0976;Gh_A04G1345;Gh_A05G2931;Gh_A09G1302;Gh_A09G2433;Gh_A10G1431;Gh_A11G2294;Gh_A13G0016;Gh_D03G0776;Gh_D04G0715;Gh_D09G1311;Gh_D10G0883;Gh_D11G2605;Gh_D13G1757
GO:0015036	disulfide oxidoreductase activity	Molecular Function	15	0.635826	Gh_A01G0925;Gh_A02G0976;Gh_A04G1345;Gh_A05G2931;Gh_A09G1302;Gh_A09G2433;Gh_A10G1431;Gh_A11G2294;Gh_A13G0016;Gh_D03G0776;Gh_D04G0715;Gh_D09G1311;Gh_D10G0883;Gh_D11G2605;Gh_D13G1757
GO:0005094	Rho GDP-dissociation inhibitor activity	Molecular Function	1	0.636073	Gh_D05G1670
GO:0008725	DNA-3-methyladenine glycosylase activity	Molecular Function	1	0.636073	Gh_D06G1030
GO:0043733	DNA-3-methylbase glycosylase activity	Molecular Function	1	0.636073	Gh_D06G1030
GO:0008171	O-methyltransferase activity	Molecular Function	6	0.64091	Gh_A04G1032;Gh_A10G1710;Gh_D04G1586;Gh_D10G1982;Gh_D13G0408;Gh_A07G0409
GO:0016810	hydrolase activity, acting on carbon-nitrogen (but not peptide) bonds	Molecular Function	7	0.646112	Gh_A10G1118;Gh_D10G1388;Gh_A12G2611;Gh_A12G0447;Gh_D12G0449;Gh_A03G0322;Gh_A10G0775
GO:0004812	aminoacyl-tRNA ligase activity	Molecular Function	8	0.651273	Gh_A08G2178;Gh_A06G1328;Gh_D06G1657;Gh_D08G0766;Gh_D12G1287;Gh_A10G1728;Gh_A10G1729;Gh_D12G1370
GO:0016875	ligase activity, forming carbon-oxygen bonds	Molecular Function	8	0.651273	Gh_A08G2178;Gh_A06G1328;Gh_D06G1657;Gh_A10G1728;Gh_A10G1729;Gh_D08G0766;Gh_D12G1287;Gh_D12G1370
GO:0016876	ligase activity, forming aminoacyl-tRNA and related compounds	Molecular Function	8	0.651273	Gh_A08G2178;Gh_A06G1328;Gh_D06G1657;Gh_A10G1728;Gh_A10G1729;Gh_D08G0766;Gh_D12G1287;Gh_D12G1370
GO:0008173	RNA methyltransferase activity	Molecular Function	4	0.654395	Gh_D11G2100;Gh_A05G2601;Gh_D05G2893;Gh_A07G1619
GO:0015293	symporter activity	Molecular Function	2	0.65914	Gh_A01G0308;Gh_D06G0564
GO:0015294	solute:cation symporter activity	Molecular Function	2	0.65914	Gh_A01G0308;Gh_D06G0564
GO:0005451	monovalent cation:proton antiporter activity	Molecular Function	1	0.659794	Gh_D02G0504
GO:0008889	glycerophosphodiester phosphodiesterase activity	Molecular Function	1	0.659794	Gh_A03G1331
GO:0008964	phosphoenolpyruvate carboxylase activity	Molecular Function	1	0.659794	Gh_A02G0746
GO:0015385	sodium:proton antiporter activity	Molecular Function	1	0.659794	Gh_D02G0504
GO:0015491	cation:cation antiporter activity	Molecular Function	1	0.659794	Gh_D02G0504
GO:0016149	translation release factor activity, codon specific	Molecular Function	1	0.659794	Gh_D13G0109
GO:0019239	deaminase activity	Molecular Function	1	0.659794	Gh_A12G2611
GO:0030151	molybdenum ion binding	Molecular Function	1	0.659794	Gh_A01G1586
GO:2001070	starch binding	Molecular Function	1	0.659794	Gh_A11G2945
GO:0042626	ATPase activity, coupled to transmembrane movement of substances	Molecular Function	23	0.663307	Gh_A06G1303;Gh_D06G1119;Gh_D06G1627;Gh_A08G2388;Gh_A07G1963;Gh_A09G0191;Gh_A11G1047;Gh_A11G2508;Gh_D04G1809;Gh_D06G0658;Gh_D07G0672;Gh_D09G0181;Gh_D11G1381;Gh_D12G1215;Gh_D13G1411;Gh_A07G0501;Gh_D07G0571;Gh_D10G0547;Gh_A11G0899;Gh_A11G2248;Gh_D05G0041;Gh_D07G1353;Gh_D11G1045
GO:0003725	double-stranded RNA binding	Molecular Function	3	0.667192	Gh_D09G0513;Gh_A04G0115;Gh_D05G3606
GO:0005484	SNAP receptor activity	Molecular Function	3	0.667192	Gh_A13G0831;Gh_A13G1435;Gh_D13G1762
GO:0004332	fructose-bisphosphate aldolase activity	Molecular Function	1	0.681969	Gh_A12G0562
GO:0016874	ligase activity	Molecular Function	32	0.690268	Gh_D12G1332;Gh_A10G0601;Gh_Sca009294G01;Gh_A12G0470;Gh_D12G0472;Gh_A08G2178;Gh_A06G1328;Gh_D06G1657;Gh_A10G1728;Gh_A10G1729;Gh_A08G1637;Gh_A04G0588;Gh_A11G1557;Gh_D03G0743;Gh_D08G0844;Gh_A01G0271;Gh_D01G0283;Gh_A12G2704;Gh_D01G2202;Gh_D08G0766;Gh_D12G1287;Gh_A11G0350;Gh_A11G0853;Gh_D06G0591;Gh_D06G1375;Gh_D08G1522;Gh_D10G0234;Gh_A10G1616;Gh_D12G1370;Gh_A13G2044;Gh_A06G1826;Gh_D06G2150
GO:0016788	hydrolase activity, acting on ester bonds	Molecular Function	90	0.691937	Gh_A09G0501;Gh_A13G0119;Gh_A13G0943;Gh_A03G1318;Gh_D05G0020;Gh_D10G0788;Gh_A05G2910;Gh_D04G0695;Gh_A03G0435;Gh_A03G1162;Gh_A08G0637;Gh_A11G2206;Gh_A13G0842;Gh_D08G0564;Gh_A05G3433;Gh_D03G1080;Gh_A09G0120;Gh_A04G0115;Gh_D05G3606;Gh_D01G0486;Gh_A06G1440;Gh_D04G0930;Gh_D09G0873;Gh_D10G0480;Gh_A05G0700;Gh_A09G2457;Gh_D05G0847;Gh_A04G0217;Gh_D05G3486;Gh_A06G1542;Gh_A11G1339;Gh_A08G1836;Gh_A13G2007;Gh_…
GO:0000990	transcription factor activity, core RNA polymerase binding	Molecular Function	1	0.7027	Gh_D09G1393
GO:0000996	core DNA-dependent RNA polymerase binding promoter specificity activity	Molecular Function	1	0.7027	Gh_D09G1393
GO:0004747	ribokinase activity	Molecular Function	1	0.7027	Gh_A07G1854
GO:0016987	sigma factor activity	Molecular Function	1	0.7027	Gh_D09G1393
GO:0016884	carbon-nitrogen ligase activity, with glutamine as amido-N-donor	Molecular Function	3	0.704022	Gh_A10G0601;Gh_Sca009294G01;Gh_A08G1637
GO:0016763	transferase activity, transferring pentosyl groups	Molecular Function	2	0.704274	Gh_A05G0182;Gh_D01G1478
GO:0016838	carbon-oxygen lyase activity, acting on phosphates	Molecular Function	6	0.704563	Gh_A01G0555;Gh_A04G0923;Gh_D05G3504;Gh_D09G0075;Gh_D09G0305;Gh_Sca010391G01
GO:0005261	cation channel activity	Molecular Function	3	0.715583	Gh_D07G0028;Gh_A01G0709;Gh_D13G1396
GO:0005267	potassium channel activity	Molecular Function	3	0.715583	Gh_D07G0028;Gh_A01G0709;Gh_D13G1396
GO:0003854	3-beta-hydroxy-delta5-steroid dehydrogenase activity	Molecular Function	1	0.722079	Gh_A05G3119
GO:0004066	asparagine synthase (glutamine-hydrolyzing) activity	Molecular Function	1	0.722079	Gh_A08G1637
GO:0016229	steroid dehydrogenase activity	Molecular Function	1	0.722079	Gh_A05G3119
GO:0016755	transferase activity, transferring amino-acyl groups	Molecular Function	1	0.722079	Gh_A11G0495
GO:0033764	steroid dehydrogenase activity, acting on the CH-OH group of donors, NAD or NADP as acceptor	Molecular Function	1	0.722079	Gh_A05G3119
GO:0060590	ATPase regulator activity	Molecular Function	1	0.722079	Gh_A11G3232
GO:0050661	NADP binding	Molecular Function	5	0.723499	Gh_A09G0386;Gh_A05G0035;Gh_A05G2978;Gh_A11G3269;Gh_D05G3926
GO:0004252	serine-type endopeptidase activity	Molecular Function	15	0.739005	Gh_A07G0554;Gh_A07G1432;Gh_A08G2570;Gh_A10G0049;Gh_A11G1366;Gh_A12G2124;Gh_D04G1015;Gh_D05G1339;Gh_D08G2214;Gh_D09G0152;Gh_D11G0235;Gh_D12G1030;Gh_D12G2304;Gh_Sca005023G04;Gh_Sca011376G01
GO:0004553	hydrolase activity, hydrolyzing O-glycosyl compounds	Molecular Function	55	0.739081	Gh_D10G0725;Gh_A03G0162;Gh_A10G1489;Gh_D03G1423;Gh_D06G2001;Gh_A10G1707;Gh_A01G0649;Gh_A01G1227;Gh_A01G1238;Gh_A02G0972;Gh_A03G0553;Gh_A03G1035;Gh_A03G1043;Gh_A05G0033;Gh_A05G3678;Gh_A06G0779;Gh_A07G1049;Gh_A07G1684;Gh_A08G0480;Gh_A08G2169;Gh_A09G0644;Gh_A10G1516;Gh_A11G1030;Gh_A11G1823;Gh_A12G0700;Gh_A12G1039;Gh_A13G0277;Gh_A13G1629;Gh_A13G1677;Gh_D01G0668;Gh_D01G1411;Gh_D02G1427;Gh_D03G0541;Gh_…
GO:0008172	S-methyltransferase activity	Molecular Function	1	0.740196	Gh_D11G2384
GO:0008641	small protein activating enzyme activity	Molecular Function	1	0.740196	Gh_A13G2044
GO:0008878	glucose-1-phosphate adenylyltransferase activity	Molecular Function	1	0.740196	Gh_D07G1964
GO:0019201	nucleotide kinase activity	Molecular Function	1	0.740196	Gh_D07G0526
GO:0016298	lipase activity	Molecular Function	9	0.741753	Gh_D05G0020;Gh_D01G0486;Gh_A06G1440;Gh_D04G0930;Gh_D09G0873;Gh_A10G0414;Gh_A12G1816;Gh_D10G0428;Gh_Sca008601G02
GO:0004970	ionotropic glutamate receptor activity	Molecular Function	2	0.744311	Gh_D03G0006;Gh_D12G1568
GO:0005231	excitatory extracellular ligand-gated ion channel activity	Molecular Function	2	0.744311	Gh_D03G0006;Gh_D12G1568
GO:0005234	extracellular-glutamate-gated ion channel activity	Molecular Function	2	0.744311	Gh_D03G0006;Gh_D12G1568
GO:0005337	nucleoside transmembrane transporter activity	Molecular Function	2	0.744311	Gh_A02G1200;Gh_D03G1702
GO:0008066	glutamate receptor activity	Molecular Function	2	0.744311	Gh_D03G0006;Gh_D12G1568
GO:0015932	nucleobase-containing compound transmembrane transporter activity	Molecular Function	2	0.744311	Gh_A02G1200;Gh_D03G1702
GO:0008375	acetylglucosaminyltransferase activity	Molecular Function	6	0.74507	Gh_A08G2113;Gh_A11G3039;Gh_D08G2485;Gh_D11G0729;Gh_D13G1930;Gh_D07G0373
GO:0016765	transferase activity, transferring alkyl or aryl (other than methyl) groups	Molecular Function	6	0.760103	Gh_A13G1277;Gh_D13G1581;Gh_A13G2352;Gh_D09G1554;Gh_D04G0096;Gh_D08G0273
GO:0016798	hydrolase activity, acting on glycosyl bonds	Molecular Function	58	0.761018	Gh_D10G0725;Gh_A03G0162;Gh_A10G1489;Gh_D03G1423;Gh_D06G2001;Gh_A10G1707;Gh_A01G0649;Gh_A01G1227;Gh_A01G1238;Gh_A02G0972;Gh_A03G0553;Gh_A03G1035;Gh_A03G1043;Gh_A05G0033;Gh_A05G3678;Gh_A06G0779;Gh_A07G1049;Gh_A07G1684;Gh_A08G0480;Gh_A08G2169;Gh_A09G0644;Gh_A10G1516;Gh_A11G1030;Gh_A11G1823;Gh_A12G0700;Gh_A12G1039;Gh_A13G0277;Gh_A13G1629;Gh_A13G1677;Gh_D01G0668;Gh_D01G1411;Gh_D02G1427;Gh_D03G0541;Gh_…
GO:0016840	carbon-nitrogen lyase activity	Molecular Function	3	0.768174	Gh_D03G0028;Gh_A04G0569;Gh_D04G1025
GO:0070566	adenylyltransferase activity	Molecular Function	2	0.768344	Gh_D07G1964;Gh_D09G2130
GO:0036442	hydrogen-exporting ATPase activity	Molecular Function	3	0.777682	Gh_A06G1303;Gh_D06G1119;Gh_D06G1627
GO:0046961	proton-transporting ATPase activity, rotational mechanism	Molecular Function	3	0.777682	Gh_A06G1303;Gh_D06G1119;Gh_D06G1627
GO:0005230	extracellular ligand-gated ion channel activity	Molecular Function	2	0.779605	Gh_D03G0006;Gh_D12G1568
GO:0015276	ligand-gated ion channel activity	Molecular Function	2	0.779605	Gh_D03G0006;Gh_D12G1568
GO:0022834	ligand-gated channel activity	Molecular Function	2	0.779605	Gh_D03G0006;Gh_D12G1568
GO:0015298	solute:cation antiporter activity	Molecular Function	5	0.780448	Gh_D02G0504;Gh_A02G1017;Gh_A08G0503;Gh_D03G0714;Gh_D08G0590
GO:0015299	solute:proton antiporter activity	Molecular Function	5	0.780448	Gh_D02G0504;Gh_A02G1017;Gh_A08G0503;Gh_D03G0714;Gh_D08G0590
GO:0016820	hydrolase activity, acting on acid anhydrides, catalyzing transmembrane movement of substances	Molecular Function	23	0.781184	Gh_A06G1303;Gh_D06G1119;Gh_D06G1627;Gh_A08G2388;Gh_A07G1963;Gh_A09G0191;Gh_A11G1047;Gh_A11G2508;Gh_D04G1809;Gh_D06G0658;Gh_D07G0672;Gh_D09G0181;Gh_D11G1381;Gh_D12G1215;Gh_D13G1411;Gh_A07G0501;Gh_D07G0571;Gh_D10G0547;Gh_A11G0899;Gh_A11G2248;Gh_D05G0041;Gh_D07G1353;Gh_D11G1045
GO:0019200	carbohydrate kinase activity	Molecular Function	3	0.786867	Gh_A13G1881;Gh_D13G2268;Gh_A07G1854
GO:0016832	aldehyde-lyase activity	Molecular Function	1	0.787766	Gh_A12G0562
GO:0005200	structural constituent of cytoskeleton	Molecular Function	4	0.789669	Gh_A07G1077;Gh_A11G2256;Gh_D07G2180;Gh_D09G1534
GO:0051087	chaperone binding	Molecular Function	2	0.790383	Gh_A05G0934;Gh_A11G3232
GO:0015171	amino acid transmembrane transporter activity	Molecular Function	2	0.800693	Gh_A03G1923;Gh_A08G2483
GO:0016881	acid-amino acid ligase activity	Molecular Function	10	0.803949	Gh_D12G1332;Gh_A12G2704;Gh_A11G0350;Gh_A11G0853;Gh_D06G0591;Gh_D06G1375;Gh_D08G1522;Gh_D10G0234;Gh_A01G0271;Gh_D01G0283
GO:0016759	cellulose synthase activity	Molecular Function	5	0.808677	Gh_A01G0725;Gh_A13G1453;Gh_D03G0480;Gh_D05G1460;Gh_D12G1289
GO:0016760	cellulose synthase (UDP-forming) activity	Molecular Function	5	0.808677	Gh_A01G0725;Gh_A13G1453;Gh_D03G0480;Gh_D05G1460;Gh_D12G1289
GO:0016811	hydrolase activity, acting on carbon-nitrogen (but not peptide) bonds, in linear amides	Molecular Function	2	0.81055	Gh_A10G1118;Gh_D10G1388
GO:0016861	intramolecular oxidoreductase activity, interconverting aldoses and ketoses	Molecular Function	2	0.81055	Gh_A01G1270;Gh_A04G0509
GO:0019843	rRNA binding	Molecular Function	3	0.812545	Gh_A07G1770;Gh_D06G1106;Gh_D07G1973
GO:0004616	phosphogluconate dehydrogenase (decarboxylating) activity	Molecular Function	1	0.814537	Gh_A10G0523
GO:0000287	magnesium ion binding	Molecular Function	17	0.817043	Gh_A01G0555;Gh_A01G1500;Gh_A03G1583;Gh_A04G0923;Gh_A07G0501;Gh_A10G0513;Gh_A10G1238;Gh_D01G1746;Gh_D02G2422;Gh_D05G1628;Gh_D05G3504;Gh_D06G0230;Gh_D07G0571;Gh_D09G0075;Gh_D09G0305;Gh_D10G0547;Gh_Sca010391G01
GO:0004888	transmembrane signaling receptor activity	Molecular Function	2	0.819969	Gh_D03G0006;Gh_D12G1568
GO:0008378	galactosyltransferase activity	Molecular Function	3	0.820501	Gh_A03G1277;Gh_D04G1906;Gh_D10G0124
GO:0016829	lyase activity	Molecular Function	32	0.821157	Gh_D03G1520;Gh_A06G1770;Gh_D06G2208;Gh_D10G0788;Gh_D11G2077;Gh_D06G0533;Gh_D07G2182;Gh_A03G1760;Gh_D04G1632;Gh_A05G2624;Gh_D05G2914;Gh_D03G0028;Gh_A04G0569;Gh_D04G1025;Gh_A03G0322;Gh_A10G0775;Gh_D06G1634;Gh_D09G1003;Gh_A01G0555;Gh_A04G0923;Gh_D05G3504;Gh_D09G0075;Gh_D09G0305;Gh_Sca010391G01;Gh_A12G0562;Gh_A01G2034;Gh_D01G0156;Gh_D05G0068;Gh_A10G1707;Gh_D02G1629;Gh_A05G1941;Gh_A02G0746
GO:0004521	endoribonuclease activity	Molecular Function	5	0.82789	Gh_A04G0115;Gh_D05G3606;Gh_A06G1542;Gh_A11G1339;Gh_A05G2470
GO:0030170	pyridoxal phosphate binding	Molecular Function	11	0.834483	Gh_A05G3931;Gh_A01G0341;Gh_A04G0569;Gh_D04G1025;Gh_D12G2258;Gh_A13G2355;Gh_A08G1581;Gh_A01G2034;Gh_D01G0156;Gh_A12G2168;Gh_D12G2347
GO:0046933	proton-transporting ATP synthase activity, rotational mechanism	Molecular Function	3	0.835552	Gh_A06G1303;Gh_D06G1119;Gh_D06G1627
GO:0004540	ribonuclease activity	Molecular Function	6	0.836712	Gh_A04G0115;Gh_D05G3606;Gh_A06G1542;Gh_A11G1339;Gh_A05G2470;Gh_A01G1859
GO:0004499	N,N-dimethylaniline monooxygenase activity	Molecular Function	2	0.837555	Gh_A05G0035;Gh_D05G3926
GO:0005102	receptor binding	Molecular Function	1	0.837933	Gh_D11G2052
GO:0005544	calcium-dependent phospholipid binding	Molecular Function	1	0.837933	Gh_D13G1735
GO:0008083	growth factor activity	Molecular Function	1	0.837933	Gh_D11G2052
GO:0016780	phosphotransferase activity, for other substituted phosphate groups	Molecular Function	1	0.837933	Gh_A02G0666
GO:0016903	oxidoreductase activity, acting on the aldehyde or oxo group of donors	Molecular Function	5	0.839806	Gh_A06G0384;Gh_A10G0618;Gh_A12G1429;Gh_D07G2359;Gh_A09G1215
GO:0004702	receptor signaling protein serine/threonine kinase activity	Molecular Function	2	0.845752	Gh_A01G0304;Gh_D05G1825
GO:0004707	MAP kinase activity	Molecular Function	2	0.845752	Gh_A01G0304;Gh_D05G1825
GO:0099600	transmembrane receptor activity	Molecular Function	2	0.845752	Gh_D03G0006;Gh_D12G1568
GO:0005375	copper ion transmembrane transporter activity	Molecular Function	1	0.8485	Gh_A08G2388
GO:0016877	ligase activity, forming carbon-sulfur bonds	Molecular Function	1	0.8485	Gh_A13G2044
GO:0008235	metalloexopeptidase activity	Molecular Function	1	0.858378	Gh_D07G0589
GO:0030976	thiamine pyrophosphate binding	Molecular Function	1	0.858378	Gh_A10G1238
GO:0004197	cysteine-type endopeptidase activity	Molecular Function	2	0.861026	Gh_D08G1041;Gh_D10G2597
GO:0004650	polygalacturonase activity	Molecular Function	6	0.862202	Gh_D10G0725;Gh_A03G0162;Gh_A10G1489;Gh_D03G1423;Gh_D06G2001;Gh_A10G1707
GO:1901505	carbohydrate derivative transporter activity	Molecular Function	2	0.874902	Gh_A02G1200;Gh_D03G1702
GO:0051536	iron-sulfur cluster binding	Molecular Function	9	0.877286	Gh_D01G2381;Gh_A05G2601;Gh_D05G2893;Gh_A13G0316;Gh_D13G0396;Gh_A10G0870;Gh_A05G0700;Gh_A09G2457;Gh_D05G0847
GO:0051540	metal cluster binding	Molecular Function	9	0.877286	Gh_D01G2381;Gh_A05G2601;Gh_D05G2893;Gh_A13G0316;Gh_D13G0396;Gh_A10G0870;Gh_A05G0700;Gh_A09G2457;Gh_D05G0847
GO:0004185	serine-type carboxypeptidase activity	Molecular Function	4	0.878894	Gh_A03G1049;Gh_A07G2205;Gh_A09G0643;Gh_D13G0610
GO:0070008	serine-type exopeptidase activity	Molecular Function	4	0.878894	Gh_A03G1049;Gh_A07G2205;Gh_A09G0643;Gh_D13G0610
GO:0019829	cation-transporting ATPase activity	Molecular Function	12	0.880229	Gh_A06G1303;Gh_D06G1119;Gh_D06G1627;Gh_A08G2388;Gh_A07G0501;Gh_D07G0571;Gh_D10G0547;Gh_A11G0899;Gh_A11G2248;Gh_D05G0041;Gh_D07G1353;Gh_D11G1045
GO:0042625	ATPase coupled ion transmembrane transporter activity	Molecular Function	12	0.880229	Gh_A06G1303;Gh_D06G1119;Gh_D06G1627;Gh_A08G2388;Gh_A07G0501;Gh_D07G0571;Gh_D10G0547;Gh_A11G0899;Gh_A11G2248;Gh_D05G0041;Gh_D07G1353;Gh_D11G1045
GO:0004222	metalloendopeptidase activity	Molecular Function	5	0.880853	Gh_A05G1688;Gh_D05G1878;Gh_D06G0072;Gh_A05G2793;Gh_D05G3098
GO:0031625	ubiquitin protein ligase binding	Molecular Function	2	0.88135	Gh_D02G1375;Gh_D02G1602
GO:0044389	ubiquitin-like protein ligase binding	Molecular Function	2	0.88135	Gh_D02G1375;Gh_D02G1602
GO:0016860	intramolecular oxidoreductase activity	Molecular Function	2	0.88749	Gh_A01G1270;Gh_A04G0509
GO:0004177	aminopeptidase activity	Molecular Function	1	0.891859	Gh_D07G0589
GO:0004372	glycine hydroxymethyltransferase activity	Molecular Function	1	0.891859	Gh_A05G3931
GO:0005516	calmodulin binding	Molecular Function	1	0.891859	Gh_A03G0606
GO:0008271	secondary active sulfate transmembrane transporter activity	Molecular Function	1	0.891859	Gh_D10G0996
GO:0016161	beta-amylase activity	Molecular Function	1	0.891859	Gh_D11G0279
GO:0033926	glycopeptide alpha-N-acetylgalactosaminidase activity	Molecular Function	1	0.891859	Gh_D02G2225
GO:0043022	ribosome binding	Molecular Function	1	0.891859	Gh_D02G1282
GO:0008236	serine-type peptidase activity	Molecular Function	21	0.895648	Gh_A07G0199;Gh_D05G0526;Gh_A03G1049;Gh_A07G2205;Gh_A09G0643;Gh_D13G0610;Gh_A07G0554;Gh_A07G1432;Gh_A08G2570;Gh_A10G0049;Gh_A11G1366;Gh_A12G2124;Gh_D04G1015;Gh_D05G1339;Gh_D08G2214;Gh_D09G0152;Gh_D11G0235;Gh_D12G1030;Gh_D12G2304;Gh_Sca005023G04;Gh_Sca011376G01
GO:0017171	serine hydrolase activity	Molecular Function	21	0.895648	Gh_A07G0199;Gh_D05G0526;Gh_A03G1049;Gh_A07G2205;Gh_A09G0643;Gh_D13G0610;Gh_A07G0554;Gh_A07G1432;Gh_A08G2570;Gh_A10G0049;Gh_A11G1366;Gh_A12G2124;Gh_D04G1015;Gh_D05G1339;Gh_D08G2214;Gh_D09G0152;Gh_D11G0235;Gh_D12G1030;Gh_D12G2304;Gh_Sca005023G04;Gh_Sca011376G01
GO:0098772	molecular function regulator	Molecular Function	38	0.895802	Gh_A04G0735;Gh_D04G1211;Gh_D05G1736;Gh_D09G1518;Gh_D11G0935;Gh_A10G2355;Gh_A07G1551;Gh_D05G2382;Gh_A08G1531;Gh_D05G1670;Gh_D02G2001;Gh_A05G2417;Gh_A03G0500;Gh_A03G0661;Gh_A06G1722;Gh_A11G3219;Gh_D03G1024;Gh_D03G1031;Gh_A05G1179;Gh_A10G0735;Gh_A11G0520;Gh_D05G0375;Gh_D05G1355;Gh_D05G1356;Gh_D11G0604;Gh_D13G2032;Gh_A07G0955;Gh_D10G1901;Gh_A08G1727;Gh_A09G1823;Gh_A09G1824;Gh_D08G2079;Gh_D09G1944;Gh_…
GO:0030145	manganese ion binding	Molecular Function	5	0.897768	Gh_A04G0217;Gh_D05G3486;Gh_D07G0589;Gh_A10G1616;Gh_D10G1413
GO:0016843	amine-lyase activity	Molecular Function	1	0.898911	Gh_D03G0028
GO:0016844	strictosidine synthase activity	Molecular Function	1	0.898911	Gh_D03G0028
GO:0004190	aspartic-type endopeptidase activity	Molecular Function	9	0.9039	Gh_A05G3467;Gh_A09G2481;Gh_A10G1667;Gh_D04G1942;Gh_D05G2117;Gh_D10G1925;Gh_D11G1025;Gh_D12G1681;Gh_D13G1287
GO:0070001	aspartic-type peptidase activity	Molecular Function	9	0.9039	Gh_A05G3467;Gh_A09G2481;Gh_A10G1667;Gh_D04G1942;Gh_D05G2117;Gh_D10G1925;Gh_D11G1025;Gh_D12G1681;Gh_D13G1287
GO:0016891	endoribonuclease activity, producing 5'-phosphomonoesters	Molecular Function	3	0.904774	Gh_A04G0115;Gh_D05G3606;Gh_A05G2470
GO:0004470	malic enzyme activity	Molecular Function	1	0.905503	Gh_D11G2203
GO:0004471	malate dehydrogenase (decarboxylating) (NAD+) activity	Molecular Function	1	0.905503	Gh_D11G2203
GO:0005249	voltage-gated potassium channel activity	Molecular Function	1	0.905503	Gh_D07G0028
GO:0008175	tRNA methyltransferase activity	Molecular Function	1	0.905503	Gh_A07G1619
GO:0022843	voltage-gated cation channel activity	Molecular Function	1	0.905503	Gh_D07G0028
GO:0004180	carboxypeptidase activity	Molecular Function	4	0.909659	Gh_A03G1049;Gh_A07G2205;Gh_A09G0643;Gh_D13G0610
GO:0015116	sulfate transmembrane transporter activity	Molecular Function	1	0.911666	Gh_D10G0996
GO:1901682	sulfur compound transmembrane transporter activity	Molecular Function	1	0.911666	Gh_D10G0996
GO:0016790	thiolester hydrolase activity	Molecular Function	1	0.917427	Gh_A03G1318
GO:0043021	ribonucleoprotein complex binding	Molecular Function	1	0.917427	Gh_D02G1282
GO:0046915	transition metal ion transmembrane transporter activity	Molecular Function	1	0.917427	Gh_A08G2388
GO:0004866	endopeptidase inhibitor activity	Molecular Function	2	0.918536	Gh_A10G2355;Gh_A05G2417
GO:0030414	peptidase inhibitor activity	Molecular Function	2	0.918536	Gh_A10G2355;Gh_A05G2417
GO:0061134	peptidase regulator activity	Molecular Function	2	0.918536	Gh_A10G2355;Gh_A05G2417
GO:0061135	endopeptidase regulator activity	Molecular Function	2	0.918536	Gh_A10G2355;Gh_A05G2417
GO:0008601	protein phosphatase type 2A regulator activity	Molecular Function	2	0.922853	Gh_A07G1551;Gh_D05G2382
GO:0030599	pectinesterase activity	Molecular Function	15	0.92387	Gh_A03G0500;Gh_A03G0661;Gh_A06G1722;Gh_A11G3219;Gh_D03G1024;Gh_D03G1031;Gh_A05G1179;Gh_A10G0735;Gh_A11G0520;Gh_D05G0375;Gh_D05G1355;Gh_D05G1356;Gh_D11G0604;Gh_D12G2158;Gh_D13G2032
GO:0052689	carboxylic ester hydrolase activity	Molecular Function	25	0.925169	Gh_D05G0020;Gh_A03G0500;Gh_A03G0661;Gh_A06G1722;Gh_A11G3219;Gh_D03G1024;Gh_D03G1031;Gh_A05G1179;Gh_A10G0735;Gh_A11G0520;Gh_D05G0375;Gh_D05G1355;Gh_D05G1356;Gh_D11G0604;Gh_D12G2158;Gh_D13G2032;Gh_A05G0368;Gh_D05G0483;Gh_D07G1763;Gh_A10G0414;Gh_A12G1816;Gh_D10G0428;Gh_Sca008601G02;Gh_A06G1328;Gh_D06G1657
GO:0030234	enzyme regulator activity	Molecular Function	33	0.931525	Gh_A10G2355;Gh_A07G1551;Gh_D05G2382;Gh_A08G1531;Gh_D05G1670;Gh_D02G2001;Gh_A05G2417;Gh_A03G0500;Gh_A03G0661;Gh_A06G1722;Gh_A11G3219;Gh_D03G1024;Gh_D03G1031;Gh_A05G1179;Gh_A10G0735;Gh_A11G0520;Gh_D05G0375;Gh_D05G1355;Gh_D05G1356;Gh_D11G0604;Gh_D13G2032;Gh_A07G0955;Gh_D10G1901;Gh_A08G1727;Gh_A09G1823;Gh_A09G1824;Gh_D08G2079;Gh_D09G1944;Gh_D09G1945;Gh_A11G3232;Gh_A03G0403;Gh_A13G1962;Gh_D03G1136
GO:0003843	1,3-beta-D-glucan synthase activity	Molecular Function	1	0.936951	Gh_A05G1371
GO:0044769	ATPase activity, coupled to transmembrane movement of ions, rotational mechanism	Molecular Function	3	0.940996	Gh_A06G1303;Gh_D06G1119;Gh_D06G1627
GO:0019888	protein phosphatase regulator activity	Molecular Function	2	0.941384	Gh_A07G1551;Gh_D05G2382
GO:0016758	transferase activity, transferring hexosyl groups	Molecular Function	44	0.945621	Gh_A08G2113;Gh_A11G3039;Gh_D08G2485;Gh_D11G0729;Gh_D13G1930;Gh_D07G0373;Gh_A03G1432;Gh_A05G2724;Gh_A05G3992;Gh_A13G0500;Gh_D02G1891;Gh_D13G0639;Gh_A01G0725;Gh_A13G1453;Gh_D03G0480;Gh_D05G1460;Gh_D12G1289;Gh_A05G1371;Gh_A03G1277;Gh_D04G1906;Gh_D10G0124;Gh_A13G0714;Gh_D13G0836;Gh_A07G1699;Gh_A02G1034;Gh_A02G1341;Gh_A03G0638;Gh_A04G0583;Gh_A07G1661;Gh_A07G1774;Gh_A10G2041;Gh_A11G0653;Gh_A12G0293;Gh_…
GO:0008194	UDP-glycosyltransferase activity	Molecular Function	13	0.952611	Gh_A08G2113;Gh_A11G3039;Gh_D08G2485;Gh_D11G0729;Gh_D13G1930;Gh_D07G0373;Gh_A01G0725;Gh_A13G1453;Gh_D03G0480;Gh_D05G1460;Gh_D12G1289;Gh_A05G1371;Gh_A07G1699
GO:0004842	ubiquitin-protein transferase activity	Molecular Function	10	0.952667	Gh_A10G0856;Gh_A11G1304;Gh_A12G2133;Gh_D07G2003;Gh_D12G2313;Gh_D06G0744;Gh_D07G0432;Gh_A07G1874;Gh_A02G1427;Gh_D06G1325
GO:0016709	oxidoreductase activity, acting on paired donors, with incorporation or reduction of molecular oxygen, NAD(P)H as one donor, and incorporation of one atom of oxygen	Molecular Function	2	0.955629	Gh_A05G0035;Gh_D05G3926
GO:0019208	phosphatase regulator activity	Molecular Function	2	0.955629	Gh_A07G1551;Gh_D05G2382
GO:0016160	amylase activity	Molecular Function	1	0.957937	Gh_D11G0279
GO:0031418	L-ascorbic acid binding	Molecular Function	1	0.957937	Gh_D04G0979
GO:0048029	monosaccharide binding	Molecular Function	1	0.957937	Gh_D04G0979
GO:0035251	UDP-glucosyltransferase activity	Molecular Function	6	0.959993	Gh_A01G0725;Gh_A13G1453;Gh_D03G0480;Gh_D05G1460;Gh_D12G1289;Gh_A05G1371
GO:0046527	glucosyltransferase activity	Molecular Function	6	0.959993	Gh_A01G0725;Gh_A13G1453;Gh_D03G0480;Gh_D05G1460;Gh_D12G1289;Gh_A05G1371
GO:0008238	exopeptidase activity	Molecular Function	5	0.961641	Gh_D07G0589;Gh_A03G1049;Gh_A07G2205;Gh_A09G0643;Gh_D13G0610
GO:1901681	sulfur compound binding	Molecular Function	1	0.963246	Gh_A10G1238
GO:0019899	enzyme binding	Molecular Function	5	0.964799	Gh_A05G3796;Gh_D05G1826;Gh_D02G1901;Gh_D02G1375;Gh_D02G1602
GO:0003746	translation elongation factor activity	Molecular Function	1	0.965644	Gh_D02G1282
GO:0019787	ubiquitin-like protein transferase activity	Molecular Function	10	0.966175	Gh_A10G0856;Gh_A11G1304;Gh_A12G2133;Gh_D07G2003;Gh_D12G2313;Gh_D06G0744;Gh_D07G0432;Gh_A07G1874;Gh_A02G1427;Gh_D06G1325
GO:0046873	metal ion transmembrane transporter activity	Molecular Function	12	0.967372	Gh_A08G1794;Gh_A10G0441;Gh_D01G1309;Gh_D08G2143;Gh_D10G0457;Gh_A08G2388;Gh_D02G0504;Gh_D07G0028;Gh_A01G0308;Gh_D06G0564;Gh_A01G0709;Gh_D13G1396
GO:0016627	oxidoreductase activity, acting on the CH-CH group of donors	Molecular Function	3	0.967523	Gh_A09G0386;Gh_D05G1164;Gh_A10G0556
GO:0008237	metallopeptidase activity	Molecular Function	6	0.968641	Gh_D07G0589;Gh_A05G1688;Gh_D05G1878;Gh_D06G0072;Gh_A05G2793;Gh_D05G3098
GO:0004806	triglyceride lipase activity	Molecular Function	4	0.971887	Gh_A10G0414;Gh_A12G1816;Gh_D10G0428;Gh_Sca008601G02
GO:0016835	carbon-oxygen lyase activity	Molecular Function	9	0.973466	Gh_D10G0788;Gh_D06G1634;Gh_D09G1003;Gh_A01G0555;Gh_A04G0923;Gh_D05G3504;Gh_D09G0075;Gh_D09G0305;Gh_Sca010391G01
GO:0010181	FMN binding	Molecular Function	1	0.977081	Gh_D12G0619
GO:0004523	RNA-DNA hybrid ribonuclease activity	Molecular Function	1	0.978577	Gh_A05G2470
GO:0019842	vitamin binding	Molecular Function	2	0.979988	Gh_D04G0979;Gh_A10G1238
GO:0043531	ADP binding	Molecular Function	12	0.980759	Gh_A01G0475;Gh_A04G0006;Gh_A04G0269;Gh_A10G1976;Gh_A12G1852;Gh_D05G3569;Gh_D05G3726;Gh_D11G2671;Gh_D11G2949;Gh_D11G3112;Gh_D11G3113;Gh_Sca004871G01
GO:0015103	inorganic anion transmembrane transporter activity	Molecular Function	1	0.981281	Gh_D10G0996
GO:0005216	ion channel activity	Molecular Function	5	0.981845	Gh_D07G0028;Gh_D03G0006;Gh_D12G1568;Gh_A01G0709;Gh_D13G1396
GO:0015267	channel activity	Molecular Function	5	0.981845	Gh_D07G0028;Gh_D03G0006;Gh_D12G1568;Gh_A01G0709;Gh_D13G1396
GO:0022803	passive transmembrane transporter activity	Molecular Function	5	0.981845	Gh_D07G0028;Gh_D03G0006;Gh_D12G1568;Gh_A01G0709;Gh_D13G1396
GO:0022838	substrate-specific channel activity	Molecular Function	5	0.981845	Gh_D07G0028;Gh_D03G0006;Gh_D12G1568;Gh_A01G0709;Gh_D13G1396
GO:0005543	phospholipid binding	Molecular Function	7	0.982179	Gh_A05G0430;Gh_A01G1065;Gh_A05G1885;Gh_D01G1130;Gh_D05G2118;Gh_A13G0645;Gh_D13G1735
GO:0016757	transferase activity, transferring glycosyl groups	Molecular Function	53	0.982235	Gh_A08G2113;Gh_A11G3039;Gh_D08G2485;Gh_D11G0729;Gh_D13G1930;Gh_D07G0373;Gh_A08G0047;Gh_A09G1140;Gh_A12G0617;Gh_A13G0935;Gh_D03G1709;Gh_D08G1834;Gh_D12G0630;Gh_A03G1432;Gh_A05G2724;Gh_A05G3992;Gh_A13G0500;Gh_D02G1891;Gh_D13G0639;Gh_A01G0725;Gh_A13G1453;Gh_D03G0480;Gh_D05G1460;Gh_D12G1289;Gh_A05G1371;Gh_A03G1277;Gh_D04G1906;Gh_D10G0124;Gh_A05G0182;Gh_D01G1478;Gh_A13G0714;Gh_D13G0836;Gh_A07G1699;Gh_…
GO:0045735	nutrient reservoir activity	Molecular Function	3	0.982486	Gh_A10G1616;Gh_A13G1305;Gh_D10G1413
GO:0003924	GTPase activity	Molecular Function	22	0.983328	Gh_A04G0276;Gh_A06G2030;Gh_A12G1925;Gh_D02G1238;Gh_D04G1112;Gh_D06G1416;Gh_D12G2105;Gh_A12G0996;Gh_A02G0857;Gh_A02G1306;Gh_A05G0179;Gh_A06G0026;Gh_A11G0900;Gh_A13G0505;Gh_D08G0612;Gh_D11G1046;Gh_Sca005357G01;Gh_A08G1381;Gh_A12G1869;Gh_A07G1077;Gh_D01G2010;Gh_D09G1534
GO:0004568	chitinase activity	Molecular Function	1	0.983645	Gh_A13G1629
GO:0016615	malate dehydrogenase activity	Molecular Function	1	0.983645	Gh_D11G2203
GO:0016836	hydro-lyase activity	Molecular Function	2	0.984121	Gh_D06G1634;Gh_D09G1003
GO:0003779	actin binding	Molecular Function	3	0.984227	Gh_A03G1159;Gh_A11G1202;Gh_D02G1596
GO:0051537	2 iron, 2 sulfur cluster binding	Molecular Function	1	0.984712	Gh_A13G0316
GO:0022836	gated channel activity	Molecular Function	3	0.98653	Gh_D03G0006;Gh_D12G1568;Gh_D07G0028
GO:0051287	NAD binding	Molecular Function	3	0.98653	Gh_A09G0308;Gh_D11G2203;Gh_A12G1429
GO:0015077	monovalent inorganic cation transmembrane transporter activity	Molecular Function	20	0.986949	Gh_A08G1794;Gh_A10G0441;Gh_D01G1309;Gh_D08G2143;Gh_D10G0457;Gh_A06G1303;Gh_D06G1119;Gh_D06G1627;Gh_D02G0504;Gh_A11G1238;Gh_D10G1085;Gh_D07G0028;Gh_A01G0308;Gh_D06G0564;Gh_A01G0709;Gh_D13G1396;Gh_A02G1017;Gh_A08G0503;Gh_D03G0714;Gh_D08G0590
GO:0008483	transaminase activity	Molecular Function	1	0.987514	Gh_A13G2355
GO:0016769	transferase activity, transferring nitrogenous groups	Molecular Function	1	0.987514	Gh_A13G2355
GO:0046914	transition metal ion binding	Molecular Function	257	0.987872	Gh_A04G0743;Gh_A11G3024;Gh_D12G0915;Gh_A05G0491;Gh_A05G1009;Gh_A07G0267;Gh_D05G0609;Gh_D05G1127;Gh_D07G0323;Gh_D11G1279;Gh_A06G1389;Gh_D02G1253;Gh_A02G1337;Gh_A01G0951;Gh_A02G0221;Gh_A05G2224;Gh_A05G3812;Gh_A06G1386;Gh_A07G0725;Gh_A07G1623;Gh_A11G0336;Gh_A11G1429;Gh_A11G1658;Gh_A11G1705;Gh_D01G1909;Gh_D05G2486;Gh_D06G0087;Gh_D06G0106;Gh_D06G1730;Gh_D06G2203;Gh_D07G1822;Gh_D07G2137;Gh_D10G0144;Gh_…
GO:0016746	transferase activity, transferring acyl groups	Molecular Function	34	0.988763	Gh_A11G0495;Gh_A03G1657;Gh_D02G2073;Gh_D04G1388;Gh_D06G0260;Gh_A06G0337;Gh_A05G1579;Gh_A05G3069;Gh_D02G0946;Gh_A04G0759;Gh_A06G1690;Gh_A11G1792;Gh_D04G0717;Gh_D11G0104;Gh_A06G0618;Gh_D06G0700;Gh_A02G1695;Gh_D08G0957;Gh_A07G0948;Gh_A10G2330;Gh_D07G1028;Gh_D08G2145;Gh_A10G0805;Gh_D10G0957;Gh_A08G1239;Gh_A08G1388;Gh_A12G0824;Gh_A12G0938;Gh_D02G1646;Gh_D08G1526;Gh_D08G1683;Gh_D10G1765;Gh_A12G2052;Gh_…
GO:0005244	voltage-gated ion channel activity	Molecular Function	1	0.991091	Gh_D07G0028
GO:0022832	voltage-gated channel activity	Molecular Function	1	0.991091	Gh_D07G0028
GO:0016667	oxidoreductase activity, acting on a sulfur group of donors	Molecular Function	16	0.991345	Gh_A02G0256;Gh_A01G0925;Gh_A02G0976;Gh_A04G1345;Gh_A05G2931;Gh_A09G1302;Gh_A09G2433;Gh_A10G1431;Gh_A11G2294;Gh_A13G0016;Gh_D03G0776;Gh_D04G0715;Gh_D09G1311;Gh_D10G0883;Gh_D11G2605;Gh_D13G1757
GO:0003743	translation initiation factor activity	Molecular Function	3	0.991659	Gh_A03G0375;Gh_A09G2073;Gh_D03G1167
GO:0001871	pattern binding	Molecular Function	4	0.992438	Gh_A11G2945;Gh_D02G1888;Gh_A09G2137;Gh_D13G1454
GO:0030247	polysaccharide binding	Molecular Function	4	0.992438	Gh_A11G2945;Gh_D02G1888;Gh_A09G2137;Gh_D13G1454
GO:0004175	endopeptidase activity	Molecular Function	31	0.992678	Gh_D08G1041;Gh_D10G2597;Gh_A05G3467;Gh_A09G2481;Gh_A10G1667;Gh_D04G1942;Gh_D05G2117;Gh_D10G1925;Gh_D11G1025;Gh_D12G1681;Gh_D13G1287;Gh_A05G1688;Gh_D05G1878;Gh_D06G0072;Gh_A05G2793;Gh_D05G3098;Gh_A07G0554;Gh_A07G1432;Gh_A08G2570;Gh_A10G0049;Gh_A11G1366;Gh_A12G2124;Gh_D04G1015;Gh_D05G1339;Gh_D08G2214;Gh_D09G0152;Gh_D11G0235;Gh_D12G1030;Gh_D12G2304;Gh_Sca005023G04;Gh_Sca011376G01
GO:0016209	antioxidant activity	Molecular Function	11	0.992722	Gh_A05G0722;Gh_D13G0600;Gh_A05G3141;Gh_A07G0275;Gh_A10G1627;Gh_A11G1669;Gh_A12G2221;Gh_D05G1817;Gh_A05G2211;Gh_D03G1062;Gh_D05G2471
GO:0008135	translation factor activity, RNA binding	Molecular Function	6	0.99276	Gh_D02G1282;Gh_D13G0109;Gh_D10G1717;Gh_A03G0375;Gh_A09G2073;Gh_D03G1167
GO:0016705	oxidoreductase activity, acting on paired donors, with incorporation or reduction of molecular oxygen	Molecular Function	60	0.99364	Gh_A01G0951;Gh_A02G0221;Gh_A05G2224;Gh_A05G3812;Gh_A06G1386;Gh_A07G0725;Gh_A07G1623;Gh_A11G0336;Gh_A11G1429;Gh_A11G1658;Gh_A11G1705;Gh_D01G1909;Gh_D05G2486;Gh_D06G0087;Gh_D06G0106;Gh_D06G1730;Gh_D06G2203;Gh_D07G1822;Gh_D07G2137;Gh_D10G0144;Gh_D10G2445;Gh_D10G2490;Gh_D10G2555;Gh_D13G0395;Gh_Sca015724G01;Gh_A02G0666;Gh_A07G1677;Gh_D04G0979;Gh_A05G0035;Gh_D05G3926;Gh_D10G0690;Gh_A07G0573;Gh_A07G1184…
GO:0005509	calcium ion binding	Molecular Function	28	0.994704	Gh_A07G1123;Gh_A10G0124;Gh_D10G0130;Gh_A04G1274;Gh_A09G1118;Gh_A11G0126;Gh_D04G1901;Gh_D07G1509;Gh_D07G2171;Gh_D09G1801;Gh_D11G0140;Gh_D11G0835;Gh_D12G1028;Gh_D12G2552;Gh_D13G1735;Gh_D04G0388;Gh_D11G1306;Gh_A05G3293;Gh_A06G1076;Gh_D04G0584;Gh_D05G3787;Gh_D06G1306;Gh_A05G2211;Gh_D03G1062;Gh_D05G2471;Gh_A12G0938;Gh_A11G1738;Gh_D01G0422
GO:0004601	peroxidase activity	Molecular Function	9	0.995894	Gh_A05G3141;Gh_A07G0275;Gh_A10G1627;Gh_A11G1669;Gh_A12G2221;Gh_D05G1817;Gh_A05G2211;Gh_D03G1062;Gh_D05G2471
GO:0016684	oxidoreductase activity, acting on peroxide as acceptor	Molecular Function	9	0.99652	Gh_A05G3141;Gh_A07G0275;Gh_A10G1627;Gh_A11G1669;Gh_A12G2221;Gh_D05G1817;Gh_A05G2211;Gh_D03G1062;Gh_D05G2471
GO:0005507	copper ion binding	Molecular Function	10	0.997293	Gh_A04G0743;Gh_A11G3024;Gh_D12G0915;Gh_A05G0491;Gh_A05G1009;Gh_A07G0267;Gh_D05G0609;Gh_D05G1127;Gh_D07G0323;Gh_D11G1279
GO:0016747	transferase activity, transferring acyl groups other than amino-acyl groups	Molecular Function	23	0.997387	Gh_A03G1657;Gh_D02G2073;Gh_D04G1388;Gh_D06G0260;Gh_A06G0337;Gh_A05G1579;Gh_A05G3069;Gh_D02G0946;Gh_A04G0759;Gh_A06G1690;Gh_A11G1792;Gh_D04G0717;Gh_D11G0104;Gh_A06G0618;Gh_D06G0700;Gh_A02G1695;Gh_D08G0957;Gh_A07G0948;Gh_A10G2330;Gh_D07G1028;Gh_D08G2145;Gh_A10G0805;Gh_D10G0957
GO:0008234	cysteine-type peptidase activity	Molecular Function	4	0.997903	Gh_D02G2001;Gh_D05G1804;Gh_D08G1041;Gh_D10G2597
GO:0003824	catalytic activity	Molecular Function	1180	0.997957	Gh_D10G0725;Gh_A03G0162;Gh_A10G1489;Gh_D03G1423;Gh_D06G2001;Gh_A10G1707;Gh_A09G2207;Gh_D09G2407;Gh_A05G1532;Gh_A06G1648;Gh_D05G1703;Gh_D10G0662;Gh_Sca006550G01;Gh_A05G3931;Gh_A05G0271;Gh_A05G0837;Gh_A06G0647;Gh_A06G0753;Gh_D01G0248;Gh_D05G0372;Gh_D06G0737;Gh_D06G0868;Gh_A11G3300;Gh_D11G3102;Gh_A01G0951;Gh_A02G0221;Gh_A05G2224;Gh_A05G3812;Gh_A06G1386;Gh_A07G0725;Gh_A07G1623;Gh_A11G0336;Gh_A11G1429…
GO:0060589	nucleoside-triphosphatase regulator activity	Molecular Function	4	0.998011	Gh_D05G1670;Gh_D02G2001;Gh_D10G1901;Gh_A11G3232
GO:0005215	transporter activity	Molecular Function	108	0.998209	Gh_D07G0028;Gh_A05G1048;Gh_D05G1165;Gh_A08G1794;Gh_A10G0441;Gh_D01G1309;Gh_D08G2143;Gh_D10G0457;Gh_A12G1058;Gh_D05G2868;Gh_A06G1303;Gh_D06G1119;Gh_D06G1627;Gh_A08G2388;Gh_D05G0471;Gh_D06G0955;Gh_D03G0006;Gh_D12G1568;Gh_D02G0504;Gh_A02G1200;Gh_D03G1702;Gh_A11G1238;Gh_D10G1085;Gh_A07G1963;Gh_A09G0191;Gh_A11G1047;Gh_A11G2508;Gh_D04G1809;Gh_D06G0658;Gh_D07G0672;Gh_D09G0181;Gh_D11G1381;Gh_D12G1215;Gh_…
GO:0030246	carbohydrate binding	Molecular Function	13	0.998209	Gh_A03G1277;Gh_D04G1906;Gh_A04G0718;Gh_A13G1114;Gh_D01G0737;Gh_D02G1982;Gh_D04G1185;Gh_D07G2429;Gh_D04G0979;Gh_A11G2945;Gh_D02G1888;Gh_A09G2137;Gh_D13G1454
GO:0008762	UDP-N-acetylmuramate dehydrogenase activity	Molecular Function	1	0.998561	Gh_A10G0062
GO:0030695	GTPase regulator activity	Molecular Function	3	0.99872	Gh_D05G1670;Gh_D02G2001;Gh_D10G1901
GO:0019001	guanyl nucleotide binding	Molecular Function	30	0.998915	Gh_A04G0276;Gh_A06G2030;Gh_A12G1799;Gh_A12G1925;Gh_D02G1238;Gh_D03G1387;Gh_D04G1112;Gh_D06G1416;Gh_D11G2058;Gh_D12G2105;Gh_A12G0996;Gh_A08G1026;Gh_D03G0138;Gh_A02G0145;Gh_A02G0857;Gh_A02G1306;Gh_A05G0179;Gh_A06G0026;Gh_A11G0900;Gh_A13G0505;Gh_D08G0612;Gh_D11G1046;Gh_Sca005357G01;Gh_A07G1077;Gh_A11G2256;Gh_D01G2010;Gh_D07G2180;Gh_D09G1534;Gh_A08G1381;Gh_A12G1869
GO:0051082	unfolded protein binding	Molecular Function	3	0.999036	Gh_A13G0766;Gh_D12G0822;Gh_D13G0899
GO:0008289	lipid binding	Molecular Function	8	0.99927	Gh_A05G0430;Gh_A01G1065;Gh_A05G1885;Gh_D01G1130;Gh_D05G2118;Gh_A13G0645;Gh_A09G2302;Gh_D13G1735
GO:0022857	transmembrane transporter activity	Molecular Function	74	0.999284	Gh_D07G0028;Gh_A05G1048;Gh_D05G1165;Gh_A08G1794;Gh_A10G0441;Gh_D01G1309;Gh_D08G2143;Gh_D10G0457;Gh_A12G1058;Gh_D05G2868;Gh_A06G1303;Gh_D06G1119;Gh_D06G1627;Gh_A08G2388;Gh_D05G0471;Gh_D06G0955;Gh_D03G0006;Gh_D12G1568;Gh_D02G0504;Gh_A02G1200;Gh_D03G1702;Gh_A11G1238;Gh_D10G1085;Gh_A07G1963;Gh_A09G0191;Gh_A11G1047;Gh_A11G2508;Gh_D04G1809;Gh_D06G0658;Gh_D07G0672;Gh_D09G0181;Gh_D11G1381;Gh_D12G1215;Gh_…
GO:0005506	iron ion binding	Molecular Function	41	0.99938	Gh_A06G1389;Gh_D02G1253;Gh_A02G1337;Gh_A01G0951;Gh_A02G0221;Gh_A05G2224;Gh_A05G3812;Gh_A06G1386;Gh_A07G0725;Gh_A07G1623;Gh_A11G0336;Gh_A11G1429;Gh_A11G1658;Gh_A11G1705;Gh_D01G1909;Gh_D05G2486;Gh_D06G0087;Gh_D06G0106;Gh_D06G1730;Gh_D06G2203;Gh_D07G1822;Gh_D07G2137;Gh_D10G0144;Gh_D10G2445;Gh_D10G2490;Gh_D10G2555;Gh_D13G0395;Gh_Sca015724G01;Gh_A02G0666;Gh_A08G1863;Gh_A09G2247;Gh_D09G2080;Gh_D10G2595…
GO:0005525	GTP binding	Molecular Function	28	0.999534	Gh_A04G0276;Gh_A06G2030;Gh_A12G1799;Gh_A12G1925;Gh_D02G1238;Gh_D03G1387;Gh_D04G1112;Gh_D06G1416;Gh_D11G2058;Gh_D12G2105;Gh_A12G0996;Gh_A08G1026;Gh_D03G0138;Gh_A02G0145;Gh_A02G0857;Gh_A02G1306;Gh_A05G0179;Gh_A06G0026;Gh_A11G0900;Gh_A13G0505;Gh_D08G0612;Gh_D11G1046;Gh_Sca005357G01;Gh_A07G1077;Gh_A11G2256;Gh_D01G2010;Gh_D07G2180;Gh_D09G1534
GO:0032561	guanyl ribonucleotide binding	Molecular Function	28	0.999534	Gh_A04G0276;Gh_A06G2030;Gh_A12G1799;Gh_A12G1925;Gh_D02G1238;Gh_D03G1387;Gh_D04G1112;Gh_D06G1416;Gh_D11G2058;Gh_D12G2105;Gh_A12G0996;Gh_A08G1026;Gh_D03G0138;Gh_A02G0145;Gh_A02G0857;Gh_A02G1306;Gh_A05G0179;Gh_A06G0026;Gh_A11G0900;Gh_A13G0505;Gh_D08G0612;Gh_D11G1046;Gh_Sca005357G01;Gh_A07G1077;Gh_A11G2256;Gh_D01G2010;Gh_D07G2180;Gh_D09G1534
GO:0003723	RNA binding	Molecular Function	40	0.999606	Gh_D09G0513;Gh_A04G0115;Gh_D05G3606;Gh_D02G1282;Gh_D13G0109;Gh_A01G1859;Gh_A03G0203;Gh_A03G1204;Gh_A05G1438;Gh_A05G2470;Gh_A06G1542;Gh_A09G0411;Gh_A11G1339;Gh_A11G2056;Gh_A13G1423;Gh_D01G0083;Gh_D02G0651;Gh_D02G1638;Gh_D05G1611;Gh_D07G0445;Gh_D11G2237;Gh_D13G1786;Gh_A07G1619;Gh_A10G1019;Gh_A07G0176;Gh_A09G1121;Gh_A12G2611;Gh_D11G2100;Gh_D07G0170;Gh_A05G3433;Gh_A08G2116;Gh_D03G1080;Gh_D10G1717;Gh_…
GO:0015078	hydrogen ion transmembrane transporter activity	Molecular Function	8	0.999652	Gh_A06G1303;Gh_D06G1119;Gh_D06G1627;Gh_D02G0504;Gh_A02G1017;Gh_A08G0503;Gh_D03G0714;Gh_D08G0590
GO:0047134	protein-disulfide reductase activity	Molecular Function	1	0.999652	Gh_A02G0256
GO:0046872	metal ion binding	Molecular Function	352	0.999708	Gh_A04G0743;Gh_A11G3024;Gh_D12G0915;Gh_A05G0491;Gh_A05G1009;Gh_A07G0267;Gh_D05G0609;Gh_D05G1127;Gh_D07G0323;Gh_D11G1279;Gh_A01G0555;Gh_A01G1500;Gh_A03G1583;Gh_A04G0923;Gh_A07G0501;Gh_A10G0513;Gh_A10G1238;Gh_D01G1746;Gh_D02G2422;Gh_D05G1628;Gh_D05G3504;Gh_D06G0230;Gh_D07G0571;Gh_D09G0075;Gh_D09G0305;Gh_D10G0547;Gh_Sca010391G01;Gh_A06G1389;Gh_D02G1253;Gh_A02G1337;Gh_A01G0951;Gh_A02G0221;Gh_A05G2224…
GO:0008324	cation transmembrane transporter activity	Molecular Function	31	0.999742	Gh_A08G1794;Gh_A10G0441;Gh_D01G1309;Gh_D08G2143;Gh_D10G0457;Gh_A12G1058;Gh_D05G2868;Gh_A06G1303;Gh_D06G1119;Gh_D06G1627;Gh_A08G2388;Gh_D02G0504;Gh_A11G1238;Gh_D10G1085;Gh_D07G0028;Gh_A01G0308;Gh_D06G0564;Gh_A01G0709;Gh_D13G1396;Gh_A07G0501;Gh_D07G0571;Gh_D10G0547;Gh_A11G0899;Gh_A11G2248;Gh_D05G0041;Gh_D07G1353;Gh_D11G1045;Gh_A02G1017;Gh_A08G0503;Gh_D03G0714;Gh_D08G0590
GO:0009055	electron carrier activity	Molecular Function	50	0.999743	Gh_A01G0951;Gh_A01G1586;Gh_A02G0221;Gh_A05G0491;Gh_A05G1009;Gh_A05G2224;Gh_A05G3812;Gh_A06G1386;Gh_A07G0267;Gh_A07G0725;Gh_A07G1623;Gh_A11G0336;Gh_A11G1429;Gh_A11G1658;Gh_A11G1705;Gh_A13G0316;Gh_D01G1909;Gh_D05G0609;Gh_D05G1127;Gh_D05G2486;Gh_D06G0087;Gh_D06G0106;Gh_D06G1730;Gh_D06G2203;Gh_D07G0323;Gh_D07G1822;Gh_D07G2137;Gh_D10G0144;Gh_D10G2445;Gh_D10G2490;Gh_D10G2555;Gh_D11G1279;Gh_D13G0395;Gh_…
GO:0022890	inorganic cation transmembrane transporter activity	Molecular Function	21	0.999782	Gh_A08G1794;Gh_A10G0441;Gh_D01G1309;Gh_D08G2143;Gh_D10G0457;Gh_A06G1303;Gh_D06G1119;Gh_D06G1627;Gh_A08G2388;Gh_D02G0504;Gh_A11G1238;Gh_D10G1085;Gh_D07G0028;Gh_A01G0308;Gh_D06G0564;Gh_A01G0709;Gh_D13G1396;Gh_A02G1017;Gh_A08G0503;Gh_D03G0714;Gh_D08G0590
GO:0015075	ion transmembrane transporter activity	Molecular Function	42	0.999783	Gh_D07G0028;Gh_A08G1794;Gh_A10G0441;Gh_D01G1309;Gh_D08G2143;Gh_D10G0457;Gh_A12G1058;Gh_D05G2868;Gh_A06G1303;Gh_D06G1119;Gh_D06G1627;Gh_A08G2388;Gh_D03G0006;Gh_D12G1568;Gh_D02G0504;Gh_A02G1200;Gh_D03G1702;Gh_A11G1238;Gh_D10G1085;Gh_A01G0308;Gh_D06G0564;Gh_D10G0996;Gh_A01G0709;Gh_D13G1396;Gh_A07G0501;Gh_D07G0571;Gh_D10G0547;Gh_A11G0899;Gh_A11G2248;Gh_D05G0041;Gh_D07G1353;Gh_D11G1045;Gh_A02G1017;Gh_…
GO:0043169	cation binding	Molecular Function	352	0.999817	Gh_A04G0743;Gh_A11G3024;Gh_D12G0915;Gh_A05G0491;Gh_A05G1009;Gh_A07G0267;Gh_D05G0609;Gh_D05G1127;Gh_D07G0323;Gh_D11G1279;Gh_A01G0555;Gh_A01G1500;Gh_A03G1583;Gh_A04G0923;Gh_A07G0501;Gh_A10G0513;Gh_A10G1238;Gh_D01G1746;Gh_D02G2422;Gh_D05G1628;Gh_D05G3504;Gh_D06G0230;Gh_D07G0571;Gh_D09G0075;Gh_D09G0305;Gh_D10G0547;Gh_Sca010391G01;Gh_A06G1389;Gh_D02G1253;Gh_A02G1337;Gh_A01G0951;Gh_A02G0221;Gh_A05G2224…
GO:0016651	oxidoreductase activity, acting on NAD(P)H	Molecular Function	4	0.999834	Gh_A02G0256;Gh_A05G2211;Gh_D03G1062;Gh_D05G2471
GO:0016668	oxidoreductase activity, acting on a sulfur group of donors, NAD(P) as acceptor	Molecular Function	1	0.999855	Gh_A02G0256
GO:0005096	GTPase activator activity	Molecular Function	1	0.999882	Gh_D10G1901
GO:0022891	substrate-specific transmembrane transporter activity	Molecular Function	49	0.999918	Gh_D07G0028;Gh_A08G1794;Gh_A10G0441;Gh_D01G1309;Gh_D08G2143;Gh_D10G0457;Gh_A12G1058;Gh_D05G2868;Gh_A06G1303;Gh_D06G1119;Gh_D06G1627;Gh_A08G2388;Gh_D05G0471;Gh_D06G0955;Gh_D03G0006;Gh_D12G1568;Gh_D02G0504;Gh_A02G1200;Gh_D03G1702;Gh_A11G1238;Gh_D10G1085;Gh_A03G2081;Gh_D05G0241;Gh_D10G0410;Gh_D11G2689;Gh_D12G1960;Gh_A01G0308;Gh_D06G0564;Gh_D10G0996;Gh_A01G0709;Gh_D13G1396;Gh_A07G0501;Gh_D07G0571;Gh_…
GO:0022892	substrate-specific transporter activity	Molecular Function	55	0.99993	Gh_D07G0028;Gh_A08G1794;Gh_A10G0441;Gh_D01G1309;Gh_D08G2143;Gh_D10G0457;Gh_A12G1058;Gh_D05G2868;Gh_A06G1303;Gh_D06G1119;Gh_D06G1627;Gh_A08G2388;Gh_D05G0471;Gh_D06G0955;Gh_D03G0006;Gh_D12G1568;Gh_D02G0504;Gh_A02G1200;Gh_D03G1702;Gh_A11G1238;Gh_D10G1085;Gh_A03G2081;Gh_D05G0241;Gh_D10G0410;Gh_D11G2689;Gh_D12G1960;Gh_D07G1254;Gh_A09G0408;Gh_D09G0425;Gh_A13G1491;Gh_D13G1820;Gh_A01G0308;Gh_D06G0564;Gh_…
GO:0050660	flavin adenine dinucleotide binding	Molecular Function	6	0.999956	Gh_A10G1238;Gh_A10G0062;Gh_D09G0264;Gh_D13G1208;Gh_A05G0035;Gh_D05G3926
GO:0070011	peptidase activity, acting on L-amino acid peptides	Molecular Function	40	0.999967	Gh_D02G2001;Gh_D05G1804;Gh_D07G0589;Gh_D08G1041;Gh_D10G2597;Gh_A05G3467;Gh_A09G2481;Gh_A10G1667;Gh_D04G1942;Gh_D05G2117;Gh_D10G1925;Gh_D11G1025;Gh_D12G1681;Gh_D13G1287;Gh_A07G0199;Gh_D05G0526;Gh_A03G1049;Gh_A07G2205;Gh_A09G0643;Gh_D13G0610;Gh_A05G1688;Gh_D05G1878;Gh_D06G0072;Gh_A05G2793;Gh_D05G3098;Gh_A07G0554;Gh_A07G1432;Gh_A08G2570;Gh_A10G0049;Gh_A11G1366;Gh_A12G2124;Gh_D04G1015;Gh_D05G1339;Gh_…
GO:0008047	enzyme activator activity	Molecular Function	1	0.999971	Gh_D10G1901
GO:0016616	oxidoreductase activity, acting on the CH-OH group of donors, NAD or NADP as acceptor	Molecular Function	8	0.999981	Gh_A10G0523;Gh_A05G3119;Gh_A09G0308;Gh_D11G2203;Gh_A10G0062;Gh_A05G3269;Gh_A05G2978;Gh_A11G3269
GO:0008233	peptidase activity	Molecular Function	41	0.999983	Gh_D02G2001;Gh_D05G1804;Gh_D07G0589;Gh_D08G1041;Gh_D10G2597;Gh_A05G3467;Gh_A09G2481;Gh_A10G1667;Gh_D04G1942;Gh_D05G2117;Gh_D10G1925;Gh_D11G1025;Gh_D12G1681;Gh_D13G1287;Gh_A07G0199;Gh_D05G0526;Gh_A03G1049;Gh_A07G2205;Gh_A09G0643;Gh_D13G0610;Gh_A05G1688;Gh_D05G1878;Gh_D06G0072;Gh_A05G2793;Gh_D05G3098;Gh_A07G0554;Gh_A07G1432;Gh_A08G2570;Gh_A10G0049;Gh_A11G1366;Gh_A12G2124;Gh_D04G1015;Gh_D05G1339;Gh_…
GO:0050662	coenzyme binding	Molecular Function	22	0.999995	Gh_A02G0986;Gh_D02G0541;Gh_D03G0502;Gh_D05G2629;Gh_D07G1463;Gh_D08G1936;Gh_D12G0571;Gh_A05G3269;Gh_A01G1586;Gh_A09G0386;Gh_A10G1238;Gh_A09G0308;Gh_D11G2203;Gh_A12G1429;Gh_A10G0062;Gh_D09G0264;Gh_D13G1208;Gh_A05G0035;Gh_D05G3926;Gh_A05G2978;Gh_A11G3269;Gh_D12G0619
GO:0020037	heme binding	Molecular Function	34	0.999997	Gh_A05G3141;Gh_A07G0275;Gh_A10G1627;Gh_A11G1669;Gh_A12G2221;Gh_D05G1817;Gh_A01G0951;Gh_A01G1586;Gh_A02G0221;Gh_A05G2224;Gh_A05G3812;Gh_A06G1386;Gh_A07G0725;Gh_A07G1623;Gh_A11G0336;Gh_A11G1429;Gh_A11G1658;Gh_A11G1705;Gh_D01G1909;Gh_D05G2486;Gh_D06G0087;Gh_D06G0106;Gh_D06G1730;Gh_D06G2203;Gh_D07G1822;Gh_D07G2137;Gh_D10G0144;Gh_D10G2445;Gh_D10G2490;Gh_D10G2555;Gh_D13G0395;Gh_Sca015724G01;Gh_A02G0666…
GO:0016614	oxidoreductase activity, acting on CH-OH group of donors	Molecular Function	8	0.999998	Gh_D11G2203;Gh_A10G0523;Gh_A05G3119;Gh_A09G0308;Gh_A10G0062;Gh_A05G3269;Gh_A05G2978;Gh_A11G3269
GO:0048037	cofactor binding	Molecular Function	33	0.999999	Gh_A02G0986;Gh_D02G0541;Gh_D03G0502;Gh_D05G2629;Gh_D07G1463;Gh_D08G1936;Gh_D12G0571;Gh_A05G3269;Gh_A05G3931;Gh_A01G0341;Gh_A04G0569;Gh_D04G1025;Gh_D12G2258;Gh_A13G2355;Gh_A08G1581;Gh_A01G2034;Gh_D01G0156;Gh_A12G2168;Gh_D12G2347;Gh_A01G1586;Gh_A09G0386;Gh_A10G1238;Gh_A09G0308;Gh_D11G2203;Gh_A12G1429;Gh_A10G0062;Gh_D09G0264;Gh_D13G1208;Gh_A05G0035;Gh_D05G3926;Gh_A05G2978;Gh_A11G3269;Gh_D12G0619
GO:0046906	tetrapyrrole binding	Molecular Function	34	0.999999	Gh_A05G3141;Gh_A07G0275;Gh_A10G1627;Gh_A11G1669;Gh_A12G2221;Gh_D05G1817;Gh_A01G0951;Gh_A01G1586;Gh_A02G0221;Gh_A05G2224;Gh_A05G3812;Gh_A06G1386;Gh_A07G0725;Gh_A07G1623;Gh_A11G0336;Gh_A11G1429;Gh_A11G1658;Gh_A11G1705;Gh_D01G1909;Gh_D05G2486;Gh_D06G0087;Gh_D06G0106;Gh_D06G1730;Gh_D06G2203;Gh_D07G1822;Gh_D07G2137;Gh_D10G0144;Gh_D10G2445;Gh_D10G2490;Gh_D10G2555;Gh_D13G0395;Gh_Sca015724G01;Gh_A02G0666…
GO:0005198	structural molecule activity	Molecular Function	44	1	Gh_A07G1077;Gh_A11G2256;Gh_D07G2180;Gh_D09G1534;Gh_A03G0056;Gh_A05G1290;Gh_A05G3116;Gh_A07G1512;Gh_A07G1770;Gh_A08G2179;Gh_A09G1250;Gh_A09G1317;Gh_A10G0983;Gh_A10G1019;Gh_A10G1582;Gh_A11G1212;Gh_A11G2906;Gh_A12G1510;Gh_A13G0151;Gh_D01G1626;Gh_D03G0354;Gh_D03G1344;Gh_D04G0536;Gh_D06G1106;Gh_D07G0893;Gh_D07G1715;Gh_D07G1716;Gh_D07G1973;Gh_D08G1524;Gh_D09G0757;Gh_D12G1287;Gh_D12G1726;Gh_D07G0170;Gh_…
GO:0003735	structural constituent of ribosome	Molecular Function	29	1	Gh_A03G0056;Gh_A05G1290;Gh_A05G3116;Gh_A07G1512;Gh_A07G1770;Gh_A08G2179;Gh_A09G1250;Gh_A09G1317;Gh_A10G0983;Gh_A10G1019;Gh_A10G1582;Gh_A11G1212;Gh_A11G2906;Gh_A12G1510;Gh_A13G0151;Gh_D01G1626;Gh_D03G0354;Gh_D03G1344;Gh_D04G0536;Gh_D06G1106;Gh_D07G0893;Gh_D07G1715;Gh_D07G1716;Gh_D07G1973;Gh_D08G1524;Gh_D09G0757;Gh_D12G1287;Gh_D12G1726;Gh_D07G0170
GO:0016491	oxidoreductase activity	Molecular Function	157	1	Gh_A01G0951;Gh_A02G0221;Gh_A05G2224;Gh_A05G3812;Gh_A06G1386;Gh_A07G0725;Gh_A07G1623;Gh_A11G0336;Gh_A11G1429;Gh_A11G1658;Gh_A11G1705;Gh_D01G1909;Gh_D05G2486;Gh_D06G0087;Gh_D06G0106;Gh_D06G1730;Gh_D06G2203;Gh_D07G1822;Gh_D07G2137;Gh_D10G0144;Gh_D10G2445;Gh_D10G2490;Gh_D10G2555;Gh_D13G0395;Gh_Sca015724G01;Gh_A02G0666;Gh_A07G1677;Gh_D04G0979;Gh_D11G2203;Gh_A06G0608;Gh_A10G0562;Gh_D06G0690;Gh_D10G0602…

## Sheet: SFG-profile6
GO ID	Description	Ontology	GeneRatio (3576)	pvalue	geneID
GO:0044699	single-organism process	Biological Process	748	4.52357e-15	Gh_A01G0525;Gh_A05G3973;Gh_A12G1248;Gh_D01G0538;Gh_A08G1905;Gh_D08G2271;Gh_D01G1293;Gh_A01G1576;Gh_A05G1510;Gh_A05G4022;Gh_A10G1773;Gh_D03G0070;Gh_D05G0030;Gh_D05G1684;Gh_D07G1640;Gh_D10G2047;Gh_D12G1507;Gh_A11G0544;Gh_A11G2499;Gh_D11G2844;Gh_A09G2360;Gh_Sca004812G05;Gh_A11G1922;Gh_D01G1570;Gh_A01G1144;Gh_A01G1763;Gh_A09G1299;Gh_D01G1248;Gh_D01G2006;Gh_D09G1314;Gh_A01G0010;Gh_A07G0260;Gh_A09G1004…
GO:0032787	monocarboxylic acid metabolic process	Biological Process	60	2.26803e-11	Gh_A03G1334;Gh_D02G1770;Gh_A07G0470;Gh_D02G1948;Gh_A02G0878;Gh_D02G1012;Gh_A04G0544;Gh_D01G2027;Gh_Sca011527G01;Gh_D06G0003;Gh_A01G0774;Gh_D01G0799;Gh_A03G0177;Gh_A11G0263;Gh_D03G1407;Gh_D08G0882;Gh_D11G0283;Gh_Sca004822G05;Gh_A03G2096;Gh_A09G2463;Gh_Sca006141G01;Gh_A03G0869;Gh_A03G0871;Gh_A06G1002;Gh_A08G1572;Gh_A08G2454;Gh_A12G2678;Gh_A13G1813;Gh_A13G1967;Gh_D02G1067;Gh_D03G1168;Gh_D06G1194;Gh_…
GO:0006631	fatty acid metabolic process	Biological Process	43	2.62753e-11	Gh_D02G1948;Gh_A03G2096;Gh_A09G2463;Gh_Sca006141G01;Gh_A03G0869;Gh_A03G0871;Gh_A06G1002;Gh_A08G1572;Gh_A08G2454;Gh_A12G2678;Gh_A13G1813;Gh_A13G1967;Gh_D02G1067;Gh_D03G1168;Gh_D06G1194;Gh_D07G0724;Gh_D08G0945;Gh_D13G2177;Gh_D13G2365;Gh_D08G0602;Gh_A01G1563;Gh_A05G0840;Gh_A09G0551;Gh_A10G1051;Gh_A10G1905;Gh_A12G1044;Gh_D01G0045;Gh_D01G1810;Gh_D02G1726;Gh_D05G3896;Gh_D06G2376;Gh_D07G0936;Gh_D10G1468…
GO:0015988	energy coupled proton transmembrane transport, against electrochemical gradient	Biological Process	27	2.93308e-11	Gh_A05G2918;Gh_A08G1675;Gh_A08G2305;Gh_D08G2025;Gh_D08G2347;Gh_A12G2109;Gh_D08G1278;Gh_D12G2280;Gh_A01G0039;Gh_A01G0920;Gh_A03G1761;Gh_A06G1834;Gh_A07G1974;Gh_A09G0221;Gh_D01G0039;Gh_D03G1757;Gh_D07G2192;Gh_D09G0209;Gh_D11G0447;Gh_D13G1432;Gh_D13G2512;Gh_Sca005051G02;Gh_A04G0851;Gh_A10G0019;Gh_D04G1349;Gh_D10G0021;Gh_Sca010487G02
GO:0015991	ATP hydrolysis coupled proton transport	Biological Process	27	2.93308e-11	Gh_A05G2918;Gh_A08G1675;Gh_A08G2305;Gh_D08G2025;Gh_D08G2347;Gh_A12G2109;Gh_D08G1278;Gh_D12G2280;Gh_A01G0039;Gh_A01G0920;Gh_A03G1761;Gh_A06G1834;Gh_A07G1974;Gh_A09G0221;Gh_D01G0039;Gh_D03G1757;Gh_D07G2192;Gh_D09G0209;Gh_D11G0447;Gh_D13G1432;Gh_D13G2512;Gh_Sca005051G02;Gh_A04G0851;Gh_A10G0019;Gh_D04G1349;Gh_D10G0021;Gh_Sca010487G02
GO:0090662	ATP hydrolysis coupled transmembrane transport	Biological Process	27	2.93308e-11	Gh_A05G2918;Gh_A08G1675;Gh_A08G2305;Gh_D08G2025;Gh_D08G2347;Gh_A12G2109;Gh_D08G1278;Gh_D12G2280;Gh_A01G0039;Gh_A01G0920;Gh_A03G1761;Gh_A06G1834;Gh_A07G1974;Gh_A09G0221;Gh_D01G0039;Gh_D03G1757;Gh_D07G2192;Gh_D09G0209;Gh_D11G0447;Gh_D13G1432;Gh_D13G2512;Gh_Sca005051G02;Gh_A04G0851;Gh_A10G0019;Gh_D04G1349;Gh_D10G0021;Gh_Sca010487G02
GO:0006633	fatty acid biosynthetic process	Biological Process	38	4.95255e-11	Gh_D02G1948;Gh_A03G2096;Gh_A09G2463;Gh_Sca006141G01;Gh_A03G0869;Gh_A03G0871;Gh_A06G1002;Gh_A08G1572;Gh_A08G2454;Gh_A12G2678;Gh_A13G1813;Gh_A13G1967;Gh_D02G1067;Gh_D03G1168;Gh_D06G1194;Gh_D07G0724;Gh_D08G0945;Gh_D13G2177;Gh_D13G2365;Gh_D08G0602;Gh_A01G1563;Gh_A05G0840;Gh_A09G0551;Gh_A10G1051;Gh_A10G1905;Gh_A12G1044;Gh_D01G0045;Gh_D01G1810;Gh_D02G1726;Gh_D05G3896;Gh_D06G2376;Gh_D07G0936;Gh_D10G1468…
GO:0051179	localization	Biological Process	309	1.14673e-10	Gh_A01G1277;Gh_A05G2335;Gh_A06G0360;Gh_A07G1426;Gh_A08G0237;Gh_A10G0866;Gh_A10G1029;Gh_A12G0286;Gh_A12G1091;Gh_A13G2153;Gh_D01G0743;Gh_D01G1498;Gh_D02G1507;Gh_D03G1643;Gh_D05G2597;Gh_D06G0390;Gh_D08G0326;Gh_D10G0576;Gh_D10G0888;Gh_A01G0820;Gh_A01G1843;Gh_A01G1844;Gh_A02G1800;Gh_A03G0083;Gh_A03G0325;Gh_A03G0410;Gh_A03G0702;Gh_A03G1351;Gh_A04G0836;Gh_A04G1428;Gh_A05G0865;Gh_A06G0077;Gh_A06G0845;Gh_…
GO:0006810	transport	Biological Process	305	2.19113e-10	Gh_A01G1277;Gh_A05G2335;Gh_A06G0360;Gh_A07G1426;Gh_A08G0237;Gh_A10G0866;Gh_A10G1029;Gh_A12G0286;Gh_A12G1091;Gh_A13G2153;Gh_D01G0743;Gh_D01G1498;Gh_D02G1507;Gh_D03G1643;Gh_D05G2597;Gh_D06G0390;Gh_D08G0326;Gh_D10G0576;Gh_D10G0888;Gh_A01G0820;Gh_A01G1843;Gh_A01G1844;Gh_A02G1800;Gh_A03G0083;Gh_A03G0325;Gh_A03G0410;Gh_A03G0702;Gh_A03G1351;Gh_A04G0836;Gh_A04G1428;Gh_A05G0865;Gh_A06G0077;Gh_A06G0845;Gh_…
GO:0034613	cellular protein localization	Biological Process	90	2.28386e-10	Gh_A09G2360;Gh_A07G2107;Gh_D07G2318;Gh_A08G1035;Gh_A08G1815;Gh_A01G2032;Gh_A02G0130;Gh_A02G1450;Gh_A03G1716;Gh_A03G1746;Gh_A04G1058;Gh_A05G0530;Gh_A05G2667;Gh_A05G3042;Gh_A06G0856;Gh_A06G0939;Gh_A06G1761;Gh_A07G1255;Gh_A07G1823;Gh_A09G0797;Gh_A09G1659;Gh_A09G1858;Gh_A10G0116;Gh_A10G0235;Gh_A10G1215;Gh_A11G0267;Gh_A11G0977;Gh_A11G2092;Gh_A12G2251;Gh_A13G0135;Gh_A13G1560;Gh_A13G1575;Gh_A13G1832;Gh_…
GO:0070727	cellular macromolecule localization	Biological Process	90	2.28386e-10	Gh_A09G2360;Gh_A07G2107;Gh_D07G2318;Gh_A08G1035;Gh_A08G1815;Gh_A01G2032;Gh_A02G0130;Gh_A02G1450;Gh_A03G1716;Gh_A03G1746;Gh_A04G1058;Gh_A05G0530;Gh_A05G2667;Gh_A05G3042;Gh_A06G0856;Gh_A06G0939;Gh_A06G1761;Gh_A07G1255;Gh_A07G1823;Gh_A09G0797;Gh_A09G1659;Gh_A09G1858;Gh_A10G0116;Gh_A10G0235;Gh_A10G1215;Gh_A11G0267;Gh_A11G0977;Gh_A11G2092;Gh_A12G2251;Gh_A13G0135;Gh_A13G1560;Gh_A13G1575;Gh_A13G1832;Gh_…
GO:0051234	establishment of localization	Biological Process	305	3.12936e-10	Gh_A01G1277;Gh_A05G2335;Gh_A06G0360;Gh_A07G1426;Gh_A08G0237;Gh_A10G0866;Gh_A10G1029;Gh_A12G0286;Gh_A12G1091;Gh_A13G2153;Gh_D01G0743;Gh_D01G1498;Gh_D02G1507;Gh_D03G1643;Gh_D05G2597;Gh_D06G0390;Gh_D08G0326;Gh_D10G0576;Gh_D10G0888;Gh_A01G0820;Gh_A01G1843;Gh_A01G1844;Gh_A02G1800;Gh_A03G0083;Gh_A03G0325;Gh_A03G0410;Gh_A03G0702;Gh_A03G1351;Gh_A04G0836;Gh_A04G1428;Gh_A05G0865;Gh_A06G0077;Gh_A06G0845;Gh_…
GO:0006886	intracellular protein transport	Biological Process	86	3.68846e-10	Gh_A09G2360;Gh_A07G2107;Gh_D07G2318;Gh_A08G1035;Gh_A08G1815;Gh_A01G2032;Gh_A02G0130;Gh_A02G1450;Gh_A03G1716;Gh_A03G1746;Gh_A04G1058;Gh_A05G0530;Gh_A05G2667;Gh_A05G3042;Gh_A06G0856;Gh_A06G0939;Gh_A06G1761;Gh_A07G1255;Gh_A07G1823;Gh_A09G0797;Gh_A09G1659;Gh_A09G1858;Gh_A10G0116;Gh_A10G0235;Gh_A10G1215;Gh_A11G0267;Gh_A11G0977;Gh_A11G2092;Gh_A12G2251;Gh_A13G0135;Gh_A13G1560;Gh_A13G1575;Gh_A13G1832;Gh_…
GO:0072330	monocarboxylic acid biosynthetic process	Biological Process	38	6.70122e-10	Gh_D02G1948;Gh_A03G2096;Gh_A09G2463;Gh_Sca006141G01;Gh_A03G0869;Gh_A03G0871;Gh_A06G1002;Gh_A08G1572;Gh_A08G2454;Gh_A12G2678;Gh_A13G1813;Gh_A13G1967;Gh_D02G1067;Gh_D03G1168;Gh_D06G1194;Gh_D07G0724;Gh_D08G0945;Gh_D13G2177;Gh_D13G2365;Gh_D08G0602;Gh_A01G1563;Gh_A05G0840;Gh_A09G0551;Gh_A10G1051;Gh_A10G1905;Gh_A12G1044;Gh_D01G0045;Gh_D01G1810;Gh_D02G1726;Gh_D05G3896;Gh_D06G2376;Gh_D07G0936;Gh_D10G1468…
GO:0046907	intracellular transport	Biological Process	93	1.12143e-09	Gh_A09G2360;Gh_A05G0932;Gh_A13G2035;Gh_D05G1017;Gh_D13G2437;Gh_A07G2107;Gh_D07G2318;Gh_D12G0432;Gh_A08G1035;Gh_A08G1815;Gh_A01G2032;Gh_A02G0130;Gh_A02G1450;Gh_A03G1716;Gh_A03G1746;Gh_A04G1058;Gh_A05G0530;Gh_A05G2667;Gh_A05G3042;Gh_A06G0856;Gh_A06G0939;Gh_A06G1761;Gh_A07G1255;Gh_A07G1823;Gh_A09G0797;Gh_A09G1659;Gh_A09G1858;Gh_A10G0116;Gh_A10G0235;Gh_A10G1215;Gh_A11G0267;Gh_A11G0977;Gh_A11G2092;Gh_…
GO:0044281	small molecule metabolic process	Biological Process	165	1.36964e-09	Gh_A08G1905;Gh_D08G2271;Gh_A01G1144;Gh_A01G1763;Gh_A09G1299;Gh_D01G1248;Gh_D01G2006;Gh_D09G1314;Gh_A01G0010;Gh_A03G0536;Gh_A08G1891;Gh_D11G2666;Gh_D06G0615;Gh_D07G0231;Gh_A12G0430;Gh_D12G0427;Gh_A06G1313;Gh_D05G0435;Gh_A05G1924;Gh_D05G2157;Gh_A05G2556;Gh_A01G1685;Gh_A12G1414;Gh_D12G1534;Gh_D12G2589;Gh_A03G1334;Gh_D02G1770;Gh_A09G2279;Gh_A13G0863;Gh_A07G1554;Gh_D04G1579;Gh_D12G0199;Gh_A05G3724;Gh_…
GO:0051641	cellular localization	Biological Process	103	1.60288e-09	Gh_A09G2360;Gh_A05G0932;Gh_A13G2035;Gh_D05G1017;Gh_D13G2437;Gh_A07G2107;Gh_D07G2318;Gh_D12G0432;Gh_A01G1064;Gh_A09G1270;Gh_A10G1765;Gh_D09G1272;Gh_D10G2039;Gh_D12G1810;Gh_A08G1035;Gh_A08G1815;Gh_A01G2032;Gh_A02G0130;Gh_A02G1450;Gh_A03G1716;Gh_A03G1746;Gh_A04G1058;Gh_A05G0530;Gh_A05G2667;Gh_A05G3042;Gh_A06G0856;Gh_A06G0939;Gh_A06G1761;Gh_A07G1255;Gh_A07G1823;Gh_A09G0797;Gh_A09G1659;Gh_A09G1858;Gh_…
GO:0006818	hydrogen transport	Biological Process	37	2.39043e-09	Gh_A03G0725;Gh_A10G0582;Gh_D13G2506;Gh_D12G2108;Gh_Sca005999G01;Gh_A04G0851;Gh_D04G1349;Gh_Sca010487G02;Gh_A05G0066;Gh_A08G0801;Gh_A13G0220;Gh_D13G0234;Gh_A03G1169;Gh_A10G0019;Gh_D10G0021;Gh_A05G2918;Gh_A08G1675;Gh_A08G2305;Gh_D08G2025;Gh_D08G2347;Gh_A12G2109;Gh_D08G1278;Gh_D12G2280;Gh_A01G0039;Gh_A01G0920;Gh_A03G1761;Gh_A06G1834;Gh_A07G1974;Gh_A09G0221;Gh_D01G0039;Gh_D03G1757;Gh_D07G2192;Gh_D09G…
GO:0015992	proton transport	Biological Process	37	2.39043e-09	Gh_A03G0725;Gh_A10G0582;Gh_D13G2506;Gh_D12G2108;Gh_Sca005999G01;Gh_A04G0851;Gh_D04G1349;Gh_Sca010487G02;Gh_A05G0066;Gh_A08G0801;Gh_A13G0220;Gh_D13G0234;Gh_A03G1169;Gh_A10G0019;Gh_D10G0021;Gh_A05G2918;Gh_A08G1675;Gh_A08G2305;Gh_D08G2025;Gh_D08G2347;Gh_A12G2109;Gh_D08G1278;Gh_D12G2280;Gh_A01G0039;Gh_A01G0920;Gh_A03G1761;Gh_A06G1834;Gh_A07G1974;Gh_A09G0221;Gh_D01G0039;Gh_D03G1757;Gh_D07G2192;Gh_D09G…
GO:0051649	establishment of localization in cell	Biological Process	99	2.9082e-09	Gh_A09G2360;Gh_A05G0932;Gh_A13G2035;Gh_D05G1017;Gh_D13G2437;Gh_A07G2107;Gh_D07G2318;Gh_D12G0432;Gh_A01G1064;Gh_A09G1270;Gh_A10G1765;Gh_D09G1272;Gh_D10G2039;Gh_D12G1810;Gh_A08G1035;Gh_A08G1815;Gh_A01G2032;Gh_A02G0130;Gh_A02G1450;Gh_A03G1716;Gh_A03G1746;Gh_A04G1058;Gh_A05G0530;Gh_A05G2667;Gh_A05G3042;Gh_A06G0856;Gh_A06G0939;Gh_A06G1761;Gh_A07G1255;Gh_A07G1823;Gh_A09G0797;Gh_A09G1659;Gh_A09G1858;Gh_…
GO:0033036	macromolecule localization	Biological Process	108	8.23592e-09	Gh_A09G2360;Gh_A07G2107;Gh_D07G2318;Gh_A03G0873;Gh_D02G1148;Gh_A03G0655;Gh_A08G1035;Gh_A08G1815;Gh_A01G2032;Gh_A02G0130;Gh_A02G1450;Gh_A03G1716;Gh_A03G1746;Gh_A04G1058;Gh_A05G0530;Gh_A05G2667;Gh_A05G3042;Gh_A06G0856;Gh_A06G0939;Gh_A06G1761;Gh_A07G1255;Gh_A07G1823;Gh_A09G0797;Gh_A09G1659;Gh_A09G1858;Gh_A10G0116;Gh_A10G0235;Gh_A10G1215;Gh_A11G0267;Gh_A11G0977;Gh_A11G2092;Gh_A12G2251;Gh_A13G0135;Gh_…
GO:0008104	protein localization	Biological Process	98	1.25588e-08	Gh_A09G2360;Gh_A07G2107;Gh_D07G2318;Gh_A08G1035;Gh_A08G1815;Gh_A01G2032;Gh_A02G0130;Gh_A02G1450;Gh_A03G1716;Gh_A03G1746;Gh_A04G1058;Gh_A05G0530;Gh_A05G2667;Gh_A05G3042;Gh_A06G0856;Gh_A06G0939;Gh_A06G1761;Gh_A07G1255;Gh_A07G1823;Gh_A09G0797;Gh_A09G1659;Gh_A09G1858;Gh_A10G0116;Gh_A10G0235;Gh_A10G1215;Gh_A11G0267;Gh_A11G0977;Gh_A11G2092;Gh_A12G2251;Gh_A13G0135;Gh_A13G1560;Gh_A13G1575;Gh_A13G1832;Gh_…
GO:1902600	hydrogen ion transmembrane transport	Biological Process	32	2.18481e-08	Gh_A03G0725;Gh_A10G0582;Gh_D13G2506;Gh_D12G2108;Gh_Sca005999G01;Gh_A04G0851;Gh_D04G1349;Gh_Sca010487G02;Gh_A05G2918;Gh_A08G1675;Gh_A08G2305;Gh_D08G2025;Gh_D08G2347;Gh_A12G2109;Gh_D08G1278;Gh_D12G2280;Gh_A01G0039;Gh_A01G0920;Gh_A03G1761;Gh_A06G1834;Gh_A07G1974;Gh_A09G0221;Gh_D01G0039;Gh_D03G1757;Gh_D07G2192;Gh_D09G0209;Gh_D11G0447;Gh_D13G1432;Gh_D13G2512;Gh_Sca005051G02;Gh_A10G0019;Gh_D10G0021
GO:0015031	protein transport	Biological Process	94	2.40174e-08	Gh_A09G2360;Gh_A07G2107;Gh_D07G2318;Gh_A08G1035;Gh_A08G1815;Gh_A01G2032;Gh_A02G0130;Gh_A02G1450;Gh_A03G1716;Gh_A03G1746;Gh_A04G1058;Gh_A05G0530;Gh_A05G2667;Gh_A05G3042;Gh_A06G0856;Gh_A06G0939;Gh_A06G1761;Gh_A07G1255;Gh_A07G1823;Gh_A09G0797;Gh_A09G1659;Gh_A09G1858;Gh_A10G0116;Gh_A10G0235;Gh_A10G1215;Gh_A11G0267;Gh_A11G0977;Gh_A11G2092;Gh_A12G2251;Gh_A13G0135;Gh_A13G1560;Gh_A13G1575;Gh_A13G1832;Gh_…
GO:0071702	organic substance transport	Biological Process	115	3.14828e-08	Gh_A09G2360;Gh_A03G0410;Gh_A03G1351;Gh_A05G0865;Gh_D02G1791;Gh_D06G0534;Gh_D08G1842;Gh_A07G2107;Gh_D07G2318;Gh_D04G1572;Gh_A03G0873;Gh_D02G1148;Gh_A03G0655;Gh_A08G1035;Gh_A08G1815;Gh_D03G0793;Gh_D11G1270;Gh_A01G2032;Gh_A02G0130;Gh_A02G1450;Gh_A03G1716;Gh_A03G1746;Gh_A04G1058;Gh_A05G0530;Gh_A05G2667;Gh_A05G3042;Gh_A06G0856;Gh_A06G0939;Gh_A06G1761;Gh_A07G1255;Gh_A07G1823;Gh_A09G0797;Gh_A09G1659;Gh_…
GO:0045184	establishment of protein localization	Biological Process	94	4.53979e-08	Gh_A09G2360;Gh_A07G2107;Gh_D07G2318;Gh_A08G1035;Gh_A08G1815;Gh_A01G2032;Gh_A02G0130;Gh_A02G1450;Gh_A03G1716;Gh_A03G1746;Gh_A04G1058;Gh_A05G0530;Gh_A05G2667;Gh_A05G3042;Gh_A06G0856;Gh_A06G0939;Gh_A06G1761;Gh_A07G1255;Gh_A07G1823;Gh_A09G0797;Gh_A09G1659;Gh_A09G1858;Gh_A10G0116;Gh_A10G0235;Gh_A10G1215;Gh_A11G0267;Gh_A11G0977;Gh_A11G2092;Gh_A12G2251;Gh_A13G0135;Gh_A13G1560;Gh_A13G1575;Gh_A13G1832;Gh_…
GO:0044763	single-organism cellular process	Biological Process	462	5.09501e-08	Gh_A01G0525;Gh_A05G3973;Gh_A12G1248;Gh_D01G0538;Gh_A08G1905;Gh_D08G2271;Gh_A09G2360;Gh_Sca004812G05;Gh_D01G1570;Gh_A01G1144;Gh_A01G1763;Gh_A09G1299;Gh_D01G1248;Gh_D01G2006;Gh_D09G1314;Gh_A01G0010;Gh_A07G0260;Gh_A09G1004;Gh_D02G0404;Gh_A01G1754;Gh_A08G1010;Gh_D01G1998;Gh_D08G2496;Gh_D03G1279;Gh_D13G0578;Gh_D13G0579;Gh_D13G0580;Gh_D13G0581;Gh_A02G0132;Gh_A03G1715;Gh_A04G0685;Gh_A06G1168;Gh_A07G1488…
GO:0006082	organic acid metabolic process	Biological Process	108	5.4992e-08	Gh_A03G0536;Gh_A08G1891;Gh_D11G2666;Gh_D06G0615;Gh_D07G0231;Gh_A12G0430;Gh_D12G0427;Gh_A06G1313;Gh_D05G0435;Gh_A05G1924;Gh_D05G2157;Gh_A05G2556;Gh_A01G1685;Gh_A12G1414;Gh_D12G1534;Gh_D12G2589;Gh_A03G1334;Gh_D02G1770;Gh_A09G2279;Gh_A13G0863;Gh_A07G1554;Gh_D04G1579;Gh_D12G0199;Gh_A01G0404;Gh_A04G0320;Gh_A11G0788;Gh_A10G1132;Gh_D09G1963;Gh_D10G1367;Gh_D09G2209;Gh_A07G0470;Gh_A11G1562;Gh_D02G1948;Gh_…
GO:0044710	single-organism metabolic process	Biological Process	439	7.08927e-08	Gh_A08G1905;Gh_D08G2271;Gh_A01G1144;Gh_A01G1763;Gh_A09G1299;Gh_D01G1248;Gh_D01G2006;Gh_D09G1314;Gh_A01G0010;Gh_A03G0536;Gh_A08G1891;Gh_D11G2666;Gh_D06G0615;Gh_D07G0231;Gh_A08G2403;Gh_D04G0007;Gh_D11G0502;Gh_A11G1126;Gh_D09G0354;Gh_A04G0755;Gh_A10G1960;Gh_D04G1238;Gh_D10G2242;Gh_D11G1076;Gh_D12G1194;Gh_A10G0240;Gh_A02G1653;Gh_A02G1681;Gh_A04G0155;Gh_A04G0528;Gh_A05G1316;Gh_A05G1330;Gh_A05G1919;Gh_…
GO:0019752	carboxylic acid metabolic process	Biological Process	107	8.55494e-08	Gh_A03G0536;Gh_A08G1891;Gh_D11G2666;Gh_D06G0615;Gh_D07G0231;Gh_A12G0430;Gh_D12G0427;Gh_A06G1313;Gh_D05G0435;Gh_A05G1924;Gh_D05G2157;Gh_A05G2556;Gh_A01G1685;Gh_A12G1414;Gh_D12G1534;Gh_D12G2589;Gh_A03G1334;Gh_D02G1770;Gh_A09G2279;Gh_A13G0863;Gh_A07G1554;Gh_D04G1579;Gh_D12G0199;Gh_A01G0404;Gh_A04G0320;Gh_A11G0788;Gh_A10G1132;Gh_D09G1963;Gh_D10G1367;Gh_A07G0470;Gh_A11G1562;Gh_D02G1948;Gh_D11G1707;Gh_…
GO:0043436	oxoacid metabolic process	Biological Process	107	8.55494e-08	Gh_A03G0536;Gh_A08G1891;Gh_D11G2666;Gh_D06G0615;Gh_D07G0231;Gh_A12G0430;Gh_D12G0427;Gh_A06G1313;Gh_D05G0435;Gh_A05G1924;Gh_D05G2157;Gh_A05G2556;Gh_A01G1685;Gh_A12G1414;Gh_D12G1534;Gh_D12G2589;Gh_A03G1334;Gh_D02G1770;Gh_A09G2279;Gh_A13G0863;Gh_A07G1554;Gh_D04G1579;Gh_D12G0199;Gh_A01G0404;Gh_A04G0320;Gh_A11G0788;Gh_A10G1132;Gh_D09G1963;Gh_D10G1367;Gh_A07G0470;Gh_A11G1562;Gh_D02G1948;Gh_D11G1707;Gh_…
GO:0015672	monovalent inorganic cation transport	Biological Process	50	1.66419e-07	Gh_A03G0725;Gh_A10G0582;Gh_D13G2506;Gh_D12G2108;Gh_Sca005999G01;Gh_A04G0851;Gh_D04G1349;Gh_Sca010487G02;Gh_A05G0066;Gh_A08G0801;Gh_A13G0220;Gh_D13G0234;Gh_A03G1169;Gh_A10G0019;Gh_D10G0021;Gh_A09G1073;Gh_D09G1081;Gh_A05G2918;Gh_A08G1675;Gh_A08G2305;Gh_D08G2025;Gh_D08G2347;Gh_A12G2109;Gh_D08G1278;Gh_D12G2280;Gh_A01G0039;Gh_A01G0920;Gh_A03G1761;Gh_A06G1834;Gh_A07G1974;Gh_A09G0221;Gh_D01G0039;Gh_D03G…
GO:0016053	organic acid biosynthetic process	Biological Process	57	3.79072e-07	Gh_A05G1924;Gh_D05G2157;Gh_A05G2556;Gh_A09G2279;Gh_A13G0863;Gh_A07G1554;Gh_D04G1579;Gh_D12G0199;Gh_D02G1948;Gh_D11G1707;Gh_A03G2096;Gh_A09G2463;Gh_Sca006141G01;Gh_A03G0869;Gh_A03G0871;Gh_A06G1002;Gh_A08G1572;Gh_A08G2454;Gh_A12G2678;Gh_A13G1813;Gh_A13G1967;Gh_D02G1067;Gh_D03G1168;Gh_D06G1194;Gh_D07G0724;Gh_D08G0945;Gh_D13G2177;Gh_D13G2365;Gh_D08G0602;Gh_A01G1563;Gh_A05G0840;Gh_A09G0551;Gh_A10G1051…
GO:0046394	carboxylic acid biosynthetic process	Biological Process	57	3.79072e-07	Gh_A05G1924;Gh_D05G2157;Gh_A05G2556;Gh_A09G2279;Gh_A13G0863;Gh_A07G1554;Gh_D04G1579;Gh_D12G0199;Gh_D02G1948;Gh_D11G1707;Gh_A03G2096;Gh_A09G2463;Gh_Sca006141G01;Gh_A03G0869;Gh_A03G0871;Gh_A06G1002;Gh_A08G1572;Gh_A08G2454;Gh_A12G2678;Gh_A13G1813;Gh_A13G1967;Gh_D02G1067;Gh_D03G1168;Gh_D06G1194;Gh_D07G0724;Gh_D08G0945;Gh_D13G2177;Gh_D13G2365;Gh_D08G0602;Gh_A01G1563;Gh_A05G0840;Gh_A09G0551;Gh_A10G1051…
GO:0098655	cation transmembrane transport	Biological Process	41	4.72191e-07	Gh_A03G0725;Gh_A10G0582;Gh_D13G2506;Gh_D12G2108;Gh_Sca005999G01;Gh_A04G0851;Gh_D04G1349;Gh_Sca010487G02;Gh_D07G0158;Gh_D13G2024;Gh_A05G2918;Gh_A08G1675;Gh_A08G2305;Gh_D08G2025;Gh_D08G2347;Gh_A12G2109;Gh_D08G1278;Gh_D12G2280;Gh_A01G0039;Gh_A01G0920;Gh_A03G1761;Gh_A06G1834;Gh_A07G1974;Gh_A09G0221;Gh_D01G0039;Gh_D03G1757;Gh_D07G2192;Gh_D09G0209;Gh_D11G0447;Gh_D13G1432;Gh_D13G2512;Gh_Sca005051G02;Gh_…
GO:0098660	inorganic ion transmembrane transport	Biological Process	41	4.72191e-07	Gh_A03G0725;Gh_A10G0582;Gh_D13G2506;Gh_D12G2108;Gh_Sca005999G01;Gh_A04G0851;Gh_D04G1349;Gh_Sca010487G02;Gh_D07G0158;Gh_D13G2024;Gh_A05G2918;Gh_A08G1675;Gh_A08G2305;Gh_D08G2025;Gh_D08G2347;Gh_A12G2109;Gh_D08G1278;Gh_D12G2280;Gh_A01G0039;Gh_A01G0920;Gh_A03G1761;Gh_A06G1834;Gh_A07G1974;Gh_A09G0221;Gh_D01G0039;Gh_D03G1757;Gh_D07G2192;Gh_D09G0209;Gh_D11G0447;Gh_D13G1432;Gh_D13G2512;Gh_Sca005051G02;Gh_…
GO:0098662	inorganic cation transmembrane transport	Biological Process	41	4.72191e-07	Gh_A03G0725;Gh_A10G0582;Gh_D13G2506;Gh_D12G2108;Gh_Sca005999G01;Gh_A04G0851;Gh_D04G1349;Gh_Sca010487G02;Gh_D07G0158;Gh_D13G2024;Gh_A05G2918;Gh_A08G1675;Gh_A08G2305;Gh_D08G2025;Gh_D08G2347;Gh_A12G2109;Gh_D08G1278;Gh_D12G2280;Gh_A01G0039;Gh_A01G0920;Gh_A03G1761;Gh_A06G1834;Gh_A07G1974;Gh_A09G0221;Gh_D01G0039;Gh_D03G1757;Gh_D07G2192;Gh_D09G0209;Gh_D11G0447;Gh_D13G1432;Gh_D13G2512;Gh_Sca005051G02;Gh_…
GO:0055114	oxidation-reduction process	Biological Process	241	1.558e-06	Gh_A01G1144;Gh_A01G1763;Gh_A09G1299;Gh_D01G1248;Gh_D01G2006;Gh_D09G1314;Gh_A01G0010;Gh_A09G1395;Gh_D09G1400;Gh_D12G0366;Gh_D09G0592;Gh_D13G1056;Gh_A02G0553;Gh_A11G1562;Gh_A07G1633;Gh_A03G0869;Gh_A03G0871;Gh_A06G1002;Gh_A08G1572;Gh_A08G2454;Gh_A12G2678;Gh_A13G1813;Gh_A13G1967;Gh_D02G1067;Gh_D03G1168;Gh_D06G1194;Gh_D07G0724;Gh_D08G0945;Gh_D13G2177;Gh_D13G2365;Gh_A01G1905;Gh_A03G1064;Gh_A09G1746;Gh_…
GO:0044283	small molecule biosynthetic process	Biological Process	60	1.8247e-06	Gh_A05G1924;Gh_D05G2157;Gh_A05G2556;Gh_A09G2279;Gh_A13G0863;Gh_A07G1554;Gh_D04G1579;Gh_D12G0199;Gh_A12G2606;Gh_D02G1948;Gh_D11G1707;Gh_A03G2096;Gh_A09G2463;Gh_Sca006141G01;Gh_A03G0869;Gh_A03G0871;Gh_A06G1002;Gh_A08G1572;Gh_A08G2454;Gh_A12G2678;Gh_A13G1813;Gh_A13G1967;Gh_D02G1067;Gh_D03G1168;Gh_D06G1194;Gh_D07G0724;Gh_D08G0945;Gh_D13G2177;Gh_D13G2365;Gh_D08G0602;Gh_A01G1563;Gh_A05G0840;Gh_A09G0551…
GO:0009116	nucleoside metabolic process	Biological Process	47	2.24088e-06	Gh_A01G1144;Gh_A01G1763;Gh_A09G1299;Gh_D01G1248;Gh_D01G2006;Gh_D09G1314;Gh_A01G0010;Gh_A04G0851;Gh_D04G1349;Gh_A08G2187;Gh_D08G2552;Gh_A03G0725;Gh_A10G0582;Gh_D13G2506;Gh_D12G2108;Gh_Sca005999G01;Gh_Sca010487G02;Gh_A09G1394;Gh_D09G1399;Gh_D12G0115;Gh_A03G1790;Gh_A05G3873;Gh_D02G2223;Gh_A02G0878;Gh_D02G1012;Gh_A04G0544;Gh_D01G2027;Gh_Sca011527G01;Gh_D06G0003;Gh_A01G0774;Gh_D01G0799;Gh_A03G0177;Gh_…
GO:1901657	glycosyl compound metabolic process	Biological Process	47	2.24088e-06	Gh_A01G1144;Gh_A01G1763;Gh_A09G1299;Gh_D01G1248;Gh_D01G2006;Gh_D09G1314;Gh_A01G0010;Gh_A04G0851;Gh_D04G1349;Gh_A08G2187;Gh_D08G2552;Gh_A03G0725;Gh_A10G0582;Gh_D13G2506;Gh_D12G2108;Gh_Sca005999G01;Gh_Sca010487G02;Gh_A09G1394;Gh_D09G1399;Gh_D12G0115;Gh_A03G1790;Gh_A05G3873;Gh_D02G2223;Gh_A02G0878;Gh_D02G1012;Gh_A04G0544;Gh_D01G2027;Gh_Sca011527G01;Gh_D06G0003;Gh_A01G0774;Gh_D01G0799;Gh_A03G0177;Gh_…
GO:0006122	mitochondrial electron transport, ubiquinol to cytochrome c	Biological Process	7	3.27313e-06	Gh_A01G1144;Gh_A01G1763;Gh_A09G1299;Gh_D01G1248;Gh_D01G2006;Gh_D09G1314;Gh_A01G0010
GO:0009119	ribonucleoside metabolic process	Biological Process	44	3.31896e-06	Gh_A01G1144;Gh_A01G1763;Gh_A09G1299;Gh_D01G1248;Gh_D01G2006;Gh_D09G1314;Gh_A01G0010;Gh_A04G0851;Gh_D04G1349;Gh_A08G2187;Gh_D08G2552;Gh_A03G0725;Gh_A10G0582;Gh_D13G2506;Gh_D12G2108;Gh_Sca005999G01;Gh_Sca010487G02;Gh_A09G1394;Gh_D09G1399;Gh_D12G0115;Gh_A02G0878;Gh_D02G1012;Gh_A04G0544;Gh_D01G2027;Gh_Sca011527G01;Gh_D06G0003;Gh_A01G0774;Gh_D01G0799;Gh_A03G0177;Gh_A11G0263;Gh_D03G1407;Gh_D08G0882;Gh_…
GO:0051258	protein polymerization	Biological Process	18	6.29201e-06	Gh_A03G0129;Gh_A05G3784;Gh_A05G3802;Gh_A06G0038;Gh_A06G0984;Gh_A11G0689;Gh_A11G2095;Gh_A13G0807;Gh_A13G1964;Gh_D01G0939;Gh_D02G0869;Gh_D05G1052;Gh_D06G1158;Gh_D11G0806;Gh_D11G2411;Gh_D11G3034;Gh_D13G2360;Gh_Sca012883G01
GO:0042278	purine nucleoside metabolic process	Biological Process	42	6.57587e-06	Gh_A01G1144;Gh_A01G1763;Gh_A09G1299;Gh_D01G1248;Gh_D01G2006;Gh_D09G1314;Gh_A01G0010;Gh_A04G0851;Gh_D04G1349;Gh_A03G0725;Gh_A10G0582;Gh_D13G2506;Gh_D12G2108;Gh_Sca005999G01;Gh_Sca010487G02;Gh_A09G1394;Gh_D09G1399;Gh_D12G0115;Gh_A02G0878;Gh_D02G1012;Gh_A04G0544;Gh_D01G2027;Gh_Sca011527G01;Gh_D06G0003;Gh_A01G0774;Gh_D01G0799;Gh_A03G0177;Gh_A11G0263;Gh_D03G1407;Gh_D08G0882;Gh_D11G0283;Gh_Sca004822G05…
GO:0046128	purine ribonucleoside metabolic process	Biological Process	42	6.57587e-06	Gh_A01G1144;Gh_A01G1763;Gh_A09G1299;Gh_D01G1248;Gh_D01G2006;Gh_D09G1314;Gh_A01G0010;Gh_A04G0851;Gh_D04G1349;Gh_A03G0725;Gh_A10G0582;Gh_D13G2506;Gh_D12G2108;Gh_Sca005999G01;Gh_Sca010487G02;Gh_A09G1394;Gh_D09G1399;Gh_D12G0115;Gh_A02G0878;Gh_D02G1012;Gh_A04G0544;Gh_D01G2027;Gh_Sca011527G01;Gh_D06G0003;Gh_A01G0774;Gh_D01G0799;Gh_A03G0177;Gh_A11G0263;Gh_D03G1407;Gh_D08G0882;Gh_D11G0283;Gh_Sca004822G05…
GO:0009690	cytokinin metabolic process	Biological Process	9	7.45648e-06	Gh_A05G1631;Gh_A06G0643;Gh_A13G0113;Gh_A13G1660;Gh_D04G0688;Gh_D05G1813;Gh_D06G0733;Gh_D13G0129;Gh_D13G2023
GO:0010817	regulation of hormone levels	Biological Process	9	7.45648e-06	Gh_A05G1631;Gh_A06G0643;Gh_A13G0113;Gh_A13G1660;Gh_D04G0688;Gh_D05G1813;Gh_D06G0733;Gh_D13G0129;Gh_D13G2023
GO:0034754	cellular hormone metabolic process	Biological Process	9	7.45648e-06	Gh_A05G1631;Gh_A06G0643;Gh_A13G0113;Gh_A13G1660;Gh_D04G0688;Gh_D05G1813;Gh_D06G0733;Gh_D13G0129;Gh_D13G2023
GO:0042445	hormone metabolic process	Biological Process	9	7.45648e-06	Gh_A05G1631;Gh_A06G0643;Gh_A13G0113;Gh_A13G1660;Gh_D04G0688;Gh_D05G1813;Gh_D06G0733;Gh_D13G0129;Gh_D13G2023
GO:0006913	nucleocytoplasmic transport	Biological Process	29	7.9459e-06	Gh_A08G1035;Gh_A08G1815;Gh_A09G1659;Gh_A12G2251;Gh_D08G2496;Gh_A02G0132;Gh_A03G1715;Gh_A04G0685;Gh_A06G1168;Gh_A07G1488;Gh_A07G1758;Gh_A07G1793;Gh_A10G1211;Gh_A11G0475;Gh_A11G1837;Gh_A12G0833;Gh_D02G0165;Gh_D02G0204;Gh_D02G2136;Gh_D03G1161;Gh_D07G0993;Gh_D07G1637;Gh_D09G0791;Gh_D10G0328;Gh_D10G1287;Gh_D11G0269;Gh_D11G2180;Gh_D12G0897;Gh_D13G0342
GO:0051169	nuclear transport	Biological Process	29	7.9459e-06	Gh_A08G1035;Gh_A08G1815;Gh_A09G1659;Gh_A12G2251;Gh_D08G2496;Gh_A02G0132;Gh_A03G1715;Gh_A04G0685;Gh_A06G1168;Gh_A07G1488;Gh_A07G1758;Gh_A07G1793;Gh_A10G1211;Gh_A11G0475;Gh_A11G1837;Gh_A12G0833;Gh_D02G0165;Gh_D02G0204;Gh_D02G2136;Gh_D03G1161;Gh_D07G0993;Gh_D07G1637;Gh_D09G0791;Gh_D10G0328;Gh_D10G1287;Gh_D11G0269;Gh_D11G2180;Gh_D12G0897;Gh_D13G0342
GO:0034220	ion transmembrane transport	Biological Process	42	8.01383e-06	Gh_D04G1572;Gh_A03G0725;Gh_A10G0582;Gh_D13G2506;Gh_D12G2108;Gh_Sca005999G01;Gh_A04G0851;Gh_D04G1349;Gh_Sca010487G02;Gh_A08G1675;Gh_D08G2025;Gh_D07G0158;Gh_D13G2024;Gh_A05G2918;Gh_A08G2305;Gh_D08G2347;Gh_A12G2109;Gh_D08G1278;Gh_D12G2280;Gh_A01G0039;Gh_A01G0920;Gh_A03G1761;Gh_A06G1834;Gh_A07G1974;Gh_A09G0221;Gh_D01G0039;Gh_D03G1757;Gh_D07G2192;Gh_D09G0209;Gh_D11G0447;Gh_D13G1432;Gh_D13G2512;Gh_Sca0…
GO:1901135	carbohydrate derivative metabolic process	Biological Process	72	1.55477e-05	Gh_A08G1905;Gh_D08G2271;Gh_A01G1144;Gh_A01G1763;Gh_A09G1299;Gh_D01G1248;Gh_D01G2006;Gh_D09G1314;Gh_A01G0010;Gh_A12G1002;Gh_A05G0405;Gh_D05G0521;Gh_D10G0046;Gh_A09G2318;Gh_A10G1271;Gh_A04G0851;Gh_D04G1349;Gh_A08G2187;Gh_D08G2552;Gh_A03G0725;Gh_A10G0582;Gh_D13G2506;Gh_D12G2108;Gh_Sca005999G01;Gh_Sca010487G02;Gh_A05G2714;Gh_D05G3016;Gh_A09G1394;Gh_D09G1399;Gh_D12G0115;Gh_A03G1790;Gh_A05G3873;Gh_D02G…
GO:0006629	lipid metabolic process	Biological Process	101	2.13682e-05	Gh_A08G2403;Gh_D04G0007;Gh_D11G0502;Gh_A11G1126;Gh_D09G0354;Gh_A04G0755;Gh_A10G1960;Gh_D04G1238;Gh_D10G2242;Gh_D11G1076;Gh_D12G1194;Gh_A10G0240;Gh_A02G1653;Gh_A02G1681;Gh_A04G0155;Gh_A04G0528;Gh_A05G1316;Gh_A05G1330;Gh_A05G1919;Gh_A05G3124;Gh_A06G1995;Gh_A06G2052;Gh_A07G2062;Gh_A10G2222;Gh_D01G0648;Gh_D05G1499;Gh_D05G2152;Gh_D05G3559;Gh_D07G2500;Gh_D08G0230;Gh_D10G0307;Gh_D12G1863;Gh_D13G1439;Gh_…
GO:0006555	methionine metabolic process	Biological Process	8	2.42398e-05	Gh_A10G1135;Gh_A08G2334;Gh_A11G2077;Gh_A11G2673;Gh_A13G1464;Gh_D08G2317;Gh_D11G3035;Gh_D13G1732
GO:0000096	sulfur amino acid metabolic process	Biological Process	11	4.84852e-05	Gh_A09G2279;Gh_A13G0863;Gh_A10G1135;Gh_D12G2802;Gh_A08G2334;Gh_A11G2077;Gh_A11G2673;Gh_A13G1464;Gh_D08G2317;Gh_D11G3035;Gh_D13G1732
GO:0009086	methionine biosynthetic process	Biological Process	7	5.54675e-05	Gh_A08G2334;Gh_A11G2077;Gh_A11G2673;Gh_A13G1464;Gh_D08G2317;Gh_D11G3035;Gh_D13G1732
GO:0072521	purine-containing compound metabolic process	Biological Process	42	6.54883e-05	Gh_A01G1144;Gh_A01G1763;Gh_A09G1299;Gh_D01G1248;Gh_D01G2006;Gh_D09G1314;Gh_A01G0010;Gh_A04G0851;Gh_D04G1349;Gh_A03G0725;Gh_A10G0582;Gh_D13G2506;Gh_D12G2108;Gh_Sca005999G01;Gh_Sca010487G02;Gh_A09G1394;Gh_D09G1399;Gh_D12G0115;Gh_A02G0878;Gh_D02G1012;Gh_A04G0544;Gh_D01G2027;Gh_Sca011527G01;Gh_D06G0003;Gh_A01G0774;Gh_D01G0799;Gh_A03G0177;Gh_A11G0263;Gh_D03G1407;Gh_D08G0882;Gh_D11G0283;Gh_Sca004822G05…
GO:0008610	lipid biosynthetic process	Biological Process	48	7.53625e-05	Gh_D03G0679;Gh_A05G2169;Gh_D07G0734;Gh_A04G0884;Gh_D02G1948;Gh_A03G2022;Gh_D08G1914;Gh_A03G2096;Gh_A09G2463;Gh_Sca006141G01;Gh_A03G0869;Gh_A03G0871;Gh_A06G1002;Gh_A08G1572;Gh_A08G2454;Gh_A12G2678;Gh_A13G1813;Gh_A13G1967;Gh_D02G1067;Gh_D03G1168;Gh_D06G1194;Gh_D07G0724;Gh_D08G0945;Gh_D13G2177;Gh_D13G2365;Gh_D08G0602;Gh_A01G1563;Gh_A05G0840;Gh_A09G0551;Gh_A10G1051;Gh_A10G1905;Gh_A12G1044;Gh_D01G0045…
GO:0009141	nucleoside triphosphate metabolic process	Biological Process	34	7.68846e-05	Gh_A01G1144;Gh_A01G1763;Gh_A09G1299;Gh_D01G1248;Gh_D01G2006;Gh_D09G1314;Gh_A01G0010;Gh_A04G0851;Gh_D04G1349;Gh_A03G0725;Gh_A10G0582;Gh_D13G2506;Gh_D12G2108;Gh_Sca005999G01;Gh_Sca010487G02;Gh_A02G0878;Gh_D02G1012;Gh_A04G0544;Gh_D01G2027;Gh_Sca011527G01;Gh_D06G0003;Gh_A01G0774;Gh_D01G0799;Gh_A03G0177;Gh_A11G0263;Gh_D03G1407;Gh_D08G0882;Gh_D11G0283;Gh_Sca004822G05;Gh_A12G0885;Gh_D12G0969;Gh_A03G1169…
GO:0009144	purine nucleoside triphosphate metabolic process	Biological Process	34	7.68846e-05	Gh_A01G1144;Gh_A01G1763;Gh_A09G1299;Gh_D01G1248;Gh_D01G2006;Gh_D09G1314;Gh_A01G0010;Gh_A04G0851;Gh_D04G1349;Gh_A03G0725;Gh_A10G0582;Gh_D13G2506;Gh_D12G2108;Gh_Sca005999G01;Gh_Sca010487G02;Gh_A02G0878;Gh_D02G1012;Gh_A04G0544;Gh_D01G2027;Gh_Sca011527G01;Gh_D06G0003;Gh_A01G0774;Gh_D01G0799;Gh_A03G0177;Gh_A11G0263;Gh_D03G1407;Gh_D08G0882;Gh_D11G0283;Gh_Sca004822G05;Gh_A12G0885;Gh_D12G0969;Gh_A03G1169…
GO:0009199	ribonucleoside triphosphate metabolic process	Biological Process	34	7.68846e-05	Gh_A01G1144;Gh_A01G1763;Gh_A09G1299;Gh_D01G1248;Gh_D01G2006;Gh_D09G1314;Gh_A01G0010;Gh_A04G0851;Gh_D04G1349;Gh_A03G0725;Gh_A10G0582;Gh_D13G2506;Gh_D12G2108;Gh_Sca005999G01;Gh_Sca010487G02;Gh_A02G0878;Gh_D02G1012;Gh_A04G0544;Gh_D01G2027;Gh_Sca011527G01;Gh_D06G0003;Gh_A01G0774;Gh_D01G0799;Gh_A03G0177;Gh_A11G0263;Gh_D03G1407;Gh_D08G0882;Gh_D11G0283;Gh_Sca004822G05;Gh_A12G0885;Gh_D12G0969;Gh_A03G1169…
GO:0009205	purine ribonucleoside triphosphate metabolic process	Biological Process	34	7.68846e-05	Gh_A01G1144;Gh_A01G1763;Gh_A09G1299;Gh_D01G1248;Gh_D01G2006;Gh_D09G1314;Gh_A01G0010;Gh_A04G0851;Gh_D04G1349;Gh_A03G0725;Gh_A10G0582;Gh_D13G2506;Gh_D12G2108;Gh_Sca005999G01;Gh_Sca010487G02;Gh_A02G0878;Gh_D02G1012;Gh_A04G0544;Gh_D01G2027;Gh_Sca011527G01;Gh_D06G0003;Gh_A01G0774;Gh_D01G0799;Gh_A03G0177;Gh_A11G0263;Gh_D03G1407;Gh_D08G0882;Gh_D11G0283;Gh_Sca004822G05;Gh_A12G0885;Gh_D12G0969;Gh_A03G1169…
GO:0042775	mitochondrial ATP synthesis coupled electron transport	Biological Process	7	7.9322e-05	Gh_A01G1144;Gh_A01G1763;Gh_A09G1299;Gh_D01G1248;Gh_D01G2006;Gh_D09G1314;Gh_A01G0010
GO:0044272	sulfur compound biosynthetic process	Biological Process	17	8.56738e-05	Gh_A03G1334;Gh_D02G1770;Gh_A09G2279;Gh_A13G0863;Gh_D02G1948;Gh_A08G2334;Gh_A11G2077;Gh_A11G2673;Gh_A13G1464;Gh_D08G2317;Gh_D11G3035;Gh_D13G1732;Gh_A04G0603;Gh_A09G1368;Gh_A11G2886;Gh_A12G1098;Gh_D04G1064
GO:0045333	cellular respiration	Biological Process	13	0.000114952	Gh_A01G1144;Gh_A01G1763;Gh_A09G1299;Gh_D01G1248;Gh_D01G2006;Gh_D09G1314;Gh_A01G0010;Gh_D08G1218;Gh_Sca033008G01;Gh_D04G0931;Gh_A05G1355;Gh_D12G0808;Gh_D13G1583
GO:0055086	nucleobase-containing small molecule metabolic process	Biological Process	52	0.000133426	Gh_A08G1905;Gh_D08G2271;Gh_A01G1144;Gh_A01G1763;Gh_A09G1299;Gh_D01G1248;Gh_D01G2006;Gh_D09G1314;Gh_A01G0010;Gh_A04G0851;Gh_D04G1349;Gh_A08G2187;Gh_D08G2552;Gh_A03G0725;Gh_A10G0582;Gh_D13G2506;Gh_D12G2108;Gh_Sca005999G01;Gh_Sca010487G02;Gh_A09G1394;Gh_D09G1399;Gh_D12G0115;Gh_A03G1790;Gh_A05G3873;Gh_D02G2223;Gh_A02G0878;Gh_D02G1012;Gh_A04G0544;Gh_D01G2027;Gh_Sca011527G01;Gh_D06G0003;Gh_A01G0774;Gh_…
GO:0006790	sulfur compound metabolic process	Biological Process	19	0.000136072	Gh_A03G1334;Gh_D02G1770;Gh_A09G2279;Gh_A13G0863;Gh_D02G1948;Gh_A10G1135;Gh_D12G2802;Gh_A08G2334;Gh_A11G2077;Gh_A11G2673;Gh_A13G1464;Gh_D08G2317;Gh_D11G3035;Gh_D13G1732;Gh_A04G0603;Gh_A09G1368;Gh_A11G2886;Gh_A12G1098;Gh_D04G1064
GO:0043623	cellular protein complex assembly	Biological Process	19	0.000136072	Gh_A05G2987;Gh_A03G0129;Gh_A05G3784;Gh_A05G3802;Gh_A06G0038;Gh_A06G0984;Gh_A11G0689;Gh_A11G2095;Gh_A13G0807;Gh_A13G1964;Gh_D01G0939;Gh_D02G0869;Gh_D05G1052;Gh_D06G1158;Gh_D11G0806;Gh_D11G2411;Gh_D11G3034;Gh_D13G2360;Gh_Sca012883G01
GO:0046034	ATP metabolic process	Biological Process	32	0.000193394	Gh_A01G1144;Gh_A01G1763;Gh_A09G1299;Gh_D01G1248;Gh_D01G2006;Gh_D09G1314;Gh_A01G0010;Gh_A04G0851;Gh_D04G1349;Gh_A03G0725;Gh_A10G0582;Gh_D13G2506;Gh_D12G2108;Gh_Sca005999G01;Gh_Sca010487G02;Gh_A02G0878;Gh_D02G1012;Gh_A04G0544;Gh_D01G2027;Gh_Sca011527G01;Gh_D06G0003;Gh_A01G0774;Gh_D01G0799;Gh_A03G0177;Gh_A11G0263;Gh_D03G1407;Gh_D08G0882;Gh_D11G0283;Gh_Sca004822G05;Gh_A03G1169;Gh_A10G0019;Gh_D10G0021
GO:0022904	respiratory electron transport chain	Biological Process	9	0.000230201	Gh_A01G1144;Gh_A01G1763;Gh_A09G1299;Gh_D01G1248;Gh_D01G2006;Gh_D09G1314;Gh_A01G0010;Gh_D08G1218;Gh_Sca033008G01
GO:0005975	carbohydrate metabolic process	Biological Process	126	0.00026117	Gh_D01G2294;Gh_A05G1355;Gh_A01G0404;Gh_A04G0320;Gh_A05G3959;Gh_A11G2099;Gh_D11G2414;Gh_A13G0747;Gh_D11G0363;Gh_A02G1729;Gh_A05G3899;Gh_A06G1277;Gh_A11G0455;Gh_D05G0764;Gh_D11G0639;Gh_D12G0806;Gh_Sca010556G01;Gh_D09G0331;Gh_A12G2373;Gh_A12G2606;Gh_D03G1637;Gh_A07G0470;Gh_A05G1280;Gh_D03G1545;Gh_D09G1741;Gh_A05G2714;Gh_D05G3016;Gh_A12G2067;Gh_A04G1230;Gh_D01G1433;Gh_D04G2040;Gh_A04G1013;Gh_A05G0625…
GO:0019693	ribose phosphate metabolic process	Biological Process	40	0.000297648	Gh_A08G1905;Gh_D08G2271;Gh_A01G1144;Gh_A01G1763;Gh_A09G1299;Gh_D01G1248;Gh_D01G2006;Gh_D09G1314;Gh_A01G0010;Gh_A04G0851;Gh_D04G1349;Gh_A03G0725;Gh_A10G0582;Gh_D13G2506;Gh_D12G2108;Gh_Sca005999G01;Gh_Sca010487G02;Gh_D12G0115;Gh_A02G0878;Gh_D02G1012;Gh_A04G0544;Gh_D01G2027;Gh_Sca011527G01;Gh_D06G0003;Gh_A01G0774;Gh_D01G0799;Gh_A03G0177;Gh_A11G0263;Gh_D03G1407;Gh_D08G0882;Gh_D11G0283;Gh_Sca004822G05…
GO:0006730	one-carbon metabolic process	Biological Process	6	0.000365236	Gh_A09G1844;Gh_A10G1131;Gh_D02G0248;Gh_D09G1964;Gh_D10G1368;Gh_D09G1136
GO:0007264	small GTPase mediated signal transduction	Biological Process	35	0.000367073	Gh_A02G1450;Gh_A11G0977;Gh_D02G1644;Gh_D08G2496;Gh_D11G2031;Gh_D13G1171;Gh_D13G2535;Gh_Sca006070G01;Gh_A13G0778;Gh_D13G0914;Gh_A02G0132;Gh_A03G1715;Gh_A04G0685;Gh_A06G1168;Gh_A07G1488;Gh_A07G1758;Gh_A07G1793;Gh_A10G1211;Gh_A11G0475;Gh_A11G1837;Gh_A12G0833;Gh_A12G2499;Gh_D02G0165;Gh_D02G0204;Gh_D02G2136;Gh_D03G1161;Gh_D07G0993;Gh_D07G1637;Gh_D09G0791;Gh_D10G0328;Gh_D10G1287;Gh_D11G0269;Gh_D11G2180…
GO:0000097	sulfur amino acid biosynthetic process	Biological Process	9	0.0004102	Gh_A09G2279;Gh_A13G0863;Gh_A08G2334;Gh_A11G2077;Gh_A11G2673;Gh_A13G1464;Gh_D08G2317;Gh_D11G3035;Gh_D13G1732
GO:0015980	energy derivation by oxidation of organic compounds	Biological Process	14	0.00041323	Gh_A01G1144;Gh_A01G1763;Gh_A09G1299;Gh_D01G1248;Gh_D01G2006;Gh_D09G1314;Gh_A01G0010;Gh_D08G1218;Gh_Sca033008G01;Gh_D04G0931;Gh_A05G1355;Gh_D12G0808;Gh_D13G1583;Gh_D02G2156
GO:0044255	cellular lipid metabolic process	Biological Process	57	0.00055454	Gh_D03G0679;Gh_D10G0490;Gh_A04G0884;Gh_Sca004812G05;Gh_A03G1734;Gh_D02G1948;Gh_D06G1240;Gh_A02G1257;Gh_D08G0693;Gh_D08G1732;Gh_D10G1420;Gh_A03G2022;Gh_D08G1914;Gh_A03G2096;Gh_A09G2463;Gh_Sca006141G01;Gh_A03G0869;Gh_A03G0871;Gh_A06G1002;Gh_A08G1572;Gh_A08G2454;Gh_A12G2678;Gh_A13G1813;Gh_A13G1967;Gh_D02G1067;Gh_D03G1168;Gh_D06G1194;Gh_D07G0724;Gh_D08G0945;Gh_D13G2177;Gh_D13G2365;Gh_D08G0602;Gh_A01G…
GO:0009126	purine nucleoside monophosphate metabolic process	Biological Process	32	0.000790173	Gh_A01G1144;Gh_A01G1763;Gh_A09G1299;Gh_D01G1248;Gh_D01G2006;Gh_D09G1314;Gh_A01G0010;Gh_A04G0851;Gh_D04G1349;Gh_A03G0725;Gh_A10G0582;Gh_D13G2506;Gh_D12G2108;Gh_Sca005999G01;Gh_Sca010487G02;Gh_A02G0878;Gh_D02G1012;Gh_A04G0544;Gh_D01G2027;Gh_Sca011527G01;Gh_D06G0003;Gh_A01G0774;Gh_D01G0799;Gh_A03G0177;Gh_A11G0263;Gh_D03G1407;Gh_D08G0882;Gh_D11G0283;Gh_Sca004822G05;Gh_A03G1169;Gh_A10G0019;Gh_D10G0021
GO:0009167	purine ribonucleoside monophosphate metabolic process	Biological Process	32	0.000790173	Gh_A01G1144;Gh_A01G1763;Gh_A09G1299;Gh_D01G1248;Gh_D01G2006;Gh_D09G1314;Gh_A01G0010;Gh_A04G0851;Gh_D04G1349;Gh_A03G0725;Gh_A10G0582;Gh_D13G2506;Gh_D12G2108;Gh_Sca005999G01;Gh_Sca010487G02;Gh_A02G0878;Gh_D02G1012;Gh_A04G0544;Gh_D01G2027;Gh_Sca011527G01;Gh_D06G0003;Gh_A01G0774;Gh_D01G0799;Gh_A03G0177;Gh_A11G0263;Gh_D03G1407;Gh_D08G0882;Gh_D11G0283;Gh_Sca004822G05;Gh_A03G1169;Gh_A10G0019;Gh_D10G0021
GO:0007010	cytoskeleton organization	Biological Process	22	0.00085137	Gh_D01G1570;Gh_A02G1135;Gh_A05G0193;Gh_A13G1733;Gh_D03G0557;Gh_D05G0265;Gh_D08G2536;Gh_D13G2081;Gh_A01G1885;Gh_A01G1886;Gh_A03G0335;Gh_A12G0351;Gh_D01G2144;Gh_D02G2242;Gh_D12G0311;Gh_A02G1060;Gh_A05G0743;Gh_A08G2495;Gh_D01G1928;Gh_D03G0623;Gh_D08G0231;Gh_A06G1377
GO:0016482	cytoplasmic transport	Biological Process	37	0.000873668	Gh_A09G2360;Gh_A08G1035;Gh_A08G1815;Gh_A09G1659;Gh_A12G2251;Gh_D08G2496;Gh_A02G0132;Gh_A03G1715;Gh_A04G0685;Gh_A06G1168;Gh_A07G1488;Gh_A07G1758;Gh_A07G1793;Gh_A10G1211;Gh_A11G0475;Gh_A11G1837;Gh_A12G0833;Gh_D02G0165;Gh_D02G0204;Gh_D02G2136;Gh_D03G1161;Gh_D07G0993;Gh_D07G1637;Gh_D09G0791;Gh_D10G0328;Gh_D10G1287;Gh_D11G0269;Gh_D11G2180;Gh_D12G0897;Gh_D13G0342;Gh_A08G1681;Gh_A09G1858;Gh_D02G0208;Gh_…
GO:0006119	oxidative phosphorylation	Biological Process	7	0.000905378	Gh_A01G1144;Gh_A01G1763;Gh_A09G1299;Gh_D01G1248;Gh_D01G2006;Gh_D09G1314;Gh_A01G0010
GO:0042773	ATP synthesis coupled electron transport	Biological Process	7	0.000905378	Gh_A01G1144;Gh_A01G1763;Gh_A09G1299;Gh_D01G1248;Gh_D01G2006;Gh_D09G1314;Gh_A01G0010
GO:0009150	purine ribonucleotide metabolic process	Biological Process	35	0.00109829	Gh_A01G1144;Gh_A01G1763;Gh_A09G1299;Gh_D01G1248;Gh_D01G2006;Gh_D09G1314;Gh_A01G0010;Gh_A04G0851;Gh_D04G1349;Gh_A03G0725;Gh_A10G0582;Gh_D13G2506;Gh_D12G2108;Gh_Sca005999G01;Gh_Sca010487G02;Gh_D12G0115;Gh_A02G0878;Gh_D02G1012;Gh_A04G0544;Gh_D01G2027;Gh_Sca011527G01;Gh_D06G0003;Gh_A01G0774;Gh_D01G0799;Gh_A03G0177;Gh_A11G0263;Gh_D03G1407;Gh_D08G0882;Gh_D11G0283;Gh_Sca004822G05;Gh_A12G0885;Gh_D12G0969…
GO:1902578	single-organism localization	Biological Process	184	0.00123811	Gh_D01G1293;Gh_A01G1576;Gh_A05G1510;Gh_A05G4022;Gh_A10G1773;Gh_D03G0070;Gh_D05G0030;Gh_D05G1684;Gh_D07G1640;Gh_D10G2047;Gh_D12G1507;Gh_A11G0544;Gh_A11G2499;Gh_D11G2844;Gh_A09G2360;Gh_A03G0410;Gh_A03G1351;Gh_A05G0865;Gh_D02G1791;Gh_D06G0534;Gh_D08G1842;Gh_A07G2107;Gh_D07G2318;Gh_A03G0655;Gh_A10G0458;Gh_D07G1930;Gh_D09G2131;Gh_D10G0475;Gh_D04G1572;Gh_A03G0725;Gh_A10G0582;Gh_D13G2506;Gh_D12G2108;Gh_…
GO:0009259	ribonucleotide metabolic process	Biological Process	35	0.0013209	Gh_A01G1144;Gh_A01G1763;Gh_A09G1299;Gh_D01G1248;Gh_D01G2006;Gh_D09G1314;Gh_A01G0010;Gh_A04G0851;Gh_D04G1349;Gh_A03G0725;Gh_A10G0582;Gh_D13G2506;Gh_D12G2108;Gh_Sca005999G01;Gh_Sca010487G02;Gh_D12G0115;Gh_A02G0878;Gh_D02G1012;Gh_A04G0544;Gh_D01G2027;Gh_Sca011527G01;Gh_D06G0003;Gh_A01G0774;Gh_D01G0799;Gh_A03G0177;Gh_A11G0263;Gh_D03G1407;Gh_D08G0882;Gh_D11G0283;Gh_Sca004822G05;Gh_A12G0885;Gh_D12G0969…
GO:0009161	ribonucleoside monophosphate metabolic process	Biological Process	32	0.00137169	Gh_A01G1144;Gh_A01G1763;Gh_A09G1299;Gh_D01G1248;Gh_D01G2006;Gh_D09G1314;Gh_A01G0010;Gh_A04G0851;Gh_D04G1349;Gh_A03G0725;Gh_A10G0582;Gh_D13G2506;Gh_D12G2108;Gh_Sca005999G01;Gh_Sca010487G02;Gh_A02G0878;Gh_D02G1012;Gh_A04G0544;Gh_D01G2027;Gh_Sca011527G01;Gh_D06G0003;Gh_A01G0774;Gh_D01G0799;Gh_A03G0177;Gh_A11G0263;Gh_D03G1407;Gh_D08G0882;Gh_D11G0283;Gh_Sca004822G05;Gh_A03G1169;Gh_A10G0019;Gh_D10G0021
GO:0030036	actin cytoskeleton organization	Biological Process	15	0.0016218	Gh_D01G1570;Gh_A02G1135;Gh_A05G0193;Gh_A13G1733;Gh_D03G0557;Gh_D05G0265;Gh_D08G2536;Gh_D13G2081;Gh_A01G1885;Gh_A01G1886;Gh_A03G0335;Gh_A12G0351;Gh_D01G2144;Gh_D02G2242;Gh_D12G0311
GO:0006556	S-adenosylmethionine biosynthetic process	Biological Process	5	0.00164628	Gh_A04G0603;Gh_A09G1368;Gh_A11G2886;Gh_A12G1098;Gh_D04G1064
GO:0046500	S-adenosylmethionine metabolic process	Biological Process	5	0.00164628	Gh_A04G0603;Gh_A09G1368;Gh_A11G2886;Gh_A12G1098;Gh_D04G1064
GO:0009123	nucleoside monophosphate metabolic process	Biological Process	32	0.00174067	Gh_A01G1144;Gh_A01G1763;Gh_A09G1299;Gh_D01G1248;Gh_D01G2006;Gh_D09G1314;Gh_A01G0010;Gh_A04G0851;Gh_D04G1349;Gh_A03G0725;Gh_A10G0582;Gh_D13G2506;Gh_D12G2108;Gh_Sca005999G01;Gh_Sca010487G02;Gh_A02G0878;Gh_D02G1012;Gh_A04G0544;Gh_D01G2027;Gh_Sca011527G01;Gh_D06G0003;Gh_A01G0774;Gh_D01G0799;Gh_A03G0177;Gh_A11G0263;Gh_D03G1407;Gh_D08G0882;Gh_D11G0283;Gh_Sca004822G05;Gh_A03G1169;Gh_A10G0019;Gh_D10G0021
GO:0044765	single-organism transport	Biological Process	180	0.00183996	Gh_D01G1293;Gh_A01G1576;Gh_A05G1510;Gh_A05G4022;Gh_A10G1773;Gh_D03G0070;Gh_D05G0030;Gh_D05G1684;Gh_D07G1640;Gh_D10G2047;Gh_D12G1507;Gh_A11G0544;Gh_A11G2499;Gh_D11G2844;Gh_A09G2360;Gh_A03G0410;Gh_A03G1351;Gh_A05G0865;Gh_D02G1791;Gh_D06G0534;Gh_D08G1842;Gh_A07G2107;Gh_D07G2318;Gh_A03G0655;Gh_A10G0458;Gh_D07G1930;Gh_D09G2131;Gh_D10G0475;Gh_D04G1572;Gh_A03G0725;Gh_A10G0582;Gh_D13G2506;Gh_D12G2108;Gh_…
GO:0006163	purine nucleotide metabolic process	Biological Process	35	0.0018865	Gh_A01G1144;Gh_A01G1763;Gh_A09G1299;Gh_D01G1248;Gh_D01G2006;Gh_D09G1314;Gh_A01G0010;Gh_A04G0851;Gh_D04G1349;Gh_A03G0725;Gh_A10G0582;Gh_D13G2506;Gh_D12G2108;Gh_Sca005999G01;Gh_Sca010487G02;Gh_D12G0115;Gh_A02G0878;Gh_D02G1012;Gh_A04G0544;Gh_D01G2027;Gh_Sca011527G01;Gh_D06G0003;Gh_A01G0774;Gh_D01G0799;Gh_A03G0177;Gh_A11G0263;Gh_D03G1407;Gh_D08G0882;Gh_D11G0283;Gh_Sca004822G05;Gh_A12G0885;Gh_D12G0969…
GO:0016192	vesicle-mediated transport	Biological Process	38	0.00189759	Gh_D12G0432;Gh_A01G2032;Gh_A03G1716;Gh_A03G1746;Gh_A04G1058;Gh_A05G0530;Gh_A05G3042;Gh_A09G0797;Gh_A10G0235;Gh_A11G0267;Gh_A13G0135;Gh_A13G1560;Gh_A13G1575;Gh_D02G2137;Gh_D04G0601;Gh_D09G0800;Gh_D10G0214;Gh_D12G0278;Gh_D13G0157;Gh_D13G1934;Gh_A05G0451;Gh_A09G0507;Gh_D07G0257;Gh_D08G2440;Gh_D13G1274;Gh_A01G1064;Gh_A09G1270;Gh_A10G1765;Gh_D09G1272;Gh_D10G2039;Gh_D12G1810;Gh_D07G2166;Gh_A09G1858;Gh_…
GO:0030029	actin filament-based process	Biological Process	15	0.00192301	Gh_D01G1570;Gh_A02G1135;Gh_A05G0193;Gh_A13G1733;Gh_D03G0557;Gh_D05G0265;Gh_D08G2536;Gh_D13G2081;Gh_A01G1885;Gh_A01G1886;Gh_A03G0335;Gh_A12G0351;Gh_D01G2144;Gh_D02G2242;Gh_D12G0311
GO:0015977	carbon fixation	Biological Process	6	0.00274819	Gh_A01G2111;Gh_Sca006756G06;Gh_Sca011694G01;Gh_Sca006141G01;Gh_D12G0808;Gh_D13G1583
GO:0009445	putrescine metabolic process	Biological Process	2	0.00292363	Gh_A07G0511;Gh_D07G0581
GO:0009446	putrescine biosynthetic process	Biological Process	2	0.00292363	Gh_A07G0511;Gh_D07G0581
GO:0035556	intracellular signal transduction	Biological Process	53	0.003144	Gh_Sca004812G05;Gh_A09G1175;Gh_A06G1508;Gh_D13G0078;Gh_Sca009673G01;Gh_A05G3723;Gh_A06G1573;Gh_A07G1846;Gh_A08G1440;Gh_A08G2406;Gh_A12G2356;Gh_D06G1929;Gh_D07G2053;Gh_D10G1858;Gh_D13G2333;Gh_A11G0920;Gh_D03G1279;Gh_D11G2805;Gh_A02G1450;Gh_A11G0977;Gh_D02G1644;Gh_D08G2496;Gh_D11G2031;Gh_D13G1171;Gh_D13G2535;Gh_Sca006070G01;Gh_A13G0778;Gh_D13G0914;Gh_A02G0132;Gh_A03G1715;Gh_A04G0685;Gh_A06G1168;Gh_…
GO:0022900	electron transport chain	Biological Process	13	0.00339418	Gh_A01G1144;Gh_A01G1763;Gh_A09G1299;Gh_D01G1248;Gh_D01G2006;Gh_D09G1314;Gh_A01G0010;Gh_D08G1218;Gh_Sca033008G01;Gh_D05G2091;Gh_Sca005787G06;Gh_Sca007035G01;Gh_A12G0602
GO:0009308	amine metabolic process	Biological Process	14	0.0034113	Gh_A05G1631;Gh_A06G0643;Gh_A13G0113;Gh_A13G1660;Gh_D04G0688;Gh_D05G1813;Gh_D06G0733;Gh_D13G0129;Gh_D13G2023;Gh_A07G0511;Gh_D07G0581;Gh_D11G1707;Gh_A03G0803;Gh_D12G2555
GO:0006091	generation of precursor metabolites and energy	Biological Process	32	0.00386471	Gh_D05G2091;Gh_Sca005787G06;Gh_Sca007035G01;Gh_A01G1144;Gh_A01G1763;Gh_A09G1299;Gh_D01G1248;Gh_D01G2006;Gh_D09G1314;Gh_A01G0010;Gh_D08G1218;Gh_Sca033008G01;Gh_D04G0931;Gh_A05G1355;Gh_D12G0808;Gh_D13G1583;Gh_A02G0878;Gh_D02G1012;Gh_A04G0544;Gh_D01G2027;Gh_Sca011527G01;Gh_D06G0003;Gh_A01G0774;Gh_D01G0799;Gh_A03G0177;Gh_A11G0263;Gh_D03G1407;Gh_D08G0882;Gh_D11G0283;Gh_Sca004822G05;Gh_A12G0602;Gh_D02G…
GO:0009069	serine family amino acid metabolic process	Biological Process	12	0.00432301	Gh_A12G0430;Gh_D12G0427;Gh_A06G1313;Gh_D05G0435;Gh_A09G2279;Gh_A13G0863;Gh_A07G1554;Gh_D04G1579;Gh_D12G0199;Gh_A10G1132;Gh_D09G1963;Gh_D10G1367
GO:0042451	purine nucleoside biosynthetic process	Biological Process	17	0.00442274	Gh_A04G0851;Gh_D04G1349;Gh_A03G0725;Gh_A10G0582;Gh_D13G2506;Gh_D12G2108;Gh_Sca005999G01;Gh_Sca010487G02;Gh_A09G1394;Gh_D09G1399;Gh_A12G0885;Gh_D12G0969;Gh_A04G0603;Gh_A09G1368;Gh_A11G2886;Gh_A12G1098;Gh_D04G1064
GO:0046129	purine ribonucleoside biosynthetic process	Biological Process	17	0.00442274	Gh_A04G0851;Gh_D04G1349;Gh_A03G0725;Gh_A10G0582;Gh_D13G2506;Gh_D12G2108;Gh_Sca005999G01;Gh_Sca010487G02;Gh_A09G1394;Gh_D09G1399;Gh_A12G0885;Gh_D12G0969;Gh_A04G0603;Gh_A09G1368;Gh_A11G2886;Gh_A12G1098;Gh_D04G1064
GO:0009117	nucleotide metabolic process	Biological Process	40	0.00499708	Gh_A08G1905;Gh_D08G2271;Gh_A01G1144;Gh_A01G1763;Gh_A09G1299;Gh_D01G1248;Gh_D01G2006;Gh_D09G1314;Gh_A01G0010;Gh_A04G0851;Gh_D04G1349;Gh_A03G0725;Gh_A10G0582;Gh_D13G2506;Gh_D12G2108;Gh_Sca005999G01;Gh_Sca010487G02;Gh_D12G0115;Gh_A02G0878;Gh_D02G1012;Gh_A04G0544;Gh_D01G2027;Gh_Sca011527G01;Gh_D06G0003;Gh_A01G0774;Gh_D01G0799;Gh_A03G0177;Gh_A11G0263;Gh_D03G1407;Gh_D08G0882;Gh_D11G0283;Gh_Sca004822G05…
GO:0044711	single-organism biosynthetic process	Biological Process	101	0.00516113	Gh_A05G1924;Gh_D05G2157;Gh_A05G2556;Gh_A03G1334;Gh_D02G1770;Gh_A05G3959;Gh_A11G2099;Gh_D11G2414;Gh_A13G0747;Gh_D11G0363;Gh_A09G2279;Gh_A13G0863;Gh_D03G0679;Gh_A05G2169;Gh_D07G0734;Gh_A07G1554;Gh_D04G1579;Gh_D12G0199;Gh_A12G2606;Gh_A04G0851;Gh_D04G1349;Gh_A03G0725;Gh_A10G0582;Gh_D13G2506;Gh_D12G2108;Gh_Sca005999G01;Gh_Sca010487G02;Gh_A04G0884;Gh_A05G1280;Gh_D03G1545;Gh_D09G1741;Gh_D02G1948;Gh_A09G…
GO:0030042	actin filament depolymerization	Biological Process	7	0.00517674	Gh_A01G1885;Gh_A01G1886;Gh_A03G0335;Gh_A12G0351;Gh_D01G2144;Gh_D02G2242;Gh_D12G0311
GO:0051261	protein depolymerization	Biological Process	7	0.00517674	Gh_A01G1885;Gh_A01G1886;Gh_A03G0335;Gh_A12G0351;Gh_D01G2144;Gh_D02G2242;Gh_D12G0311
GO:0006811	ion transport	Biological Process	87	0.00574402	Gh_D01G1293;Gh_A01G1576;Gh_A05G1510;Gh_A05G4022;Gh_A10G1773;Gh_D03G0070;Gh_D05G0030;Gh_D05G1684;Gh_D07G1640;Gh_D10G2047;Gh_D12G1507;Gh_A11G0544;Gh_A11G2499;Gh_D11G2844;Gh_A03G0655;Gh_A10G0458;Gh_D07G1930;Gh_D09G2131;Gh_D10G0475;Gh_D04G1572;Gh_A03G0725;Gh_A10G0582;Gh_D13G2506;Gh_D12G2108;Gh_Sca005999G01;Gh_A04G0851;Gh_D04G1349;Gh_Sca010487G02;Gh_A08G1675;Gh_D08G2025;Gh_A07G1104;Gh_A11G0553;Gh_D11G…
GO:0006812	cation transport	Biological Process	72	0.00667273	Gh_D01G1293;Gh_A01G1576;Gh_A05G1510;Gh_A05G4022;Gh_A10G1773;Gh_D03G0070;Gh_D05G0030;Gh_D05G1684;Gh_D07G1640;Gh_D10G2047;Gh_D12G1507;Gh_A03G0655;Gh_A10G0458;Gh_D07G1930;Gh_D09G2131;Gh_D10G0475;Gh_A03G0725;Gh_A10G0582;Gh_D13G2506;Gh_D12G2108;Gh_Sca005999G01;Gh_A04G0851;Gh_D04G1349;Gh_Sca010487G02;Gh_A07G1104;Gh_A11G0553;Gh_D11G0636;Gh_A05G0066;Gh_A08G0801;Gh_A13G0220;Gh_D13G0234;Gh_A03G1169;Gh_A10G…
GO:0006753	nucleoside phosphate metabolic process	Biological Process	40	0.00677207	Gh_A08G1905;Gh_D08G2271;Gh_A01G1144;Gh_A01G1763;Gh_A09G1299;Gh_D01G1248;Gh_D01G2006;Gh_D09G1314;Gh_A01G0010;Gh_A04G0851;Gh_D04G1349;Gh_A03G0725;Gh_A10G0582;Gh_D13G2506;Gh_D12G2108;Gh_Sca005999G01;Gh_Sca010487G02;Gh_D12G0115;Gh_A02G0878;Gh_D02G1012;Gh_A04G0544;Gh_D01G2027;Gh_Sca011527G01;Gh_D06G0003;Gh_A01G0774;Gh_D01G0799;Gh_A03G0177;Gh_A11G0263;Gh_D03G1407;Gh_D08G0882;Gh_D11G0283;Gh_Sca004822G05…
GO:0008154	actin polymerization or depolymerization	Biological Process	7	0.0068215	Gh_A01G1885;Gh_A01G1886;Gh_A03G0335;Gh_A12G0351;Gh_D01G2144;Gh_D02G2242;Gh_D12G0311
GO:0006732	coenzyme metabolic process	Biological Process	30	0.00797446	Gh_A08G1905;Gh_D08G2271;Gh_A03G1334;Gh_D02G1770;Gh_D02G1948;Gh_D12G0115;Gh_A02G0878;Gh_D02G1012;Gh_A04G0544;Gh_D01G2027;Gh_Sca011527G01;Gh_D06G0003;Gh_A01G0774;Gh_D01G0799;Gh_A03G0177;Gh_A11G0263;Gh_D03G1407;Gh_D08G0882;Gh_D11G0283;Gh_Sca004822G05;Gh_D11G1500;Gh_A08G0477;Gh_D08G0560;Gh_A12G1467;Gh_D12G1595;Gh_A04G0603;Gh_A09G1368;Gh_A11G2886;Gh_A12G1098;Gh_D04G1064
GO:0015698	inorganic anion transport	Biological Process	9	0.00803632	Gh_A11G0544;Gh_A11G2499;Gh_D11G2844;Gh_A02G1175;Gh_A05G3065;Gh_D03G1786;Gh_D04G0579;Gh_D05G1223;Gh_D10G2162
GO:0009163	nucleoside biosynthetic process	Biological Process	17	0.0082045	Gh_A04G0851;Gh_D04G1349;Gh_A03G0725;Gh_A10G0582;Gh_D13G2506;Gh_D12G2108;Gh_Sca005999G01;Gh_Sca010487G02;Gh_A09G1394;Gh_D09G1399;Gh_A12G0885;Gh_D12G0969;Gh_A04G0603;Gh_A09G1368;Gh_A11G2886;Gh_A12G1098;Gh_D04G1064
GO:0042455	ribonucleoside biosynthetic process	Biological Process	17	0.0082045	Gh_A04G0851;Gh_D04G1349;Gh_A03G0725;Gh_A10G0582;Gh_D13G2506;Gh_D12G2108;Gh_Sca005999G01;Gh_Sca010487G02;Gh_A09G1394;Gh_D09G1399;Gh_A12G0885;Gh_D12G0969;Gh_A04G0603;Gh_A09G1368;Gh_A11G2886;Gh_A12G1098;Gh_D04G1064
GO:1901659	glycosyl compound biosynthetic process	Biological Process	17	0.0082045	Gh_A04G0851;Gh_D04G1349;Gh_A03G0725;Gh_A10G0582;Gh_D13G2506;Gh_D12G2108;Gh_Sca005999G01;Gh_Sca010487G02;Gh_A09G1394;Gh_D09G1399;Gh_A12G0885;Gh_D12G0969;Gh_A04G0603;Gh_A09G1368;Gh_A11G2886;Gh_A12G1098;Gh_D04G1064
GO:0006165	nucleoside diphosphate phosphorylation	Biological Process	16	0.00938103	Gh_A02G0878;Gh_D02G1012;Gh_A04G0544;Gh_D01G2027;Gh_Sca011527G01;Gh_D06G0003;Gh_A01G0774;Gh_D01G0799;Gh_A03G0177;Gh_A11G0263;Gh_D03G1407;Gh_D08G0882;Gh_D11G0283;Gh_Sca004822G05;Gh_A12G0885;Gh_D12G0969
GO:0046939	nucleotide phosphorylation	Biological Process	16	0.00938103	Gh_A02G0878;Gh_D02G1012;Gh_A04G0544;Gh_D01G2027;Gh_Sca011527G01;Gh_D06G0003;Gh_A01G0774;Gh_D01G0799;Gh_A03G0177;Gh_A11G0263;Gh_D03G1407;Gh_D08G0882;Gh_D11G0283;Gh_Sca004822G05;Gh_A12G0885;Gh_D12G0969
GO:0055085	transmembrane transport	Biological Process	112	0.0104077	Gh_A09G2360;Gh_D04G1572;Gh_A03G0725;Gh_A10G0582;Gh_D13G2506;Gh_D12G2108;Gh_Sca005999G01;Gh_A04G0851;Gh_D04G1349;Gh_Sca010487G02;Gh_A08G1675;Gh_D08G2025;Gh_A01G0453;Gh_A03G1321;Gh_A05G2769;Gh_A08G2343;Gh_D08G2334;Gh_D09G1080;Gh_D07G0158;Gh_D13G2024;Gh_A05G2918;Gh_A08G2305;Gh_D08G2347;Gh_A12G2109;Gh_D08G1278;Gh_D12G2280;Gh_A01G0039;Gh_A01G0920;Gh_A03G1761;Gh_A06G1834;Gh_A07G1974;Gh_A09G0221;Gh_D01G…
GO:0006090	pyruvate metabolic process	Biological Process	16	0.0118303	Gh_A03G1334;Gh_D02G1770;Gh_A02G0878;Gh_D02G1012;Gh_A04G0544;Gh_D01G2027;Gh_Sca011527G01;Gh_D06G0003;Gh_A01G0774;Gh_D01G0799;Gh_A03G0177;Gh_A11G0263;Gh_D03G1407;Gh_D08G0882;Gh_D11G0283;Gh_Sca004822G05
GO:0008272	sulfate transport	Biological Process	6	0.0119579	Gh_A02G1175;Gh_A05G3065;Gh_D03G1786;Gh_D04G0579;Gh_D05G1223;Gh_D10G2162
GO:0072348	sulfur compound transport	Biological Process	6	0.0119579	Gh_A02G1175;Gh_A05G3065;Gh_D03G1786;Gh_D04G0579;Gh_D05G1223;Gh_D10G2162
GO:0019362	pyridine nucleotide metabolic process	Biological Process	19	0.013062	Gh_A08G1905;Gh_D08G2271;Gh_A02G0878;Gh_D02G1012;Gh_A04G0544;Gh_D01G2027;Gh_Sca011527G01;Gh_D06G0003;Gh_A01G0774;Gh_D01G0799;Gh_A03G0177;Gh_A11G0263;Gh_D03G1407;Gh_D08G0882;Gh_D11G0283;Gh_Sca004822G05;Gh_D11G1500;Gh_A08G0477;Gh_D08G0560
GO:0046496	nicotinamide nucleotide metabolic process	Biological Process	19	0.013062	Gh_A08G1905;Gh_D08G2271;Gh_A02G0878;Gh_D02G1012;Gh_A04G0544;Gh_D01G2027;Gh_Sca011527G01;Gh_D06G0003;Gh_A01G0774;Gh_D01G0799;Gh_A03G0177;Gh_A11G0263;Gh_D03G1407;Gh_D08G0882;Gh_D11G0283;Gh_Sca004822G05;Gh_D11G1500;Gh_A08G0477;Gh_D08G0560
GO:0006564	L-serine biosynthetic process	Biological Process	3	0.0142261	Gh_A07G1554;Gh_D04G1579;Gh_D12G0199
GO:0006166	purine ribonucleoside salvage	Biological Process	2	0.016304	Gh_A09G1394;Gh_D09G1399
GO:0006656	phosphatidylcholine biosynthetic process	Biological Process	2	0.016304	Gh_A03G0803;Gh_D12G2555
GO:0042439	ethanolamine-containing compound metabolic process	Biological Process	2	0.016304	Gh_A03G0803;Gh_D12G2555
GO:0043101	purine-containing compound salvage	Biological Process	2	0.016304	Gh_A09G1394;Gh_D09G1399
GO:0043174	nucleoside salvage	Biological Process	2	0.016304	Gh_A09G1394;Gh_D09G1399
GO:0046470	phosphatidylcholine metabolic process	Biological Process	2	0.016304	Gh_A03G0803;Gh_D12G2555
GO:0009132	nucleoside diphosphate metabolic process	Biological Process	16	0.0164148	Gh_A02G0878;Gh_D02G1012;Gh_A04G0544;Gh_D01G2027;Gh_Sca011527G01;Gh_D06G0003;Gh_A01G0774;Gh_D01G0799;Gh_A03G0177;Gh_A11G0263;Gh_D03G1407;Gh_D08G0882;Gh_D11G0283;Gh_Sca004822G05;Gh_A12G0885;Gh_D12G0969
GO:0006733	oxidoreduction coenzyme metabolic process	Biological Process	19	0.0165678	Gh_A08G1905;Gh_D08G2271;Gh_A02G0878;Gh_D02G1012;Gh_A04G0544;Gh_D01G2027;Gh_Sca011527G01;Gh_D06G0003;Gh_A01G0774;Gh_D01G0799;Gh_A03G0177;Gh_A11G0263;Gh_D03G1407;Gh_D08G0882;Gh_D11G0283;Gh_Sca004822G05;Gh_D11G1500;Gh_A08G0477;Gh_D08G0560
GO:0044712	single-organism catabolic process	Biological Process	23	0.0169769	Gh_A12G0430;Gh_D12G0427;Gh_A06G1313;Gh_D05G0435;Gh_A08G2187;Gh_D08G2552;Gh_D03G1637;Gh_A02G0878;Gh_D02G1012;Gh_A04G0544;Gh_D01G2027;Gh_Sca011527G01;Gh_D06G0003;Gh_A01G0774;Gh_D01G0799;Gh_A03G0177;Gh_A11G0263;Gh_D03G1407;Gh_D08G0882;Gh_D11G0283;Gh_Sca004822G05;Gh_D12G2802;Gh_Sca129623G01
GO:0044724	single-organism carbohydrate catabolic process	Biological Process	16	0.0172964	Gh_D03G1637;Gh_A02G0878;Gh_D02G1012;Gh_A04G0544;Gh_D01G2027;Gh_Sca011527G01;Gh_D06G0003;Gh_A01G0774;Gh_D01G0799;Gh_A03G0177;Gh_A11G0263;Gh_D03G1407;Gh_D08G0882;Gh_D11G0283;Gh_Sca004822G05;Gh_Sca129623G01
GO:0006081	cellular aldehyde metabolic process	Biological Process	9	0.0180841	Gh_A08G1905;Gh_D08G2271;Gh_A05G0568;Gh_D05G0697;Gh_D05G2245;Gh_A07G0470;Gh_D11G1500;Gh_A08G0477;Gh_D08G0560
GO:1901565	organonitrogen compound catabolic process	Biological Process	13	0.0189908	Gh_A12G0430;Gh_D12G0427;Gh_A06G1313;Gh_D05G0435;Gh_A12G1002;Gh_A05G0405;Gh_D05G0521;Gh_D10G0046;Gh_A09G2318;Gh_A10G1271;Gh_A08G2187;Gh_D08G2552;Gh_D12G2802
GO:0009066	aspartate family amino acid metabolic process	Biological Process	8	0.0198061	Gh_A10G1135;Gh_A08G2334;Gh_A11G2077;Gh_A11G2673;Gh_A13G1464;Gh_D08G2317;Gh_D11G3035;Gh_D13G1732
GO:0006213	pyrimidine nucleoside metabolic process	Biological Process	4	0.0206062	Gh_A08G2187;Gh_D08G2552;Gh_A12G0885;Gh_D12G0969
GO:0046131	pyrimidine ribonucleoside metabolic process	Biological Process	4	0.0206062	Gh_A08G2187;Gh_D08G2552;Gh_A12G0885;Gh_D12G0969
GO:1901136	carbohydrate derivative catabolic process	Biological Process	9	0.0211982	Gh_A12G1002;Gh_A05G0405;Gh_D05G0521;Gh_D10G0046;Gh_A09G2318;Gh_A10G1271;Gh_A08G2187;Gh_D08G2552;Gh_D09G1140
GO:0006979	response to oxidative stress	Biological Process	22	0.0212369	Gh_A03G0199;Gh_A05G0093;Gh_A05G0507;Gh_A05G0863;Gh_A06G0019;Gh_A07G0012;Gh_A07G1997;Gh_A08G0673;Gh_A09G1415;Gh_A09G1575;Gh_A09G2408;Gh_A11G1859;Gh_D02G0695;Gh_D02G1346;Gh_D03G0059;Gh_D03G1382;Gh_D05G2666;Gh_D05G3875;Gh_D07G2217;Gh_D09G1595;Gh_D11G2151;Gh_D13G0906
GO:0006096	glycolytic process	Biological Process	14	0.0231	Gh_A02G0878;Gh_D02G1012;Gh_A04G0544;Gh_D01G2027;Gh_Sca011527G01;Gh_D06G0003;Gh_A01G0774;Gh_D01G0799;Gh_A03G0177;Gh_A11G0263;Gh_D03G1407;Gh_D08G0882;Gh_D11G0283;Gh_Sca004822G05
GO:0006757	ATP generation from ADP	Biological Process	14	0.0231	Gh_A02G0878;Gh_D02G1012;Gh_A04G0544;Gh_D01G2027;Gh_Sca011527G01;Gh_D06G0003;Gh_A01G0774;Gh_D01G0799;Gh_A03G0177;Gh_A11G0263;Gh_D03G1407;Gh_D08G0882;Gh_D11G0283;Gh_Sca004822G05
GO:0009135	purine nucleoside diphosphate metabolic process	Biological Process	14	0.0231	Gh_A02G0878;Gh_D02G1012;Gh_A04G0544;Gh_D01G2027;Gh_Sca011527G01;Gh_D06G0003;Gh_A01G0774;Gh_D01G0799;Gh_A03G0177;Gh_A11G0263;Gh_D03G1407;Gh_D08G0882;Gh_D11G0283;Gh_Sca004822G05
GO:0009179	purine ribonucleoside diphosphate metabolic process	Biological Process	14	0.0231	Gh_A02G0878;Gh_D02G1012;Gh_A04G0544;Gh_D01G2027;Gh_Sca011527G01;Gh_D06G0003;Gh_A01G0774;Gh_D01G0799;Gh_A03G0177;Gh_A11G0263;Gh_D03G1407;Gh_D08G0882;Gh_D11G0283;Gh_Sca004822G05
GO:0009185	ribonucleoside diphosphate metabolic process	Biological Process	14	0.0231	Gh_A02G0878;Gh_D02G1012;Gh_A04G0544;Gh_D01G2027;Gh_Sca011527G01;Gh_D06G0003;Gh_A01G0774;Gh_D01G0799;Gh_A03G0177;Gh_A11G0263;Gh_D03G1407;Gh_D08G0882;Gh_D11G0283;Gh_Sca004822G05
GO:0046031	ADP metabolic process	Biological Process	14	0.0231	Gh_A02G0878;Gh_D02G1012;Gh_A04G0544;Gh_D01G2027;Gh_Sca011527G01;Gh_D06G0003;Gh_A01G0774;Gh_D01G0799;Gh_A03G0177;Gh_A11G0263;Gh_D03G1407;Gh_D08G0882;Gh_D11G0283;Gh_Sca004822G05
GO:0022411	cellular component disassembly	Biological Process	8	0.0235013	Gh_A01G1885;Gh_A01G1886;Gh_A03G0335;Gh_A12G0351;Gh_D01G2144;Gh_D02G2242;Gh_D12G0311;Gh_A07G1595
GO:0032984	macromolecular complex disassembly	Biological Process	8	0.0235013	Gh_A01G1885;Gh_A01G1886;Gh_A03G0335;Gh_A12G0351;Gh_D01G2144;Gh_D02G2242;Gh_D12G0311;Gh_A07G1595
GO:0043241	protein complex disassembly	Biological Process	8	0.0235013	Gh_A01G1885;Gh_A01G1886;Gh_A03G0335;Gh_A12G0351;Gh_D01G2144;Gh_D02G2242;Gh_D12G0311;Gh_A07G1595
GO:0043624	cellular protein complex disassembly	Biological Process	8	0.0235013	Gh_A01G1885;Gh_A01G1886;Gh_A03G0335;Gh_A12G0351;Gh_D01G2144;Gh_D02G2242;Gh_D12G0311;Gh_A07G1595
GO:0006546	glycine catabolic process	Biological Process	4	0.0243911	Gh_A12G0430;Gh_D12G0427;Gh_A06G1313;Gh_D05G0435
GO:0006621	protein retention in ER lumen	Biological Process	4	0.0243911	Gh_A10G1113;Gh_A12G0366;Gh_D06G2271;Gh_D10G1393
GO:0009071	serine family amino acid catabolic process	Biological Process	4	0.0243911	Gh_A12G0430;Gh_D12G0427;Gh_A06G1313;Gh_D05G0435
GO:0035437	maintenance of protein localization in endoplasmic reticulum	Biological Process	4	0.0243911	Gh_A10G1113;Gh_A12G0366;Gh_D06G2271;Gh_D10G1393
GO:0072595	maintenance of protein localization in organelle	Biological Process	4	0.0243911	Gh_A10G1113;Gh_A12G0366;Gh_D06G2271;Gh_D10G1393
GO:0000079	regulation of cyclin-dependent protein serine/threonine kinase activity	Biological Process	6	0.024511	Gh_A11G0711;Gh_A12G0888;Gh_A12G1778;Gh_D11G0828;Gh_D12G0972;Gh_D12G1945
[truncated: 1,414 more rows]

## Sheet: SFG-profile7
GO ID	Description	Ontology	GeneRatio (2914)	pvalue	geneID
[truncated: 1,473 more rows]

[truncated: 3 more sheets: LFG-profile3, LFG-profile0, LFG-profile7]
