# Supplementary material for: Transcriptome analysis reveals differences in the mechanisms of fiber initiation and elongation between long- and short-fiber cotton (Gossypium hirsutum L.) lines
Source: BMC Genomics. 2019 Aug 5;20:633. doi: 10.1186/s12864-019-5986-5 (PMC6683361; doi:10.1186/s12864-019-5986-5)
Supplement: Supplementary file 10 — KEGG enrichment results. (XLSX 20 kb) [file 12864_2019_5986_MOESM10_ESM.xlsx]

## Sheet: 196 DEGs
Additional file 10: KEGG enrichment results.
KEGG_A_class	KEGG_B_class	Pathway	out (22)	All (10328)	Pvalue	Qvalue	Pathway ID	Genes	K_IDs
Metabolism	Energy metabolism	Photosynthesis - antenna proteins	2	42	0.003542	0.0743452	ko00196	Gh_D01G2232;Gh_D05G2361	K08915+K08916
Metabolism	Metabolism of terpenoids and polyketides	Carotenoid biosynthesis	3	174	0.00571886	0.0743452	ko00906	Gh_A13G0351;Gh_D01G0629;Gh_D13G0395	K09843+K09843+K09843
Metabolism	Carbohydrate metabolism	C5-Branched dibasic acid metabolism	1	13	0.0273562	0.197463	ko00660	Gh_A03G1487	K01704
Human Diseases	Endocrine and metabolic diseases	AGE-RAGE signaling pathway in diabetic complications	2	129	0.0303789	0.197463	ko04933	Gh_A06G1440;Gh_D08G2277	K05857+K04371
Metabolism	Metabolism of cofactors and vitamins	Thiamine metabolism	1	24	0.0499445	0.200561	ko00730	Gh_D05G1605	K03146
Metabolism	Amino acid metabolism	Valine, leucine and isoleucine biosynthesis	1	25	0.0519729	0.200561	ko00290	Gh_A03G1487	K01704
Metabolism	Biosynthesis of other secondary metabolites	Isoquinoline alkaloid biosynthesis	1	26	0.0539972	0.200561	ko00950	Gh_D01G0156	K01592
Organismal Systems	Environmental adaptation	Circadian rhythm - plant	3	443	0.0659574	0.214361	ko04712	Gh_D03G0317;Gh_D05G3492;Gh_Sca013634G01	K12126+K12135+K12130
Metabolism	Amino acid metabolism	Tyrosine metabolism	1	66	0.13167	0.372008	ko00350	Gh_D01G0156	K01592
Metabolism	Carbohydrate metabolism	Pentose phosphate pathway	1	74	0.146456	0.372008	ko00030	Gh_A01G1270	K01807
Genetic Information Processing	Replication and repair	Mismatch repair	1	80	0.157388	0.372008	ko03430	Gh_A07G1168	K08737
Metabolism	Lipid metabolism	Glycerolipid metabolism	1	93	0.180617	0.377014	ko00561	Gh_D08G1683	K00630
Metabolism	Global and Overview	Biosynthesis of amino acids	2	374	0.188507	0.377014	ko01230	Gh_A01G1270;Gh_A03G1487	K01807+K01704
Metabolism	Lipid metabolism	Glycerophospholipid metabolism	1	130	0.24343	0.411363	ko00564	Gh_D08G1683	K00630
Metabolism	Carbohydrate metabolism	Inositol phosphate metabolism	1	139	0.257999	0.411363	ko00562	Gh_A06G1440	K05857
Metabolism	Energy metabolism	Carbon fixation in photosynthetic organisms	1	139	0.257999	0.411363	ko00710	Gh_A01G1270	K01807
Environmental Information Processing	Signal transduction	Plant hormone signal transduction	2	480	0.272626	0.411363	ko04075	Gh_D03G0317;Gh_D11G0426	K12126+K14517
Environmental Information Processing	Signal transduction	Phosphatidylinositol signaling system	1	156	0.28479	0.411363	ko04070	Gh_A06G1440	K05857
Metabolism	Global and Overview	2-Oxocarboxylic acid metabolism	1	186	0.329832	0.451349	ko01210	Gh_A03G1487	K01704
Organismal Systems	Environmental adaptation	Plant-pathogen interaction	1	232	0.393676	0.511778	ko04626	Gh_D06G1571	K09487
Cellular Processes	Transport and catabolism	Phagosome	1	260	0.429649	0.52954	ko04145	Gh_A07G1077	K07375
Genetic Information Processing	Folding, sorting and degradation	Ubiquitin mediated proteolysis	1	275	0.448073	0.52954	ko04120	Gh_D10G0234	K10581
Genetic Information Processing	Folding, sorting and degradation	Protein processing in endoplasmic reticulum	1	371	0.553206	0.625363	ko04141	Gh_D06G1571	K09487
Metabolism	Global and Overview	Carbon metabolism	1	472	0.643062	0.696651	ko01200	Gh_A01G1270	K01807
Genetic Information Processing	Translation	Ribosome	1	681	0.777369	0.808463	ko03010	Gh_A13G0294	K02965
Metabolism	Carbohydrate metabolism	Starch and sucrose metabolism	1	754	0.811665	0.811665	ko00500	Gh_D08G0936	K16055

## Sheet: 152 DEGs
KEGG_A_class	KEGG_B_class	Pathway	out (31)	All (10328)	Pvalue	Qvalue	Pathway ID	Genes	K_IDs
Environmental Information Processing	Membrane transport	ABC transporters	2	43	0.00729324	0.196917	ko02010	Gh_A12G1090;Gh_D12G1213	K05658+K05658
Metabolism	Metabolism of terpenoids and polyketides	Zeatin biosynthesis	2	72	0.0195617	0.264083	ko00908	Gh_A05G0525;Gh_D05G0646	K10717+K10717
Genetic Information Processing	Folding, sorting and degradation	Protein export	2	92	0.0308734	0.277861	ko03060	Gh_A05G2014;Gh_D05G2258	K03100+K03100
Metabolism	Carbohydrate metabolism	Pentose and glucuronate interconversions	4	482	0.0544274	0.367385	ko00040	Gh_A05G3328;Gh_D07G0692;Gh_D11G0237;Gh_D12G2437	K01184+K00012+K01184+K01184
Metabolism	Metabolism of terpenoids and polyketides	Limonene and pinene degradation	3	358	0.0909622	0.372035	ko00903	Gh_A08G2395;Gh_A13G1123;Gh_D10G1008	K00517+K00517+K00517
Metabolism	Biosynthesis of other secondary metabolites	Stilbenoid, diarylheptanoid and gingerol biosynthesis	3	362	0.0933123	0.372035	ko00945	Gh_A08G2395;Gh_A13G1123;Gh_D10G1008	K00517+K00517+K00517
Metabolism	Carbohydrate metabolism	Ascorbate and aldarate metabolism	2	175	0.0964536	0.372035	ko00053	Gh_A06G1309;Gh_D07G0692	K00423+K00012
Metabolism	Energy metabolism	Sulfur metabolism	1	50	0.139861	0.442864	ko00920	Gh_D07G2503	K00387
Metabolism	Biosynthesis of other secondary metabolites	Indole alkaloid biosynthesis	1	53	0.147621	0.442864	ko00901	Gh_D11G1910	K08233
Cellular Processes	Transport and catabolism	Phagosome	2	260	0.183016	0.455614	ko04145	Gh_D01G0939;Gh_D02G2420	K07375+K07374
Metabolism	Carbohydrate metabolism	Starch and sucrose metabolism	4	754	0.187125	0.455614	ko00500	Gh_A05G3328;Gh_D07G0692;Gh_D11G0237;Gh_D12G2437	K01184+K00012+K01184+K01184
Metabolism	Biosynthesis of other secondary metabolites	Flavone and flavonol biosynthesis	1	75	0.202495	0.455614	ko00944	Gh_A09G1848	K05280
Metabolism	Amino acid metabolism	Glycine, serine and threonine metabolism	1	102	0.26518	0.532773	ko00260	Gh_A11G0380	K00130
Metabolism	Carbohydrate metabolism	Fructose and mannose metabolism	1	107	0.276253	0.532773	ko00051	Gh_A11G0965	K19355
Metabolism	Metabolism of terpenoids and polyketides	Diterpenoid biosynthesis	1	132	0.329239	0.59263	ko00904	Gh_A09G2349	K04123
Genetic Information Processing	Transcription	Spliceosome	1	147	0.359207	0.595238	ko03040	Gh_D09G1479	K03283
Metabolism	Lipid metabolism	alpha-Linolenic acid metabolism	1	161	0.386006	0.595238	ko00592	Gh_A12G0583	K08241
Metabolism	Metabolism of other amino acids	Glutathione metabolism	1	171	0.40448	0.595238	ko00480	Gh_A07G1593	K00799
Metabolism	Carbohydrate metabolism	Galactose metabolism	1	179	0.418872	0.595238	ko00052	Gh_A05G3108	K06617
Metabolism	Biosynthesis of other secondary metabolites	Phenylpropanoid biosynthesis	2	535	0.482418	0.650645	ko00940	Gh_A02G1663;Gh_A12G0098	K00430+K09753
Organismal Systems	Environmental adaptation	Plant-pathogen interaction	1	232	0.506058	0.650645	ko04626	Gh_D07G2384	K04368
Metabolism	Biosynthesis of other secondary metabolites	Flavonoid biosynthesis	1	290	0.586958	0.699164	ko00941	Gh_A09G1848	K05280
Metabolism	Energy metabolism	Oxidative phosphorylation	1	317	0.620093	0.699164	ko00190	Gh_D05G1149	K01535
Metabolism	Carbohydrate metabolism	Amino sugar and nucleotide sugar metabolism	1	336	0.641851	0.699164	ko00520	Gh_D07G0692	K00012
Cellular Processes	Transport and catabolism	Endocytosis	1	341	0.647374	0.699164	ko04144	Gh_D09G1479	K03283
Genetic Information Processing	Folding, sorting and degradation	Protein processing in endoplasmic reticulum	1	371	0.678818	0.704927	ko04141	Gh_D09G1479	K03283
Organismal Systems	Environmental adaptation	Circadian rhythm - plant	1	443	0.743613	0.743613	ko04712	Gh_A09G2314	K12135
